# Supplementary material for: Bioinformatic Analysis of Differential Protein Expression in Calu-3 Cells Exposed to Carbon Nanotubes
Source: Proteomes. 2013 Oct 14;1(3):219–39. doi: 10.3390/proteomes1030219 (PMC4148817; doi:10.3390/proteomes1030219)
Supplement: Supplementary File 1 [file proteomes-01-00219-s001.zip]

Archive with 4 entries (4 files):
- Supplemental Table 1 Low Dose.xls
- Supplemental Table 2 High Dose.xls
- Supplemental Table 3 LFQMS.xlsx
- proteomes-39167-supplementary.docx
