# Supplementary material for: Bioinformatic Analysis of Differential Protein Expression in Calu-3 Cells Exposed to Carbon Nanotubes
Source: Proteomes. 2013 Oct 14;1(3):219–39. doi: 10.3390/proteomes1030219 (PMC4148817; doi:10.3390/proteomes1030219)
Supplement: Supplementary File 1 [file proteomes-01-00219-s001.zip › Supplemental Table 1 Low Dose.xls]

## Sheet: Quantification_All_Proteins_Pep
Protein ID	Gene Name	Protein Name	Protein Probability	Protein Coverage (%)	# of Unique Sequences	# of Identified Peptides	Total # of Identified Spectra	# of Proteins in Entry	100ng Control 1A	100ng Control 1B	100ng Control 2A	100ng Control 2B	100ng Control 3A	100ng Control 3B	100ng Control 4A	100ng Control 4B	100ng Multiwall 1A	100ng Multiwall 1B	100ng Multiwall 2A	100ng Multiwall 2B	100ng Multiwall 3A	100ng Multiwall 3B	100ng Multiwall 4A	100ng Multiwall 4B	100ng Singlewall 1A	100ng Singlewall 1B	100ng Singlewall 2A	100ng Singlewall 2B	100ng Singlewall 3A	100ng Singlewall 3B	100ng Singlewall 4A	100ng Singlewall 4B	100ng Control1	100ng Control2	100ng Control3	100ng Control4	100ng Multiwall1	100ng Multiwall2	100ng Multiwall3	100ng Multiwall4	100ng Singlewall1	100ng Singlewall2	100ng Singlewall3	100ng Singlewall4	mean 100ng Control	mean 100ng Multiwall	mean 100ng Singlewall	SEM 100ng Control	SEM 100ng Multiwall
				Peptide Sequence	Peptide Charge	Peptide Probability	Number of Spectra
IPI00000001	STAU1	isoform Long of Double-stranded RNA-binding protein Staufen homolog 1	0.996	2.25	1	1	1	5	1058340	665560	1524820	1064040	1109360	1115920	1004660	1121120	877680	1043680	1106380	677580	911400	871000	522820	748100	810280	860540	856080	1165800	1093080	879860	1039040	715020	861950	1294430	1112640	1062890	960680	891980	891200	635460	835410	1010940	986470	877030	1.08298e+06	844830	927462	88904.8	71664.9
IPI00218609	STAU1	isoform Short of Double-stranded RNA-binding protein Staufen homolog 1	0.996	2.62	1	1	1	5	1058340	665560	1524820	1064040	1109360	1115920	1004660	1121120	877680	1043680	1106380	677580	911400	871000	522820	748100	810280	860540	856080	1165800	1093080	879860	1039040	715020	861950	1294430	1112640	1062890	960680	891980	891200	635460	835410	1010940	986470	877030	1.08298e+06	844830	927462	88904.8	71664.9
IPI00641873	STAU1	Staufen, RNA binding protein, homolog 1	0.996	2.63	1	1	1	5	1058340	665560	1524820	1064040	1109360	1115920	1004660	1121120	877680	1043680	1106380	677580	911400	871000	522820	748100	810280	860540	856080	1165800	1093080	879860	1039040	715020	861950	1294430	1112640	1062890	960680	891980	891200	635460	835410	1010940	986470	877030	1.08298e+06	844830	927462	88904.8	71664.9
IPI00643664	STAU1	double-stranded RNA-binding protein Staufen homolog 1 isoform c	0.996	2.59	1	1	1	5	1058340	665560	1524820	1064040	1109360	1115920	1004660	1121120	877680	1043680	1106380	677580	911400	871000	522820	748100	810280	860540	856080	1165800	1093080	879860	1039040	715020	861950	1294430	1112640	1062890	960680	891980	891200	635460	835410	1010940	986470	877030	1.08298e+06	844830	927462	88904.8	71664.9
IPI00645009	STAU1	Staufen, RNA binding protein, homolog 1	0.996	6.53	1	1	1	5	1058340	665560	1524820	1064040	1109360	1115920	1004660	1121120	877680	1043680	1106380	677580	911400	871000	522820	748100	810280	860540	856080	1165800	1093080	879860	1039040	715020	861950	1294430	1112640	1062890	960680	891980	891200	635460	835410	1010940	986470	877030	1.08298e+06	844830	927462	88904.8	71664.9
				VSVGEFVGEGEGK	2	0.9955	1
IPI00000051	PFDN1	Prefoldin subunit 1	0.994	9.02	1	1	2	1	9539200	8183400	4149100	5134100	7449300	7346300	7895200	6530800	4571800	4626000	8208600	3176900	7731100	4853000	3989200	5027700	7427000	2438000	6094000	7007400	6343600	6101600	3600500	8163200	8861300	4641600	7397800	7213000	4598900	5692750	6292050	4508450	4932500	6550700	6222600	5881850	7028425	5.27304e+06	5.89691e+06	876873	433359
				LADIQIEQLNR	2	0.9938	2
IPI00000105	MVP	Major vault protein	1	37.4	19	21	24	1	65656306	5.96265e+07	7.28058e+07	5.92584e+07	59279123	61229241	65417825	5.82146e+07	5.61241e+07	5.83364e+07	5.99186e+07	52223552	5.25324e+07	5.35748e+07	58236883	5.40325e+07	55487299	53148941	5.88569e+07	57104976	5.51153e+07	51184453	5.20444e+07	50099436	6.26414e+07	6.60321e+07	60254182	6.18162e+07	57230279	5.60711e+07	5.30536e+07	5.61347e+07	54318120	5.79809e+07	5.31499e+07	5.10719e+07	6.2686e+07	5.56224e+07	5.41302e+07	1.22026e+06	896648
				AQLELEVSK	2	0.9568	1
				AVIGSTYMLTQDEVLWEK	2	0.9998	1
				AVIGSTYMLTQDEVLWEKELPPGVEELLNK	3	0.997	1
				DLAVAGPEMQVK	2	0.9996	1
				ELELVYAR	2	0.8814	1
				ELLELEALSMAVESTGTAK	3	0.9998	1
				GAVASVTFDDFHK	2	0.9997	1
				HYCTVANPVSR	2	0.9997	2
				ILDQSEAEK	2	0.9935	1
				IPPYHYIHVLDQNSNVSR	3	0.9998	1
				LAQDPFPLYPGEVLEK	2	0.9965	1
				LKAQALAIETEAELQR	3	0.9995	1
				QAIPLDENEGIYVQDVK	2	0.9998	1
				QAIPLDENEGIYVQDVK	3	0.9988	1
				SFFLQPGEQLEQGIQDVYVLSEQQGLLLR	3	0.9993	1
				STLITDGSTPINLFNTAFGLLGMGPEGQPLGR	2	0.9998	2
				STLITDGSTPINLFNTAFGLLGMGPEGQPLGR	3	0.9998	1
				TAVFGFETSEAKGPDGMALPRPR	3	0.9977	1
				VASGPSPGEGISPQSAQAPQAPGDNHVVPVLR	3	0.9998	2
				VPHNAAVQVYDYR	2	0.9951	1
				VVFGPELVSLGPEEQFTVLSLSAGRPK	3	0.9997	1
IPI00000149	CASP8	isoform 1 of Caspase-8	0.971	2.09	1	1	1	13	377108	347346	398300	388962	455938	438977	436377	620462	385169	209969	371631	365792	381269	419038	220977	344915	325738	371115	370008	277208	272600	480208	256031	262223	362227	393631	447458	528419	297569	368712	400154	282946	348427	323608	376404	259127	432934	337345	326891	36369.2	28092.3
IPI00073318	CASP8	isoform 7 of Caspase-8	0.971	3.62	1	1	1	13	377108	347346	398300	388962	455938	438977	436377	620462	385169	209969	371631	365792	381269	419038	220977	344915	325738	371115	370008	277208	272600	480208	256031	262223	362227	393631	447458	528419	297569	368712	400154	282946	348427	323608	376404	259127	432934	337345	326891	36369.2	28092.3
IPI00220721	CASP8	isoform 2 of Caspase-8	0.971	2.16	1	1	1	13	377108	347346	398300	388962	455938	438977	436377	620462	385169	209969	371631	365792	381269	419038	220977	344915	325738	371115	370008	277208	272600	480208	256031	262223	362227	393631	447458	528419	297569	368712	400154	282946	348427	323608	376404	259127	432934	337345	326891	36369.2	28092.3
IPI00220722	CASP8	isoform 3 of Caspase-8	0.971	2.53	1	1	1	13	377108	347346	398300	388962	455938	438977	436377	620462	385169	209969	371631	365792	381269	419038	220977	344915	325738	371115	370008	277208	272600	480208	256031	262223	362227	393631	447458	528419	297569	368712	400154	282946	348427	323608	376404	259127	432934	337345	326891	36369.2	28092.3
IPI00220723	CASP8	isoform 5 of Caspase-8	0.971	4.26	1	1	1	13	377108	347346	398300	388962	455938	438977	436377	620462	385169	209969	371631	365792	381269	419038	220977	344915	325738	371115	370008	277208	272600	480208	256031	262223	362227	393631	447458	528419	297569	368712	400154	282946	348427	323608	376404	259127	432934	337345	326891	36369.2	28092.3
IPI00220724	CASP8	isoform 6 of Caspase-8	0.971	4.55	1	1	1	13	377108	347346	398300	388962	455938	438977	436377	620462	385169	209969	371631	365792	381269	419038	220977	344915	325738	371115	370008	277208	272600	480208	256031	262223	362227	393631	447458	528419	297569	368712	400154	282946	348427	323608	376404	259127	432934	337345	326891	36369.2	28092.3
IPI00220725	CASP8	Uncharacterized protein	0.971	3.6	1	1	1	13	377108	347346	398300	388962	455938	438977	436377	620462	385169	209969	371631	365792	381269	419038	220977	344915	325738	371115	370008	277208	272600	480208	256031	262223	362227	393631	447458	528419	297569	368712	400154	282946	348427	323608	376404	259127	432934	337345	326891	36369.2	28092.3
IPI00220726	CASP8	isoform 9 of Caspase-8	0.971	1.86	1	1	1	13	377108	347346	398300	388962	455938	438977	436377	620462	385169	209969	371631	365792	381269	419038	220977	344915	325738	371115	370008	277208	272600	480208	256031	262223	362227	393631	447458	528419	297569	368712	400154	282946	348427	323608	376404	259127	432934	337345	326891	36369.2	28092.3
IPI00305242	CASP8	isoform 4 of Caspase-8	0.971	2.02	1	1	1	13	377108	347346	398300	388962	455938	438977	436377	620462	385169	209969	371631	365792	381269	419038	220977	344915	325738	371115	370008	277208	272600	480208	256031	262223	362227	393631	447458	528419	297569	368712	400154	282946	348427	323608	376404	259127	432934	337345	326891	36369.2	28092.3
IPI00793235	CASP8	isoform 8 of Caspase-8	0.971	3.83	1	1	1	13	377108	347346	398300	388962	455938	438977	436377	620462	385169	209969	371631	365792	381269	419038	220977	344915	325738	371115	370008	277208	272600	480208	256031	262223	362227	393631	447458	528419	297569	368712	400154	282946	348427	323608	376404	259127	432934	337345	326891	36369.2	28092.3
IPI00927011	CASP8	14 kDa protein	0.971	8.62	1	1	1	13	377108	347346	398300	388962	455938	438977	436377	620462	385169	209969	371631	365792	381269	419038	220977	344915	325738	371115	370008	277208	272600	480208	256031	262223	362227	393631	447458	528419	297569	368712	400154	282946	348427	323608	376404	259127	432934	337345	326891	36369.2	28092.3
IPI00927151	CASP8	15 kDa protein	0.971	8.06	1	1	1	13	377108	347346	398300	388962	455938	438977	436377	620462	385169	209969	371631	365792	381269	419038	220977	344915	325738	371115	370008	277208	272600	480208	256031	262223	362227	393631	447458	528419	297569	368712	400154	282946	348427	323608	376404	259127	432934	337345	326891	36369.2	28092.3
IPI00927317	CASP8	23 kDa protein	0.971	5.05	1	1	1	13	377108	347346	398300	388962	455938	438977	436377	620462	385169	209969	371631	365792	381269	419038	220977	344915	325738	371115	370008	277208	272600	480208	256031	262223	362227	393631	447458	528419	297569	368712	400154	282946	348427	323608	376404	259127	432934	337345	326891	36369.2	28092.3
				FLSLDYIPQR	2	0.971	1
IPI00000155	GLYR1	Cytokine-like nuclear factor n-pac, isoform CRA_a	0.944	3.34	1	1	1	5	837760	644720	1043980	1075200	1059160	923300	1060000	766260	879560	859580	1507880	797120	851060	703280	579640	502860	897520	768660	1113820	839640	874120	718540	853360	875880	741240	1059590	991230	913130	869570	1152500	777170	541250	833090	976730	796330	864620	926298	835122	867692	68558.2	126371
IPI00644210	GLYR1	isoform 4 of Putative oxidoreductase GLYR1	0.944	3.93	1	1	1	5	837760	644720	1043980	1075200	1059160	923300	1060000	766260	879560	859580	1507880	797120	851060	703280	579640	502860	897520	768660	1113820	839640	874120	718540	853360	875880	741240	1059590	991230	913130	869570	1152500	777170	541250	833090	976730	796330	864620	926298	835122	867692	68558.2	126371
IPI00647134	GLYR1	isoform 3 of Putative oxidoreductase GLYR1	0.944	3.47	1	1	1	5	837760	644720	1043980	1075200	1059160	923300	1060000	766260	879560	859580	1507880	797120	851060	703280	579640	502860	897520	768660	1113820	839640	874120	718540	853360	875880	741240	1059590	991230	913130	869570	1152500	777170	541250	833090	976730	796330	864620	926298	835122	867692	68558.2	126371
IPI00647648	GLYR1	isoform 2 of Putative oxidoreductase GLYR1	0.944	3.54	1	1	1	5	837760	644720	1043980	1075200	1059160	923300	1060000	766260	879560	859580	1507880	797120	851060	703280	579640	502860	897520	768660	1113820	839640	874120	718540	853360	875880	741240	1059590	991230	913130	869570	1152500	777170	541250	833090	976730	796330	864620	926298	835122	867692	68558.2	126371
IPI00910934	GLYR1	isoform 5 of Putative oxidoreductase GLYR1	0.944	4.03	1	1	1	5	837760	644720	1043980	1075200	1059160	923300	1060000	766260	879560	859580	1507880	797120	851060	703280	579640	502860	897520	768660	1113820	839640	874120	718540	853360	875880	741240	1059590	991230	913130	869570	1152500	777170	541250	833090	976730	796330	864620	926298	835122	867692	68558.2	126371
				IGFLGLGLMGSGIVSNLLK	2	0.9442	1
IPI00000230	TPM1	tropomyosin alpha-1 chain isoform 2	1	15.85	4	4	5	12	1127579	1.06013e+06	1.2017e+06	1.04468e+06	1.55531e+06	1.01167e+06	1.26816e+06	1.01596e+06	1.01785e+06	1.50345e+06	1.23956e+06	1.62552e+06	1.36915e+06	1.20842e+06	1.07431e+06	792788	1.52999e+06	1.15289e+06	1.5188e+06	1547077	1.65374e+06	1.22537e+06	1.70183e+06	1.44069e+06	1.09386e+06	1.12319e+06	1.28349e+06	1.14206e+06	1260647	1.43254e+06	1.28878e+06	933548	1341438	1.53294e+06	1.43956e+06	1.57126e+06	1.16065e+06	1.22888e+06	1.4713e+06	42130.8	105394
IPI00014581	TPM1	isoform 1 of Tropomyosin alpha-1 chain	1	15.85	4	4	5	12	1127579	1.06013e+06	1.2017e+06	1.04468e+06	1.55531e+06	1.01167e+06	1.26816e+06	1.01596e+06	1.01785e+06	1.50345e+06	1.23956e+06	1.62552e+06	1.36915e+06	1.20842e+06	1.07431e+06	792788	1.52999e+06	1.15289e+06	1.5188e+06	1547077	1.65374e+06	1.22537e+06	1.70183e+06	1.44069e+06	1.09386e+06	1.12319e+06	1.28349e+06	1.14206e+06	1260647	1.43254e+06	1.28878e+06	933548	1341438	1.53294e+06	1.43956e+06	1.57126e+06	1.16065e+06	1.22888e+06	1.4713e+06	42130.8	105394
IPI00018853	TPM1	Tropomyosin isoform	1	18.52	4	4	5	12	1127579	1.06013e+06	1.2017e+06	1.04468e+06	1.55531e+06	1.01167e+06	1.26816e+06	1.01596e+06	1.01785e+06	1.50345e+06	1.23956e+06	1.62552e+06	1.36915e+06	1.20842e+06	1.07431e+06	792788	1.52999e+06	1.15289e+06	1.5188e+06	1547077	1.65374e+06	1.22537e+06	1.70183e+06	1.44069e+06	1.09386e+06	1.12319e+06	1.28349e+06	1.14206e+06	1260647	1.43254e+06	1.28878e+06	933548	1341438	1.53294e+06	1.43956e+06	1.57126e+06	1.16065e+06	1.22888e+06	1.4713e+06	42130.8	105394
IPI00216135	TPM1	isoform 3 of Tropomyosin alpha-1 chain	1	15.85	4	4	5	12	1127579	1.06013e+06	1.2017e+06	1.04468e+06	1.55531e+06	1.01167e+06	1.26816e+06	1.01596e+06	1.01785e+06	1.50345e+06	1.23956e+06	1.62552e+06	1.36915e+06	1.20842e+06	1.07431e+06	792788	1.52999e+06	1.15289e+06	1.5188e+06	1547077	1.65374e+06	1.22537e+06	1.70183e+06	1.44069e+06	1.09386e+06	1.12319e+06	1.28349e+06	1.14206e+06	1260647	1.43254e+06	1.28878e+06	933548	1341438	1.53294e+06	1.43956e+06	1.57126e+06	1.16065e+06	1.22888e+06	1.4713e+06	42130.8	105394
IPI00296039	TPM1	isoform 4 of Tropomyosin alpha-1 chain	1	15.85	4	4	5	12	1127579	1.06013e+06	1.2017e+06	1.04468e+06	1.55531e+06	1.01167e+06	1.26816e+06	1.01596e+06	1.01785e+06	1.50345e+06	1.23956e+06	1.62552e+06	1.36915e+06	1.20842e+06	1.07431e+06	792788	1.52999e+06	1.15289e+06	1.5188e+06	1547077	1.65374e+06	1.22537e+06	1.70183e+06	1.44069e+06	1.09386e+06	1.12319e+06	1.28349e+06	1.14206e+06	1260647	1.43254e+06	1.28878e+06	933548	1341438	1.53294e+06	1.43956e+06	1.57126e+06	1.16065e+06	1.22888e+06	1.4713e+06	42130.8	105394
IPI00604537	TPM1	tropomyosin alpha-1 chain isoform 3	1	15.85	4	4	5	12	1127579	1.06013e+06	1.2017e+06	1.04468e+06	1.55531e+06	1.01167e+06	1.26816e+06	1.01596e+06	1.01785e+06	1.50345e+06	1.23956e+06	1.62552e+06	1.36915e+06	1.20842e+06	1.07431e+06	792788	1.52999e+06	1.15289e+06	1.5188e+06	1547077	1.65374e+06	1.22537e+06	1.70183e+06	1.44069e+06	1.09386e+06	1.12319e+06	1.28349e+06	1.14206e+06	1260647	1.43254e+06	1.28878e+06	933548	1341438	1.53294e+06	1.43956e+06	1.57126e+06	1.16065e+06	1.22888e+06	1.4713e+06	42130.8	105394
IPI00745267	TPM1	isoform 2 of Tropomyosin alpha-1 chain	1	19.74	4	4	5	12	1127579	1.06013e+06	1.2017e+06	1.04468e+06	1.55531e+06	1.01167e+06	1.26816e+06	1.01596e+06	1.01785e+06	1.50345e+06	1.23956e+06	1.62552e+06	1.36915e+06	1.20842e+06	1.07431e+06	792788	1.52999e+06	1.15289e+06	1.5188e+06	1547077	1.65374e+06	1.22537e+06	1.70183e+06	1.44069e+06	1.09386e+06	1.12319e+06	1.28349e+06	1.14206e+06	1260647	1.43254e+06	1.28878e+06	933548	1341438	1.53294e+06	1.43956e+06	1.57126e+06	1.16065e+06	1.22888e+06	1.4713e+06	42130.8	105394
IPI00915324	TPM1	isoform 6 of Tropomyosin alpha-1 chain	1	15.85	4	4	5	12	1127579	1.06013e+06	1.2017e+06	1.04468e+06	1.55531e+06	1.01167e+06	1.26816e+06	1.01596e+06	1.01785e+06	1.50345e+06	1.23956e+06	1.62552e+06	1.36915e+06	1.20842e+06	1.07431e+06	792788	1.52999e+06	1.15289e+06	1.5188e+06	1547077	1.65374e+06	1.22537e+06	1.70183e+06	1.44069e+06	1.09386e+06	1.12319e+06	1.28349e+06	1.14206e+06	1260647	1.43254e+06	1.28878e+06	933548	1341438	1.53294e+06	1.43956e+06	1.57126e+06	1.16065e+06	1.22888e+06	1.4713e+06	42130.8	105394
IPI00940084	TPM1	37 kDa protein	1	14.2	4	4	5	12	1127579	1.06013e+06	1.2017e+06	1.04468e+06	1.55531e+06	1.01167e+06	1.26816e+06	1.01596e+06	1.01785e+06	1.50345e+06	1.23956e+06	1.62552e+06	1.36915e+06	1.20842e+06	1.07431e+06	792788	1.52999e+06	1.15289e+06	1.5188e+06	1547077	1.65374e+06	1.22537e+06	1.70183e+06	1.44069e+06	1.09386e+06	1.12319e+06	1.28349e+06	1.14206e+06	1260647	1.43254e+06	1.28878e+06	933548	1341438	1.53294e+06	1.43956e+06	1.57126e+06	1.16065e+06	1.22888e+06	1.4713e+06	42130.8	105394
IPI00940343	TPM1	cDNA FLJ16459 fis, clone BRCAN2002473, moderately similar to Tropomyosin, fibroblast isoform 2	1	13.8	4	4	5	12	1127579	1.06013e+06	1.2017e+06	1.04468e+06	1.55531e+06	1.01167e+06	1.26816e+06	1.01596e+06	1.01785e+06	1.50345e+06	1.23956e+06	1.62552e+06	1.36915e+06	1.20842e+06	1.07431e+06	792788	1.52999e+06	1.15289e+06	1.5188e+06	1547077	1.65374e+06	1.22537e+06	1.70183e+06	1.44069e+06	1.09386e+06	1.12319e+06	1.28349e+06	1.14206e+06	1260647	1.43254e+06	1.28878e+06	933548	1341438	1.53294e+06	1.43956e+06	1.57126e+06	1.16065e+06	1.22888e+06	1.4713e+06	42130.8	105394
IPI00941861	TPM1	Uncharacterized protein	1	15.85	4	4	5	12	1127579	1.06013e+06	1.2017e+06	1.04468e+06	1.55531e+06	1.01167e+06	1.26816e+06	1.01596e+06	1.01785e+06	1.50345e+06	1.23956e+06	1.62552e+06	1.36915e+06	1.20842e+06	1.07431e+06	792788	1.52999e+06	1.15289e+06	1.5188e+06	1547077	1.65374e+06	1.22537e+06	1.70183e+06	1.44069e+06	1.09386e+06	1.12319e+06	1.28349e+06	1.14206e+06	1260647	1.43254e+06	1.28878e+06	933548	1341438	1.53294e+06	1.43956e+06	1.57126e+06	1.16065e+06	1.22888e+06	1.4713e+06	42130.8	105394
IPI00970818	TPM1	tropomyosin alpha-1 chain isoform 5	1	15.85	4	4	5	12	1127579	1.06013e+06	1.2017e+06	1.04468e+06	1.55531e+06	1.01167e+06	1.26816e+06	1.01596e+06	1.01785e+06	1.50345e+06	1.23956e+06	1.62552e+06	1.36915e+06	1.20842e+06	1.07431e+06	792788	1.52999e+06	1.15289e+06	1.5188e+06	1547077	1.65374e+06	1.22537e+06	1.70183e+06	1.44069e+06	1.09386e+06	1.12319e+06	1.28349e+06	1.14206e+06	1260647	1.43254e+06	1.28878e+06	933548	1341438	1.53294e+06	1.43956e+06	1.57126e+06	1.16065e+06	1.22888e+06	1.4713e+06	42130.8	105394
				AQKDEEKMEIQEIQLK	3	0.9993	1
				IQLVEEELDR	2	0.9967	2
				IQLVEEELDRAQER	2	0.9375	1
				KLVIIESDLERAEER	3	0.9995	1
IPI00000279	ZC3H15	Similar to Zinc finger CCCH domain-containing protein 15	0.995	3.25	1	1	1	2	4963900	4808750	5128500	5038000	4536350	4537750	4977900	5083500	4480350	5239500	5383500	5432500	4187100	4011900	4211950	4647900	5015000	4305650	5088000	4795400	4861650	4306150	4201450	3645050	4886325	5083250	4537050	5030700	4859925	5408000	4099500	4429925	4660325	4941700	4583900	3923250	4.88433e+06	4.69934e+06	4.52729e+06	123018	282898
IPI00927837	ZC3H15	8 kDa protein	0.995	19.72	1	1	1	2	4963900	4808750	5128500	5038000	4536350	4537750	4977900	5083500	4480350	5239500	5383500	5432500	4187100	4011900	4211950	4647900	5015000	4305650	5088000	4795400	4861650	4306150	4201450	3645050	4886325	5083250	4537050	5030700	4859925	5408000	4099500	4429925	4660325	4941700	4583900	3923250	4.88433e+06	4.69934e+06	4.52729e+06	123018	282898
				DVDETGITVASLER	2	0.9954	1
IPI00000494	RPL5;SNORD21	60S ribosomal protein L5	1	24.24	5	5	5	1	34784650	28197500	40369800	30638950	46337150	34367950	43458500	25167550	27799750	30727650	36609450	27755900	28237200	25481800	34801350	22044950	47236750	44417300	34876600	26706150	30088600	26050700	43048800	17823050	31491075	35504375	40352550	34313025	29263700	32182675	26859500	28423150	45827025	30791375	28069650	30435925	3.54153e+07	2.91823e+07	3.3781e+07	1.8484e+06	1.11731e+06
				HIMGQNVADYMR	2	0.993	1
				IEGDMIVCAAYAHELPK	3	0.9382	1
				NSVTPDMMEEMYK	2	0.9792	1
				VGLTNYAAAYCTGLLLAR	2	0.9996	1
				YLMEEDEDAYKK	3	0.9287	1
IPI00000513	CDH1	E-cadherin	1	9.87	5	5	6	1	1.49503e+07	12922200	15060000	12733300	1.71246e+07	13032100	14900500	1.29427e+07	9.95503e+06	9.73857e+06	1.25128e+07	9.29123e+06	9863300	9.57693e+06	1.30647e+07	1.24432e+07	12102800	1.16803e+07	12585700	1.24317e+07	1.11e+07	9.85437e+06	1.26447e+07	1.21674e+07	1.39362e+07	13896650	1.50784e+07	1.39216e+07	9846800	10902000	9.72012e+06	1.27539e+07	1.18916e+07	1.25087e+07	1.04772e+07	12406050	1.42082e+07	1.08057e+07	1.18209e+07	290168	701356
				DTANWLEINPDTGAISTR	2	0.9998	1
				ITYRIWRDTANWLEINPDTGAISTR	3	0.9776	1
				NTGVISVVTTGLDR	2	0.9998	1
				VFYSITGQGADTPPVGVFIIER	2	0.9998	2
				YLPRPANPDEIGNFIDENLK	3	0.9997	1
IPI00000581	OTUB1	cDNA FLJ56307, highly similar to Ubiquitin thioesterase protein OTUB1	1	9.42	2	2	2	2	7526450	8262200	7845200	6499100	6130350	5418900	8867750	5616800	6646200	6539550	6857050	6262250	6533750	7824750	7771000	6226200	6316300	6383300	6761250	6178150	6935150	5994100	5547450	5796150	7894325	7172150	5774625	7242275	6592875	6559650	7179250	6998600	6349800	6469700	6464625	5671800	7.02084e+06	6.83259e+06	6.23898e+06	446090	152668
IPI00939174	OTUB1	isoform 1 of Ubiquitin thioesterase OTUB1	1	10.7	2	2	2	2	7526450	8262200	7845200	6499100	6130350	5418900	8867750	5616800	6646200	6539550	6857050	6262250	6533750	7824750	7771000	6226200	6316300	6383300	6761250	6178150	6935150	5994100	5547450	5796150	7894325	7172150	5774625	7242275	6592875	6559650	7179250	6998600	6349800	6469700	6464625	5671800	7.02084e+06	6.83259e+06	6.23898e+06	446090	152668
				AFGFSHLEALLDDSKELQR	3	0.9994	1
				FFEHFIEGGR	3	0.9984	1
IPI00000634	CCDC6	Coiled-coil domain-containing protein 6	0.998	6.96	2	2	2	3	4.35133e+06	2.97327e+06	4.29787e+06	3041000	4.29567e+06	3.82437e+06	3640200	2.52043e+06	3.73153e+06	4.61337e+06	3.04167e+06	3.93307e+06	3.71703e+06	2.56417e+06	2.56187e+06	2.43267e+06	3031000	2.96477e+06	4.15613e+06	4.01057e+06	3741200	2.48737e+06	3334800	2419400	3662300	3.66943e+06	4.06002e+06	3.08032e+06	4172450	3.48737e+06	3140600	2.49727e+06	2.99788e+06	4083350	3.11428e+06	2877100	3.61802e+06	3.32442e+06	3.26815e+06	201885	349247
IPI00807498	CCDC6	CCDC6 protein (Fragment)	0.998	9.88	2	2	2	3	4.35133e+06	2.97327e+06	4.29787e+06	3041000	4.29567e+06	3.82437e+06	3640200	2.52043e+06	3.73153e+06	4.61337e+06	3.04167e+06	3.93307e+06	3.71703e+06	2.56417e+06	2.56187e+06	2.43267e+06	3031000	2.96477e+06	4.15613e+06	4.01057e+06	3741200	2.48737e+06	3334800	2419400	3662300	3.66943e+06	4.06002e+06	3.08032e+06	4172450	3.48737e+06	3140600	2.49727e+06	2.99788e+06	4083350	3.11428e+06	2877100	3.61802e+06	3.32442e+06	3.26815e+06	201885	349247
IPI00956015	CCDC6	Coiled-coil domain-containing protein 6	0.998	5.64	2	2	2	3	4.35133e+06	2.97327e+06	4.29787e+06	3041000	4.29567e+06	3.82437e+06	3640200	2.52043e+06	3.73153e+06	4.61337e+06	3.04167e+06	3.93307e+06	3.71703e+06	2.56417e+06	2.56187e+06	2.43267e+06	3031000	2.96477e+06	4.15613e+06	4.01057e+06	3741200	2.48737e+06	3334800	2419400	3662300	3.66943e+06	4.06002e+06	3.08032e+06	4172450	3.48737e+06	3140600	2.49727e+06	2.99788e+06	4083350	3.11428e+06	2877100	3.61802e+06	3.32442e+06	3.26815e+06	201885	349247
				AEQEEEFISNTLFK	2	0.9946	1
				EKIDLENTLEQEQEALVNR	3	0.9899	1
IPI00000690	AIFM1	isoform 1 of Apoptosis-inducing factor 1, mitochondrial	1	6.85	3	3	4	1	6160450	4545350	5691075	6136450	7.33703e+06	6675825	7165150	5406250	4628300	5410675	6413550	4749475	4.84362e+06	5.16079e+06	4.47739e+06	4604550	8.60853e+06	5724300	6727675	6.25393e+06	6260150	5.31279e+06	6120200	7258650	5352900	5.91376e+06	7.00643e+06	6285700	5.01949e+06	5.58151e+06	5.0022e+06	4.54097e+06	7.16642e+06	6.4908e+06	5.78647e+06	6689425	6.1397e+06	5.03604e+06	6.53328e+06	346727	212926
				ELWFSDDPNVTK	2	0.9984	2
				TGGLEIDSDFGGFR	2	0.9997	1
				VMPNAIVQSVGVSSGK	2	0.9992	1
IPI00000760	DDAH2	N(G),N(G)-dimethylarginine dimethylaminohydrolase 2	1	20	3	3	3	1	14615280	15113480	14588940	14761660	14143660	17914940	13490280	13155180	16298860	17123600	17826800	16963100	13147160	14689620	13561200	12549020	18539960	13560000	16875080	17999220	18484700	15354020	15030600	15209520	14864380	14675300	16029300	13322730	16711230	17394950	13918390	13055110	16049980	17437150	16919360	15120060	1.47229e+07	15269920	1.63816e+07	554485	1.05377e+06
				AGAGLSSLCLVLSTRPHS	3	0.9827	1
				GVPESLASGEGAGAGLPALDLAK	2	0.9914	1
				LSDVTLVPVSCSELEK	2	0.946	1
IPI00000783	PSMB8	isoform 1 of Proteasome subunit beta type-8	1	10.14	2	2	2	5	4329100	3640160	4450440	3824680	5162200	4878000	4308600	3528360	5444600	5001200	6441600	4898400	5467480	4442780	4814680	4426760	4831640	4291460	5630200	4476760	5272200	4593580	5046160	4317380	3984630	4137560	5020100	3918480	5222900	5670000	4955130	4620720	4561550	5053480	4932890	4681770	4.26519e+06	5.11719e+06	4.80742e+06	255783	221645
IPI00215824	PSMB8	isoform 2 of Proteasome subunit beta type-8	1	10.29	2	2	2	5	4329100	3640160	4450440	3824680	5162200	4878000	4308600	3528360	5444600	5001200	6441600	4898400	5467480	4442780	4814680	4426760	4831640	4291460	5630200	4476760	5272200	4593580	5046160	4317380	3984630	4137560	5020100	3918480	5222900	5670000	4955130	4620720	4561550	5053480	4932890	4681770	4.26519e+06	5.11719e+06	4.80742e+06	255783	221645
IPI00552984	PSMB8	Proteasome (Prosome, macropain) subunit, beta type, 8	1	11.11	2	2	2	5	4329100	3640160	4450440	3824680	5162200	4878000	4308600	3528360	5444600	5001200	6441600	4898400	5467480	4442780	4814680	4426760	4831640	4291460	5630200	4476760	5272200	4593580	5046160	4317380	3984630	4137560	5020100	3918480	5222900	5670000	4955130	4620720	4561550	5053480	4932890	4681770	4.26519e+06	5.11719e+06	4.80742e+06	255783	221645
IPI00640155	PSMB8	proteasome subunit beta type-8 isoform E2 proprotein	1	10.14	2	2	2	5	4329100	3640160	4450440	3824680	5162200	4878000	4308600	3528360	5444600	5001200	6441600	4898400	5467480	4442780	4814680	4426760	4831640	4291460	5630200	4476760	5272200	4593580	5046160	4317380	3984630	4137560	5020100	3918480	5222900	5670000	4955130	4620720	4561550	5053480	4932890	4681770	4.26519e+06	5.11719e+06	4.80742e+06	255783	221645
IPI00893032	PSMB8	Proteasome (Prosome, macropain) subunit, beta type, 8	1	11.11	2	2	2	5	4329100	3640160	4450440	3824680	5162200	4878000	4308600	3528360	5444600	5001200	6441600	4898400	5467480	4442780	4814680	4426760	4831640	4291460	5630200	4476760	5272200	4593580	5046160	4317380	3984630	4137560	5020100	3918480	5222900	5670000	4955130	4620720	4561550	5053480	4932890	4681770	4.26519e+06	5.11719e+06	4.80742e+06	255783	221645
				KGPGLYYVDEHGTR	3	0.9997	1
				VESTDVSDLLHQYR	3	0.9402	1
IPI00000787	PSMB9	isoform LMP2.L of Proteasome subunit beta type-9	1	32.42	5	5	8	4	8.67445e+06	9.44535e+06	7638400	6.58033e+06	1.03865e+07	9.56551e+06	9.98253e+06	9.86166e+06	1.26217e+07	8.04328e+06	6.34583e+06	8.21952e+06	8.35913e+06	1.45371e+07	5363700	7.72933e+06	7.27057e+06	6.42731e+06	8.33666e+06	9.27761e+06	9.96716e+06	6.14867e+06	8.71447e+06	7.83166e+06	9059900	7.10937e+06	9976000	9.92209e+06	1.03325e+07	7282675	1.14481e+07	6.54651e+06	6.84894e+06	8.80714e+06	8.05791e+06	8.27306e+06	9.01684e+06	8902450	7.99676e+06	669563	1179672
IPI00170899	PSMB9	isoform LMP2.S of Proteasome subunit beta type-9	1	33.97	5	5	8	4	8.67445e+06	9.44535e+06	7638400	6.58033e+06	1.03865e+07	9.56551e+06	9.98253e+06	9.86166e+06	1.26217e+07	8.04328e+06	6.34583e+06	8.21952e+06	8.35913e+06	1.45371e+07	5363700	7.72933e+06	7.27057e+06	6.42731e+06	8.33666e+06	9.27761e+06	9.96716e+06	6.14867e+06	8.71447e+06	7.83166e+06	9059900	7.10937e+06	9976000	9.92209e+06	1.03325e+07	7282675	1.14481e+07	6.54651e+06	6.84894e+06	8.80714e+06	8.05791e+06	8.27306e+06	9.01684e+06	8902450	7.99676e+06	669563	1179672
IPI00893456	PSMB9	Proteasome subunit beta type	1	36.22	5	5	8	4	8.67445e+06	9.44535e+06	7638400	6.58033e+06	1.03865e+07	9.56551e+06	9.98253e+06	9.86166e+06	1.26217e+07	8.04328e+06	6.34583e+06	8.21952e+06	8.35913e+06	1.45371e+07	5363700	7.72933e+06	7.27057e+06	6.42731e+06	8.33666e+06	9.27761e+06	9.96716e+06	6.14867e+06	8.71447e+06	7.83166e+06	9059900	7.10937e+06	9976000	9.92209e+06	1.03325e+07	7282675	1.14481e+07	6.54651e+06	6.84894e+06	8.80714e+06	8.05791e+06	8.27306e+06	9.01684e+06	8902450	7.99676e+06	669563	1179672
IPI00894395	PSMB9	23 kDa protein	1	32.42	5	5	8	4	8.67445e+06	9.44535e+06	7638400	6.58033e+06	1.03865e+07	9.56551e+06	9.98253e+06	9.86166e+06	1.26217e+07	8.04328e+06	6.34583e+06	8.21952e+06	8.35913e+06	1.45371e+07	5363700	7.72933e+06	7.27057e+06	6.42731e+06	8.33666e+06	9.27761e+06	9.96716e+06	6.14867e+06	8.71447e+06	7.83166e+06	9059900	7.10937e+06	9976000	9.92209e+06	1.03325e+07	7282675	1.14481e+07	6.54651e+06	6.84894e+06	8.80714e+06	8.05791e+06	8.27306e+06	9.01684e+06	8902450	7.99676e+06	669563	1179672
				DGSSGGVIYLVTITAAGVDHR	3	0.9806	1
				EGGQVYGTLGGMLTR	2	0.9997	2
				FTTDAIALAMSR	2	0.9997	1
				VILGNELPKFYDE	2	0.9972	2
				VSAGEAVVNR	2	0.9989	2
IPI00000792	CRYZ	Quinone oxidoreductase	1	30.09	8	8	8	1	4.28423e+07	33556700	5.00501e+07	3.61912e+07	42369900	39521875	4.65911e+07	3.56721e+07	3.49641e+07	3.67973e+07	40822075	3.51138e+07	36967900	3.33765e+07	3.68725e+07	3.67153e+07	40178425	33733575	4.00626e+07	3.7598e+07	38891450	33851950	3.46878e+07	3.01158e+07	3.81995e+07	43120625	4.09459e+07	4.11316e+07	3.58807e+07	3.7968e+07	3.51722e+07	3.67939e+07	36956000	3.88303e+07	36371700	3.24018e+07	4.08494e+07	3.64537e+07	3.614e+07	1.01116e+06	604108
				AGESVLVHGASGGVGLAACQIAR	3	0.9997	1
				DHQVLIK	2	0.952	1
				DLSLLSHGGR	2	0.9987	1
				GTIEINPR	2	0.9664	1
				QGAAIGIPYFTAYR	2	0.9997	1
				SDIAVPIPK	2	0.9951	1
				VAEAHENIIHGSGATGK	3	0.9998	1
				VFEFGGPEVLK	2	0.9997	1
IPI00000811	PSMB6	Proteasome subunit beta type-6	0.973	4.18	1	1	2	2	444250	239403	2002500	468116	442600	204826	407744	282907	673700	531950	516050	434756	402086	450362	600700	1271750	389088	468069	573950	391846	312884	350872	518600	429295	341826	1.23531e+06	323713	345326	602825	475403	426224	936225	428578	482898	331878	473948	561543	610169	429326	224638	114878
IPI00789119	PSMB6	20 kDa protein	0.973	5.26	1	1	2	2	444250	239403	2002500	468116	442600	204826	407744	282907	673700	531950	516050	434756	402086	450362	600700	1271750	389088	468069	573950	391846	312884	350872	518600	429295	341826	1.23531e+06	323713	345326	602825	475403	426224	936225	428578	482898	331878	473948	561543	610169	429326	224638	114878
				TTTGSYIANR	2	0.9729	2
IPI00000816	YWHAE	14-3-3 protein epsilon	1	40.78	8	9	11	1	82560000	68412800	75651750	67730700	74263850	67539250	84381700	69623500	65574500	66662900	74577300	59224450	72936750	67733500	72515150	69117850	78747800	69983700	72188300	62307450	74377350	55167150	63163450	56360600	75486400	71691225	70901550	77002600	66118700	66900875	70335125	70816500	74365750	67247875	64772250	59762025	7.37704e+07	68542800	66536975	1.4704e+06	1.18864e+06
				AASDIAMTELPPTHPIR	3	0.9998	1
				DNLTLWTSDMQGDGEEQNKEALQDVEDENQ	3	0.9998	1
				EAAENSLVAYK	2	0.9968	1
				KEAAENSLVAYK	2	0.9062	1
				LICCDILDVLDK	2	0.9997	2
				LICCDILDVLDKHLIPAANTGESK	3	0.9996	1
				YDEMVESMKK	2	0.9828	1
				YLAEFATGNDRK	2	0.9997	2
				YLAEFATGNDRK	3	0.9078	1
IPI00000846	CHD4	isoform 1 of Chromodomain-helicase-DNA-binding protein 4	0.983	1.26	1	1	1	2	1282350	3061400	2175400	2701900	2120050	1849550	2109800	2041900	1393100	1257350	1541050	1588250	1733000	1885550	1201050	1223250	1930300	801900	1897600	1890450	1995500	1224500	1657800	1156250	2171875	2438650	1984800	2075850	1325225	1564650	1809275	1212150	1366100	1894025	1610000	1407025	2.16779e+06	1477825	1.56929e+06	98030.7	132686
IPI00455210	CHD4	isoform 2 of Chromodomain-helicase-DNA-binding protein 4	0.983	1.24	1	1	1	2	1282350	3061400	2175400	2701900	2120050	1849550	2109800	2041900	1393100	1257350	1541050	1588250	1733000	1885550	1201050	1223250	1930300	801900	1897600	1890450	1995500	1224500	1657800	1156250	2171875	2438650	1984800	2075850	1325225	1564650	1809275	1212150	1366100	1894025	1610000	1407025	2.16779e+06	1477825	1.56929e+06	98030.7	132686
				SSAQLLEDWGMEDIDHVFSEEDYR	3	0.9828	1
IPI00000858	RDBP	cDNA FLJ56180, highly similar to Negative elongation factor E	0.986	4.65	1	1	1	5	1320320	830100	1290860	1130960	901360	1027340	983960	940320	1305900	1134700	1517100	986640	912660	1085280	637340	698920	1063980	955660	1415980	1124940	956120	900860	777500	960320	1075210	1210910	964350	962140	1220300	1251870	998970	668130	1009820	1270460	928490	868910	1.05315e+06	1.03482e+06	1019420	58838.1	134555
IPI00921016	RDBP	cDNA FLJ52247, highly similar to Negative elongation factor E	0.986	5.14	1	1	1	5	1320320	830100	1290860	1130960	901360	1027340	983960	940320	1305900	1134700	1517100	986640	912660	1085280	637340	698920	1063980	955660	1415980	1124940	956120	900860	777500	960320	1075210	1210910	964350	962140	1220300	1251870	998970	668130	1009820	1270460	928490	868910	1.05315e+06	1.03482e+06	1019420	58838.1	134555
IPI00922214	RDBP	cDNA FLJ56553, highly similar to Negative elongation factor E	0.986	5.36	1	1	1	5	1320320	830100	1290860	1130960	901360	1027340	983960	940320	1305900	1134700	1517100	986640	912660	1085280	637340	698920	1063980	955660	1415980	1124940	956120	900860	777500	960320	1075210	1210910	964350	962140	1220300	1251870	998970	668130	1009820	1270460	928490	868910	1.05315e+06	1.03482e+06	1019420	58838.1	134555
IPI00941607	RDBP	Negative elongation factor E	0.986	4.74	1	1	1	5	1320320	830100	1290860	1130960	901360	1027340	983960	940320	1305900	1134700	1517100	986640	912660	1085280	637340	698920	1063980	955660	1415980	1124940	956120	900860	777500	960320	1075210	1210910	964350	962140	1220300	1251870	998970	668130	1009820	1270460	928490	868910	1.05315e+06	1.03482e+06	1019420	58838.1	134555
IPI00941723	RDBP	RD RNA binding protein	0.986	4.8	1	1	1	5	1320320	830100	1290860	1130960	901360	1027340	983960	940320	1305900	1134700	1517100	986640	912660	1085280	637340	698920	1063980	955660	1415980	1124940	956120	900860	777500	960320	1075210	1210910	964350	962140	1220300	1251870	998970	668130	1009820	1270460	928490	868910	1.05315e+06	1.03482e+06	1019420	58838.1	134555
				GAFSPFGNIIDLSMDPPR	2	0.9858	1
IPI00000861	LASP1	isoform 1 of LIM and SH3 domain protein 1	1	22.99	6	7	11	1	12377800	8.90983e+06	13102925	1.04995e+07	10563725	11932850	1.11254e+07	9.95386e+06	1.12246e+07	9.54184e+06	1.23136e+07	9.43153e+06	1.121e+07	1.06951e+07	1.09585e+07	1.16631e+07	1.12276e+07	8.8604e+06	1.03285e+07	10475380	1.09307e+07	9.21412e+06	1.10181e+07	1.00858e+07	1.06438e+07	1.18012e+07	1.12483e+07	1.05397e+07	1.03832e+07	1.08726e+07	1.09526e+07	1.13108e+07	10044018	1.04019e+07	1.00724e+07	1.0552e+07	1.10582e+07	1.08798e+07	1.02676e+07	292805	190983
				ACFHCETCK	2	0.999	1
				GFSVVADTPELQR	2	0.9998	2
				IVYPTEK	2	0.9721	1
				KPYCNAHYPK	3	0.9974	1
				LKQQSELQSQVR	2	0.9995	2
				LKQQSELQSQVR	3	0.9983	1
				TQDQISNIK	2	0.9998	3
IPI00000873	VARS	Valyl-tRNA synthetase	1	19.07	16	17	20	2	4.17522e+07	3.86632e+07	5.88597e+07	4.08124e+07	4.54834e+07	41350122	4.89949e+07	41205815	3.71995e+07	4.45721e+07	4.0209e+07	34177709	3.95544e+07	36791170	4.01642e+07	3.58708e+07	40552294	3.51292e+07	3.91109e+07	3.55113e+07	40855297	3.51207e+07	3.56248e+07	36205400	40207691	4.9836e+07	4.34168e+07	4.51004e+07	40885833	3.71934e+07	3.81728e+07	3.80175e+07	3.78408e+07	3.73111e+07	3.7988e+07	3.59151e+07	4.46402e+07	3.85674e+07	3.72637e+07	2.00733e+06	802144
IPI00893918	VARS	Valyl-tRNA synthetase	1	19.07	16	17	20	2	4.17522e+07	3.86632e+07	5.88597e+07	4.08124e+07	4.54834e+07	41350122	4.89949e+07	41205815	3.71995e+07	4.45721e+07	4.0209e+07	34177709	3.95544e+07	36791170	4.01642e+07	3.58708e+07	40552294	3.51292e+07	3.91109e+07	3.55113e+07	40855297	3.51207e+07	3.56248e+07	36205400	40207691	4.9836e+07	4.34168e+07	4.51004e+07	40885833	3.71934e+07	3.81728e+07	3.80175e+07	3.78408e+07	3.73111e+07	3.7988e+07	3.59151e+07	4.46402e+07	3.85674e+07	3.72637e+07	2.00733e+06	802144
				AASGYPVKVPLEVQEADEAK	3	0.9838	1
				AAVLVQQWVSYADTELIPAACGATLPALGLR	3	0.9403	1
				ALSPLEEWLR	2	0.9929	1
				DVSGPMPDSYSPR	2	0.9993	1
				FGLCAYMSQGR	2	0.9998	1
				GDLRILPEAHQR	3	0.8462	1
				GFVPSPTSQPGGHESLVDR	3	0.9935	1
				HGLEAISIMDSR	2	0.9995	1
				LGSSLDWDR	2	0.9914	1
				LHEEGIIYR	2	0.97	1
				LLSPFMPFVTEELFQR	2	0.9998	2
				LLSPFMPFVTEELFQR	3	0.9998	1
				QTLYTCLDVGLR	2	0.9972	1
				SLPIVFDEFVDMDFGTGAVK	2	0.9998	2
				SSAQDPQAVLGALGR	2	0.9997	2
				VQGSDSDEEVVVATTR	2	0.9998	1
				YGEAGEGPGWGGAHPR	3	0.9993	1
IPI00000874	PRDX1	Peroxiredoxin-1	1	73.87	18	22	27	1	137804700	123161050	163642200	126951350	131952100	124880300	142285350	121892300	1.27858e+08	135567100	143687650	123498100	116941350	117942150	131807800	113979000	1.32566e+08	113141480	135426200	133072100	1.21674e+08	105684000	119773950	105478043	130482875	145296775	128416200	132088825	1.31712e+08	133592875	117441750	122893400	1.22854e+08	134249150	1.13679e+08	1.12626e+08	1.34071e+08	1.2641e+08	1.20852e+08	3.81661e+06	3.7915e+06
				ADEGISFR	1	0.9661	1
				ADEGISFR	2	0.9704	1
				ATAVMPDGQFK	2	0.9994	2
				ATAVMPDGQFKDISLSDYK	2	0.9998	1
				ATAVMPDGQFKDISLSDYKGK	3	0.879	1
				DISLSDYK	1	0.978	1
				HGEVCPAGWKPGSDTIKPDVQK	3	0.9998	1
				IGHPAPNFK	2	0.9652	1
				KQGGLGPMNIPLVSDPK	3	0.9904	1
				KQGGLGPMNIPLVSDPKR	2	0.9997	1
				KQGGLGPMNIPLVSDPKR	3	0.9998	2
				LNCQVIGASVDSHFCHLAWVNTPK	3	0.9998	1
				LVQAFQFTDK	2	0.9998	2
				QGGLGPMNIPLVSDPK	2	0.9998	1
				QGGLGPMNIPLVSDPKR	2	0.9998	1
				QGGLGPMNIPLVSDPKR	3	0.9997	1
				QITVNDLPVGR	2	0.9998	2
				SKEYFSK	1	0.9074	1
				SVDETLR	1	0.8135	1
				SVDETLR	2	0.98	1
				TIAQDYGVLK	2	0.9997	2
				TIAQDYGVLKADEGISFR	3	0.9993	1
IPI00937615	EEF1G	Elongation factor 1-gamma	1	34.78	11	11	12	2	2.56436e+07	2.16433e+07	3.41305e+07	20436951	2.55068e+07	21616750	2.65804e+07	22550330	22381741	2.39397e+07	23009066	2.05986e+07	2.39754e+07	1.96601e+07	2.08911e+07	1.87366e+07	23387988	1.9608e+07	22443800	2.09964e+07	2.02369e+07	19047475	2.00986e+07	2.01769e+07	2.36435e+07	2.72837e+07	2.35618e+07	2.45653e+07	2.31607e+07	2.18038e+07	2.18178e+07	1.98139e+07	2.1498e+07	2.17201e+07	1.96422e+07	20137720	2.47636e+07	2.16491e+07	2.07495e+07	870320	689533
IPI00000875	EEF1G	cDNA FLJ56389, highly similar to Elongation factor 1-gamma	1	31.21	11	11	12	2	2.56436e+07	2.16433e+07	3.41305e+07	20436951	2.55068e+07	21616750	2.65804e+07	22550330	22381741	2.39397e+07	23009066	2.05986e+07	2.39754e+07	1.96601e+07	2.08911e+07	1.87366e+07	23387988	1.9608e+07	22443800	2.09964e+07	2.02369e+07	19047475	2.00986e+07	2.01769e+07	2.36435e+07	2.72837e+07	2.35618e+07	2.45653e+07	2.31607e+07	2.18038e+07	2.18178e+07	1.98139e+07	2.1498e+07	2.17201e+07	1.96422e+07	20137720	2.47636e+07	2.16491e+07	2.07495e+07	870320	689533
				AAAPAPEEEMDECEQALAAEPK	2	0.9667	1
				ALIAAQYSGAQVR	2	0.9998	2
				EYFSWEGAFQHVGK	2	0.9939	1
				GQELAFPLSPDWQVDYESYTWR	2	0.9998	1
				ILGLLDAYLK	2	0.9994	1
				KAAAPAPEEEMDECEQALAAEPK	3	0.8781	1
				KLDPGSEETQTLVR	3	0.9953	1
				STFVLDEFKR	3	0.9991	1
				TPEFLR	2	0.9946	1
				VPAFEGDDGFCVFESNAIAYYVSNEELR	3	0.9998	1
				WFLTCINQPQFR	2	0.9998	1
IPI00922838	-	cDNA FLJ56074, highly similar to 150 kDa oxygen-regulated protein	1	12.84	7	9	10	2	39370250	2.83103e+07	3.94057e+07	3.45811e+07	2.94531e+07	35584000	4.03761e+07	3.27774e+07	34694400	3.44834e+07	3.41304e+07	30759350	3.244e+07	3.13864e+07	2.86816e+07	2.73713e+07	38570950	2.72169e+07	4.03423e+07	28082600	3.84872e+07	3.16947e+07	4.04291e+07	38796250	3.38403e+07	36993425	3.25185e+07	36576750	3.45889e+07	3.24449e+07	3.19132e+07	2.80264e+07	3.28939e+07	3.42124e+07	35090925	3.96127e+07	34982250	3.17434e+07	3.54525e+07	1.07863e+06	1.36729e+06
IPI00000877	HYOU1	Hypoxia up-regulated protein 1	1	12.61	7	9	10	2	39370250	2.83103e+07	3.94057e+07	3.45811e+07	2.94531e+07	35584000	4.03761e+07	3.27774e+07	34694400	3.44834e+07	3.41304e+07	30759350	3.244e+07	3.13864e+07	2.86816e+07	2.73713e+07	38570950	2.72169e+07	4.03423e+07	28082600	3.84872e+07	3.16947e+07	4.04291e+07	38796250	3.38403e+07	36993425	3.25185e+07	36576750	3.45889e+07	3.24449e+07	3.19132e+07	2.80264e+07	3.28939e+07	3.42124e+07	35090925	3.96127e+07	34982250	3.17434e+07	3.54525e+07	1.07863e+06	1.36729e+06
				DAVVYPILVEFTR	2	0.9925	1
				FFGDSAASMAIK	2	0.9912	1
				LIPEMDQIFTEVEMTTLEK	2	0.9997	2
				LSAASTWLEDEGVGATTVMLK	2	0.9998	1
				LSAASTWLEDEGVGATTVMLK	3	0.9996	1
				NINADEAAAMGAVYQAAALSK	3	0.9998	1
				VESVFETLVEDSAEEESTLTK	2	0.9984	1
				VLQLINDNTATALSYGVFR	2	0.9998	1
				VLQLINDNTATALSYGVFR	3	0.9865	1
IPI00000949	CRYM	Mu-crystallin homolog	0.994	4.14	1	1	1	2	4714100	3526750	5635000	4016550	3694550	3849650	4285350	3553200	4471150	4260250	4651900	3743650	4404650	3388500	4080650	3280000	4011200	4215800	4216500	4048050	4308850	4345700	3788550	3169600	4120425	4825775	3772100	3919275	4365700	4197775	3896575	3680325	4113500	4132275	4327275	3479075	4.15939e+06	4.03509e+06	4.01303e+06	233316	152974
IPI00556050	CRYM	mu-crystallin homolog isoform 2	0.994	4.78	1	1	1	2	4714100	3526750	5635000	4016550	3694550	3849650	4285350	3553200	4471150	4260250	4651900	3743650	4404650	3388500	4080650	3280000	4011200	4215800	4216500	4048050	4308850	4345700	3788550	3169600	4120425	4825775	3772100	3919275	4365700	4197775	3896575	3680325	4113500	4132275	4327275	3479075	4.15939e+06	4.03509e+06	4.01303e+06	233316	152974
				SLGMAVEDTVAAK	2	0.9943	1
IPI00001159	GCN1L1	Translational activator GCN1	1	3.26	5	5	5	1	21274949	20617582	24067919	21455856	27925419	27659780	34121809	26949638	16618623	16995040	21482043	17331819	14738472	19096833	17219313	13730984	23982521	18021462	22470826	22900102	22993487	18351882	21924689	22412895	2.09463e+07	2.27619e+07	2.77926e+07	3.05357e+07	1.68068e+07	19406931	1.69177e+07	1.54751e+07	2.1002e+07	22685464	2.06727e+07	22168792	25509119	1.71516e+07	21632233	2.2145e+06	820092
				AASQSTQVPTITEGVAAALLLLK	2	0.8275	1
				FVHFIDAPSLALIMPIVQR	3	0.9963	1
				ILPEIIPILEEGLR	2	0.9896	1
				LVLPSLLAALEEESWR	2	0.9997	1
				VLAFLSSVAGDALTR	2	0.9825	1
IPI00001539	ACAA2	3-ketoacyl-CoA thiolase, mitochondrial	1	18.89	3	4	4	2	12105800	10921550	13700750	12544000	10523600	10401950	10858100	10728500	11424800	10821650	11084550	10988000	9374100	9444250	7768600	7735950	12443400	9333800	10885800	11595500	12245950	8457500	8378600	8211700	11513675	13122375	10462775	10793300	11123225	11036275	9409175	7752275	10888600	11240650	10351725	8295150	1.1473e+07	9.83024e+06	1.0194e+07	591935	796951
IPI00873829	ACAA2	42 kDa protein	1	18.89	3	4	4	2	12105800	10921550	13700750	12544000	10523600	10401950	10858100	10728500	11424800	10821650	11084550	10988000	9374100	9444250	7768600	7735950	12443400	9333800	10885800	11595500	12245950	8457500	8378600	8211700	11513675	13122375	10462775	10793300	11123225	11036275	9409175	7752275	10888600	11240650	10351725	8295150	1.1473e+07	9.83024e+06	1.0194e+07	591935	796951
				DGTVTAGNASGVADGAGAVIIASEDAVK	2	0.9993	1
				IVGYFVSGCDPSIMGIGPVPAISGALK	3	0.9902	1
				TNVNGGAIALGHPLGGSGSR	2	0.9973	1
				TNVNGGAIALGHPLGGSGSR	3	0.9993	1
IPI00001589	TIMM13	Mitochondrial import inner membrane translocase subunit Tim13	1	42.11	3	3	4	1	16602300	9288500	15223100	10488300	18024800	14975500	12827200	10341100	11520200	11701300	15094700	8637800	7850700	8813200	10086200	6198900	8625700	10542100	7825500	12516900	14679700	8708500	11822400	10927900	12945400	12855700	16500150	11584150	11610750	11866250	8331950	8142550	9583900	10171200	11694100	11375150	13471350	9987875	1.07061e+07	1.05636e+06	1.01281e+06
				MEGGFGSDFGGSGSGK	2	0.8702	1
				VQIAVANAQELLQR	2	0.9997	2
				YMDAWNTVSR	2	0.9714	1
IPI00001636	ATXN10	Ataxin-10	0.991	2.74	1	1	1	6	441700	474867	571533	384250	648133	796200	754033	383217	862200	503467	526867	526317	698600	613583	713467	780783	514650	598517	553650	688650	892183	464433	506100	1.05307e+06	458283	477892	722167	568625	682833	526592	656092	747125	556583	621150	678308	779583	556742	653160	658906	60151.2	46312.4
IPI00385153	ATXN10	HUMEEP	0.991	2.87	1	1	1	6	441700	474867	571533	384250	648133	796200	754033	383217	862200	503467	526867	526317	698600	613583	713467	780783	514650	598517	553650	688650	892183	464433	506100	1.05307e+06	458283	477892	722167	568625	682833	526592	656092	747125	556583	621150	678308	779583	556742	653160	658906	60151.2	46312.4
IPI00889628	ATXN10	Ataxin 10	0.991	5.83	1	1	1	6	441700	474867	571533	384250	648133	796200	754033	383217	862200	503467	526867	526317	698600	613583	713467	780783	514650	598517	553650	688650	892183	464433	506100	1.05307e+06	458283	477892	722167	568625	682833	526592	656092	747125	556583	621150	678308	779583	556742	653160	658906	60151.2	46312.4
IPI00913912	ATXN10	Uncharacterized protein	0.991	6.13	1	1	1	6	441700	474867	571533	384250	648133	796200	754033	383217	862200	503467	526867	526317	698600	613583	713467	780783	514650	598517	553650	688650	892183	464433	506100	1.05307e+06	458283	477892	722167	568625	682833	526592	656092	747125	556583	621150	678308	779583	556742	653160	658906	60151.2	46312.4
IPI00940152	ATXN10	ataxin-10 isoform 2	0.991	3.16	1	1	1	6	441700	474867	571533	384250	648133	796200	754033	383217	862200	503467	526867	526317	698600	613583	713467	780783	514650	598517	553650	688650	892183	464433	506100	1.05307e+06	458283	477892	722167	568625	682833	526592	656092	747125	556583	621150	678308	779583	556742	653160	658906	60151.2	46312.4
IPI00940340	ATXN10	54 kDa protein	0.991	2.72	1	1	1	6	441700	474867	571533	384250	648133	796200	754033	383217	862200	503467	526867	526317	698600	613583	713467	780783	514650	598517	553650	688650	892183	464433	506100	1.05307e+06	458283	477892	722167	568625	682833	526592	656092	747125	556583	621150	678308	779583	556742	653160	658906	60151.2	46312.4
				AEGDISNVANGFK	2	0.9907	1
IPI00001639	KPNB1	Importin subunit beta-1	1	13.81	9	10	13	1	64621175	52972400	59991610	53972807	56522892	54951800	60497900	60092381	54553389	54107320	57242006	46720796	51656042	47104135	46403000	47745567	59832100	45292247	55615748	50845932	53715525	45159298	48409151	44222913	5.87968e+07	5.69822e+07	55737346	6.02951e+07	5.43304e+07	51981401	4.93801e+07	4.70743e+07	5.25622e+07	53230840	4.94374e+07	46316032	5.79529e+07	5.06915e+07	5.03866e+07	1.00205e+06	1.57346e+06
				AAVENLPTFLVELSR	2	0.9998	1
				AAVENLPTFLVELSR	3	0.9929	1
				EHIKNPDWR	3	0.9026	1
				HFIMQVVCEATQCPDTR	3	0.9971	1
				LAATNALLNSLEFTK	2	0.9998	2
				LQQVLQMESHIQSTSDR	3	0.8982	1
				PMIHELLTEGR	2	0.9912	1
				SNEILTAIIQGMR	2	0.9477	1
				SSAYESLMEIVK	2	0.9998	2
				VLANPGNSQVAR	2	0.9998	2
IPI00910720	-	cDNA FLJ58848, highly similar to Homo sapiens transcription factor IIB	0.994	9.25	1	1	1	2	14005500	10399500	10131000	8588500	12983500	9809000	12013000	11514000	9506500	9516000	10977000	9902500	9417500	8063500	7996500	4392800	10531000	7605500	9792000	8395000	8644500	3466850	10055500	9240000	12202500	9359750	11396250	11763500	9511250	10439750	8740500	6194650	9068250	9093500	6055675	9647750	11180500	8.72154e+06	8.46629e+06	628891	911108
IPI00001655	C16orf80	UPF0468 protein C16orf80	0.994	8.29	1	1	1	2	14005500	10399500	10131000	8588500	12983500	9809000	12013000	11514000	9506500	9516000	10977000	9902500	9417500	8063500	7996500	4392800	10531000	7605500	9792000	8395000	8644500	3466850	10055500	9240000	12202500	9359750	11396250	11763500	9511250	10439750	8740500	6194650	9068250	9093500	6055675	9647750	11180500	8.72154e+06	8.46629e+06	628891	911108
				NLKKYFTFEVQVLDDK	2	0.9731	1
IPI00001661	RCC1	regulator of chromosome condensation isoform a	1	15.71	4	4	4	7	2.77767e+06	2.86235e+06	3.21457e+06	2.64921e+06	4.03871e+06	4.65525e+06	2.85954e+06	3613675	2961850	2.86353e+06	3.24962e+06	3.46311e+06	2.80611e+06	2.83278e+06	2.67866e+06	2.35056e+06	2.35031e+06	2.85186e+06	2.92667e+06	3.55407e+06	2418050	2.37624e+06	2.70602e+06	2.83765e+06	2.82001e+06	2.93189e+06	4.34698e+06	3.23661e+06	2912692	3.35636e+06	2.81945e+06	2.51461e+06	2.60108e+06	3240367	2.39715e+06	2.77184e+06	3333873	2.90078e+06	2.75261e+06	348985	174031
IPI00747309	RCC1	Regulator of chromosome condensation	1	16.86	4	4	4	7	2.77767e+06	2.86235e+06	3.21457e+06	2.64921e+06	4.03871e+06	4.65525e+06	2.85954e+06	3613675	2961850	2.86353e+06	3.24962e+06	3.46311e+06	2.80611e+06	2.83278e+06	2.67866e+06	2.35056e+06	2.35031e+06	2.85186e+06	2.92667e+06	3.55407e+06	2418050	2.37624e+06	2.70602e+06	2.83765e+06	2.82001e+06	2.93189e+06	4.34698e+06	3.23661e+06	2912692	3.35636e+06	2.81945e+06	2.51461e+06	2.60108e+06	3240367	2.39715e+06	2.77184e+06	3333873	2.90078e+06	2.75261e+06	348985	174031
IPI00787306	RCC1	regulator of chromosome condensation isoform b	1	16.21	4	4	4	7	2.77767e+06	2.86235e+06	3.21457e+06	2.64921e+06	4.03871e+06	4.65525e+06	2.85954e+06	3613675	2961850	2.86353e+06	3.24962e+06	3.46311e+06	2.80611e+06	2.83278e+06	2.67866e+06	2.35056e+06	2.35031e+06	2.85186e+06	2.92667e+06	3.55407e+06	2418050	2.37624e+06	2.70602e+06	2.83765e+06	2.82001e+06	2.93189e+06	4.34698e+06	3.23661e+06	2912692	3.35636e+06	2.81945e+06	2.51461e+06	2.60108e+06	3240367	2.39715e+06	2.77184e+06	3333873	2.90078e+06	2.75261e+06	348985	174031
IPI00925317	RCC1	Uncharacterized protein	1	26.1	4	4	4	7	2.77767e+06	2.86235e+06	3.21457e+06	2.64921e+06	4.03871e+06	4.65525e+06	2.85954e+06	3613675	2961850	2.86353e+06	3.24962e+06	3.46311e+06	2.80611e+06	2.83278e+06	2.67866e+06	2.35056e+06	2.35031e+06	2.85186e+06	2.92667e+06	3.55407e+06	2418050	2.37624e+06	2.70602e+06	2.83765e+06	2.82001e+06	2.93189e+06	4.34698e+06	3.23661e+06	2912692	3.35636e+06	2.81945e+06	2.51461e+06	2.60108e+06	3240367	2.39715e+06	2.77184e+06	3333873	2.90078e+06	2.75261e+06	348985	174031
IPI00925791	RCC1	Uncharacterized protein	1	25.09	4	4	4	7	2.77767e+06	2.86235e+06	3.21457e+06	2.64921e+06	4.03871e+06	4.65525e+06	2.85954e+06	3613675	2961850	2.86353e+06	3.24962e+06	3.46311e+06	2.80611e+06	2.83278e+06	2.67866e+06	2.35056e+06	2.35031e+06	2.85186e+06	2.92667e+06	3.55407e+06	2418050	2.37624e+06	2.70602e+06	2.83765e+06	2.82001e+06	2.93189e+06	4.34698e+06	3.23661e+06	2912692	3.35636e+06	2.81945e+06	2.51461e+06	2.60108e+06	3240367	2.39715e+06	2.77184e+06	3333873	2.90078e+06	2.75261e+06	348985	174031
IPI00926548	RCC1	Uncharacterized protein	1	26.01	4	4	4	7	2.77767e+06	2.86235e+06	3.21457e+06	2.64921e+06	4.03871e+06	4.65525e+06	2.85954e+06	3613675	2961850	2.86353e+06	3.24962e+06	3.46311e+06	2.80611e+06	2.83278e+06	2.67866e+06	2.35056e+06	2.35031e+06	2.85186e+06	2.92667e+06	3.55407e+06	2418050	2.37624e+06	2.70602e+06	2.83765e+06	2.82001e+06	2.93189e+06	4.34698e+06	3.23661e+06	2912692	3.35636e+06	2.81945e+06	2.51461e+06	2.60108e+06	3240367	2.39715e+06	2.77184e+06	3333873	2.90078e+06	2.75261e+06	348985	174031
IPI00927389	RCC1	Uncharacterized protein	1	30.87	4	4	4	7	2.77767e+06	2.86235e+06	3.21457e+06	2.64921e+06	4.03871e+06	4.65525e+06	2.85954e+06	3613675	2961850	2.86353e+06	3.24962e+06	3.46311e+06	2.80611e+06	2.83278e+06	2.67866e+06	2.35056e+06	2.35031e+06	2.85186e+06	2.92667e+06	3.55407e+06	2418050	2.37624e+06	2.70602e+06	2.83765e+06	2.82001e+06	2.93189e+06	4.34698e+06	3.23661e+06	2912692	3.35636e+06	2.81945e+06	2.51461e+06	2.60108e+06	3240367	2.39715e+06	2.77184e+06	3333873	2.90078e+06	2.75261e+06	348985	174031
				SHSTEPGLVLTLGQGDVGQLGLGENVMER	3	0.9996	1
				SMVPVQVQLDVPVVK	2	0.9997	1
				VPELFANR	2	0.9076	1
				VVQVSAGDSHTAALTDDGR	3	0.8438	1
IPI00001676	NPLOC4	isoform 2 of Nuclear protein localization protein 4 homolog	1	5.35	2	2	3	2	7208200	5080650	5948800	5493450	5203250	5149700	7889200	7632050	5742000	4891950	6705650	5367800	4063450	4549350	4683150	2923700	5086750	4698650	5246150	5060350	4885050	4403350	5799500	5503000	6144425	5721125	5176475	7760625	5316975	6036725	4306400	3803425	4892700	5153250	4644200	5651250	6.20066e+06	4.86588e+06	5085350	556444	501348
IPI00290543	NPLOC4	isoform 1 of Nuclear protein localization protein 4 homolog	1	5.43	2	2	3	2	7208200	5080650	5948800	5493450	5203250	5149700	7889200	7632050	5742000	4891950	6705650	5367800	4063450	4549350	4683150	2923700	5086750	4698650	5246150	5060350	4885050	4403350	5799500	5503000	6144425	5721125	5176475	7760625	5316975	6036725	4306400	3803425	4892700	5153250	4644200	5651250	6.20066e+06	4.86588e+06	5085350	556444	501348
				HVDNIMFENHTVADR	3	0.995	1
				VFGAPNVVEDEIDQYLSK	2	0.9959	2
IPI00001699	PYCARD	isoform 1 of Apoptosis-associated speck-like protein containing a CARD	1	28.21	4	4	4	3	3.73363e+06	3661882	4.17303e+06	4.46737e+06	3935300	4.27793e+06	4242400	4.03767e+06	2.72493e+06	3.69733e+06	3814100	3248160	3.80014e+06	3.52383e+06	3.51354e+06	2.77747e+06	3967700	3.3352e+06	3914400	2.89103e+06	3.83883e+06	2.74946e+06	3466900	2785093	3.69776e+06	4320200	4.10662e+06	4.14003e+06	3.21113e+06	3531130	3.66199e+06	3.1455e+06	3.65145e+06	3.40272e+06	3.29415e+06	3.126e+06	4.06615e+06	3.38744e+06	3.36858e+06	131450	124378
IPI00221360	PYCARD	isoform 2 of Apoptosis-associated speck-like protein containing a CARD	1	31.25	4	4	4	3	3.73363e+06	3661882	4.17303e+06	4.46737e+06	3935300	4.27793e+06	4242400	4.03767e+06	2.72493e+06	3.69733e+06	3814100	3248160	3.80014e+06	3.52383e+06	3.51354e+06	2.77747e+06	3967700	3.3352e+06	3914400	2.89103e+06	3.83883e+06	2.74946e+06	3466900	2785093	3.69776e+06	4320200	4.10662e+06	4.14003e+06	3.21113e+06	3531130	3.66199e+06	3.1455e+06	3.65145e+06	3.40272e+06	3.29415e+06	3.126e+06	4.06615e+06	3.38744e+06	3.36858e+06	131450	124378
IPI00221362	PYCARD	isoform 3 of Apoptosis-associated speck-like protein containing a CARD	1	40.74	4	4	4	3	3.73363e+06	3661882	4.17303e+06	4.46737e+06	3935300	4.27793e+06	4242400	4.03767e+06	2.72493e+06	3.69733e+06	3814100	3248160	3.80014e+06	3.52383e+06	3.51354e+06	2.77747e+06	3967700	3.3352e+06	3914400	2.89103e+06	3.83883e+06	2.74946e+06	3466900	2785093	3.69776e+06	4320200	4.10662e+06	4.14003e+06	3.21113e+06	3531130	3.66199e+06	3.1455e+06	3.65145e+06	3.40272e+06	3.29415e+06	3.126e+06	4.06615e+06	3.38744e+06	3.36858e+06	131450	124378
				DAILDALENLTAEELKK	2	0.9818	1
				ESQSYLVEDLERS	2	0.9321	1
				VLTDEQYQAVR	2	0.9987	1
				VTNVEWLLDALYGK	2	0.9997	1
IPI00001727	STIM2	93 kDa protein	0.992	1.2	1	1	1	6	624983	492750	672717	929583	625483	547567	591267	867017	1.06278e+06	921967	1.06258e+06	918183	596717	457650	582017	477950	820483	535317	842017	984250	606233	826950	611967	1.19722e+06	558867	801150	586525	729142	992375	990383	527183	529983	677900	913133	716592	904592	668921	759981	803054	57743.8	133600
IPI00658128	STIM2	STIM2 protein	0.992	1.19	1	1	1	6	624983	492750	672717	929583	625483	547567	591267	867017	1.06278e+06	921967	1.06258e+06	918183	596717	457650	582017	477950	820483	535317	842017	984250	606233	826950	611967	1.19722e+06	558867	801150	586525	729142	992375	990383	527183	529983	677900	913133	716592	904592	668921	759981	803054	57743.8	133600
IPI00942329	STIM2	Stromal interaction molecule 2	0.992	1.34	1	1	1	6	624983	492750	672717	929583	625483	547567	591267	867017	1.06278e+06	921967	1.06258e+06	918183	596717	457650	582017	477950	820483	535317	842017	984250	606233	826950	611967	1.19722e+06	558867	801150	586525	729142	992375	990383	527183	529983	677900	913133	716592	904592	668921	759981	803054	57743.8	133600
IPI00946045	STIM2	STIM2 protein	0.992	1.46	1	1	1	6	624983	492750	672717	929583	625483	547567	591267	867017	1.06278e+06	921967	1.06258e+06	918183	596717	457650	582017	477950	820483	535317	842017	984250	606233	826950	611967	1.19722e+06	558867	801150	586525	729142	992375	990383	527183	529983	677900	913133	716592	904592	668921	759981	803054	57743.8	133600
IPI00946838	STIM2	STIM2 protein	0.992	1.43	1	1	1	6	624983	492750	672717	929583	625483	547567	591267	867017	1.06278e+06	921967	1.06258e+06	918183	596717	457650	582017	477950	820483	535317	842017	984250	606233	826950	611967	1.19722e+06	558867	801150	586525	729142	992375	990383	527183	529983	677900	913133	716592	904592	668921	759981	803054	57743.8	133600
IPI00954871	STIM2	stromal interaction molecule 2 isoform 1 precursor	0.992	1.33	1	1	1	6	624983	492750	672717	929583	625483	547567	591267	867017	1.06278e+06	921967	1.06258e+06	918183	596717	457650	582017	477950	820483	535317	842017	984250	606233	826950	611967	1.19722e+06	558867	801150	586525	729142	992375	990383	527183	529983	677900	913133	716592	904592	668921	759981	803054	57743.8	133600
				HITIEDLWKR	2	0.9673	1
IPI00001734	PSAT1	Phosphoserine aminotransferase	0.983	5.54	1	1	1	3	442567	627000	758200	1.07977e+06	630333	680967	523067	500133	551067	681267	689800	850100	622767	400700	698567	424567	748500	561433	932367	712300	600967	553267	595800	552200	534783	918983	655650	511600	616167	769950	511733	561567	654967	822333	577117	574000	655254	614854	657104	93409	55924
IPI00219478	PSAT1	isoform 2 of Phosphoserine aminotransferase	0.983	7.1	1	1	1	3	442567	627000	758200	1.07977e+06	630333	680967	523067	500133	551067	681267	689800	850100	622767	400700	698567	424567	748500	561433	932367	712300	600967	553267	595800	552200	534783	918983	655650	511600	616167	769950	511733	561567	654967	822333	577117	574000	655254	614854	657104	93409	55924
IPI00930609	PSAT1	isoform 1 of Phosphoserine aminotransferase	0.983	6.22	1	1	1	3	442567	627000	758200	1.07977e+06	630333	680967	523067	500133	551067	681267	689800	850100	622767	400700	698567	424567	748500	561433	932367	712300	600967	553267	595800	552200	534783	918983	655650	511600	616167	769950	511733	561567	654967	822333	577117	574000	655254	614854	657104	93409	55924
				VIFLQGGGCGQFSAVPLNLIGLK	2	0.9825	1
IPI00001753	MYH4	Myosin-4	0.999	1.24	1	1	1	1	1319000	1274300	1188000	1114100	1585300	1037500	1790100	772469	500176	963599	1360300	1104700	601334	1357600	892639	441862	674353	762396	1650100	1801800	614637	620554	1097500	863674	1296650	1151050	1311400	1.28128e+06	731888	1232500	979467	667250	718374	1725950	617596	980587	1.2601e+06	902776	1.01063e+06	36864.9	128865
				VGNEFVTKGQTVQQVYNAVGALAK	3	0.9976	1
IPI00001960	CLIC4	Chloride intracellular channel protein 4	0.933	6.72	1	1	1	2	3040600	1849400	1916000	1431400	2368300	2507050	1504500	1229100	1422350	1827200	2144300	1797700	2038600	1399900	1532800	1371850	1605050	1168700	1602300	1559200	1909250	2562600	1311800	1206000	2445000	1673700	2437675	1366800	1624775	1971000	1719250	1452325	1386875	1580750	2235925	1258900	1.98079e+06	1.69184e+06	1.61561e+06	273179	108223
IPI00903323	CLIC4	cDNA FLJ38640 fis, clone HHDPC2003472, highly similar to CHLORIDE INTRACELLULAR CHANNEL PROTEIN 4	0.933	7.3	1	1	1	2	3040600	1849400	1916000	1431400	2368300	2507050	1504500	1229100	1422350	1827200	2144300	1797700	2038600	1399900	1532800	1371850	1605050	1168700	1602300	1559200	1909250	2562600	1311800	1206000	2445000	1673700	2437675	1366800	1624775	1971000	1719250	1452325	1386875	1580750	2235925	1258900	1.98079e+06	1.69184e+06	1.61561e+06	273179	108223
				FLDGNEMTLADCNLLPK	2	0.9326	1
IPI00002212	STK24	isoform B of Serine/threonine-protein kinase 24	0.995	3.39	1	1	1	5	2455400	1995160	2384600	2469000	2401600	2289400	3307600	2923000	2313000	2255600	2327200	2094600	1718220	1983860	2027200	1735620	2263800	1874900	2601400	2410800	1911260	1911440	1896300	1786300	2225280	2426800	2345500	3115300	2284300	2210900	1851040	1881410	2069350	2506100	1911350	1841300	2528220	2.05691e+06	2082025	200022	111281
IPI00552426	STK24	Serine/threonine kinase 24	0.995	6.73	1	1	1	5	2455400	1995160	2384600	2469000	2401600	2289400	3307600	2923000	2313000	2255600	2327200	2094600	1718220	1983860	2027200	1735620	2263800	1874900	2601400	2410800	1911260	1911440	1896300	1786300	2225280	2426800	2345500	3115300	2284300	2210900	1851040	1881410	2069350	2506100	1911350	1841300	2528220	2.05691e+06	2082025	200022	111281
IPI00640104	STK24	Serine/threonine kinase 24	0.995	3.42	1	1	1	5	2455400	1995160	2384600	2469000	2401600	2289400	3307600	2923000	2313000	2255600	2327200	2094600	1718220	1983860	2027200	1735620	2263800	1874900	2601400	2410800	1911260	1911440	1896300	1786300	2225280	2426800	2345500	3115300	2284300	2210900	1851040	1881410	2069350	2506100	1911350	1841300	2528220	2.05691e+06	2082025	200022	111281
IPI00909904	STK24	cDNA FLJ61383, highly similar to Serine/threonine-protein kinase 24	0.995	3.33	1	1	1	5	2455400	1995160	2384600	2469000	2401600	2289400	3307600	2923000	2313000	2255600	2327200	2094600	1718220	1983860	2027200	1735620	2263800	1874900	2601400	2410800	1911260	1911440	1896300	1786300	2225280	2426800	2345500	3115300	2284300	2210900	1851040	1881410	2069350	2506100	1911350	1841300	2528220	2.05691e+06	2082025	200022	111281
IPI00966845	STK24	isoform A of Serine/threonine-protein kinase 24	0.995	3.48	1	1	1	5	2455400	1995160	2384600	2469000	2401600	2289400	3307600	2923000	2313000	2255600	2327200	2094600	1718220	1983860	2027200	1735620	2263800	1874900	2601400	2410800	1911260	1911440	1896300	1786300	2225280	2426800	2345500	3115300	2284300	2210900	1851040	1881410	2069350	2506100	1911350	1841300	2528220	2.05691e+06	2082025	200022	111281
				ADIWSLGITAIELAR	2	0.9949	1
IPI00002214	KPNA2	Importin subunit alpha-2	1	6.62	2	2	2	2	6467350	4356200	5487050	4625650	5035650	4812750	5795150	5945350	3314050	4382650	4624400	3961350	4022350	3586300	4069450	4041850	4689750	4058200	3755700	3995050	1.62811e+06	4149200	3586700	4096200	5411775	5056350	4924200	5870250	3848350	4292875	3804325	4055650	4373975	3875375	2.88866e+06	3841450	5.31564e+06	4000300	3.74486e+06	211599	111862
IPI00789457	KPNA2	Karyopherin alpha 2	1	6.62	2	2	2	2	6467350	4356200	5487050	4625650	5035650	4812750	5795150	5945350	3314050	4382650	4624400	3961350	4022350	3586300	4069450	4041850	4689750	4058200	3755700	3995050	1.62811e+06	4149200	3586700	4096200	5411775	5056350	4924200	5870250	3848350	4292875	3804325	4055650	4373975	3875375	2.88866e+06	3841450	5.31564e+06	4000300	3.74486e+06	211599	111862
				NKNPAPPIDAVEQILPTLVR	3	0.9995	1
				NNQGTVNWSVDDIVK	2	0.9933	1
IPI00002230	NCEH1	neutral cholesterol ester hydrolase 1 isoform b	1	9.55	2	2	2	3	1.93812e+06	1.35633e+06	1347275	1831225	1493425	1.72124e+06	2165500	1407600	1404750	1.32609e+06	1.69663e+06	1.57718e+06	1297575	1656800	1.42608e+06	1165850	1.38901e+06	1.47999e+06	1.42154e+06	1.77176e+06	1.53467e+06	1.09839e+06	1.40246e+06	1620950	1647225	1589250	1.60733e+06	1786550	1.36542e+06	1.63691e+06	1.47719e+06	1.29597e+06	1434500	1596650	1.31653e+06	1.5117e+06	1.65759e+06	1.44387e+06	1.46485e+06	44660	74388.4
IPI00924788	NCEH1	neutral cholesterol ester hydrolase 1 isoform a	1	9.38	2	2	2	3	1.93812e+06	1.35633e+06	1347275	1831225	1493425	1.72124e+06	2165500	1407600	1404750	1.32609e+06	1.69663e+06	1.57718e+06	1297575	1656800	1.42608e+06	1165850	1.38901e+06	1.47999e+06	1.42154e+06	1.77176e+06	1.53467e+06	1.09839e+06	1.40246e+06	1620950	1647225	1589250	1.60733e+06	1786550	1.36542e+06	1.63691e+06	1.47719e+06	1.29597e+06	1434500	1596650	1.31653e+06	1.5117e+06	1.65759e+06	1.44387e+06	1.46485e+06	44660	74388.4
IPI00925612	NCEH1	isoform 1 of Neutral cholesterol ester hydrolase 1	1	10.29	2	2	2	3	1.93812e+06	1.35633e+06	1347275	1831225	1493425	1.72124e+06	2165500	1407600	1404750	1.32609e+06	1.69663e+06	1.57718e+06	1297575	1656800	1.42608e+06	1165850	1.38901e+06	1.47999e+06	1.42154e+06	1.77176e+06	1.53467e+06	1.09839e+06	1.40246e+06	1620950	1647225	1589250	1.60733e+06	1786550	1.36542e+06	1.63691e+06	1.47719e+06	1.29597e+06	1434500	1596650	1.31653e+06	1.5117e+06	1.65759e+06	1.44387e+06	1.46485e+06	44660	74388.4
				LQALIYPVLQALDFNTPSYQQNVNTPILPR	3	0.8715	1
				VTDTDFDGVEVR	2	0.8486	1
IPI00002324	MAT2B	isoform 1 of Methionine adenosyltransferase 2 subunit beta	1	14.97	3	3	3	4	8.07329e+06	7.16884e+06	8.54667e+06	7.93656e+06	7.58382e+06	6.89668e+06	9100360	7.14983e+06	7190855	7506360	8.01201e+06	6.51472e+06	7232180	8.0456e+06	7.61874e+06	7.58169e+06	8.23932e+06	8.37031e+06	7.97452e+06	7.3784e+06	9.08011e+06	6763560	6.68026e+06	7230910	7.62106e+06	8.24161e+06	7.24025e+06	8.1251e+06	7.34861e+06	7.26336e+06	7.63889e+06	7.60022e+06	8.30482e+06	7.67646e+06	7.92183e+06	6.95559e+06	7807006	7.46277e+06	7.71467e+06	231993	92513.9
IPI00181717	MAT2B	isoform 2 of Methionine adenosyltransferase 2 subunit beta	1	15.48	3	3	3	4	8.07329e+06	7.16884e+06	8.54667e+06	7.93656e+06	7.58382e+06	6.89668e+06	9100360	7.14983e+06	7190855	7506360	8.01201e+06	6.51472e+06	7232180	8.0456e+06	7.61874e+06	7.58169e+06	8.23932e+06	8.37031e+06	7.97452e+06	7.3784e+06	9.08011e+06	6763560	6.68026e+06	7230910	7.62106e+06	8.24161e+06	7.24025e+06	8.1251e+06	7.34861e+06	7.26336e+06	7.63889e+06	7.60022e+06	8.30482e+06	7.67646e+06	7.92183e+06	6.95559e+06	7807006	7.46277e+06	7.71467e+06	231993	92513.9
IPI00845294	MAT2B	isoform 3 of Methionine adenosyltransferase 2 subunit beta	1	19.31	3	3	3	4	8.07329e+06	7.16884e+06	8.54667e+06	7.93656e+06	7.58382e+06	6.89668e+06	9100360	7.14983e+06	7190855	7506360	8.01201e+06	6.51472e+06	7232180	8.0456e+06	7.61874e+06	7.58169e+06	8.23932e+06	8.37031e+06	7.97452e+06	7.3784e+06	9.08011e+06	6763560	6.68026e+06	7230910	7.62106e+06	8.24161e+06	7.24025e+06	8.1251e+06	7.34861e+06	7.26336e+06	7.63889e+06	7.60022e+06	8.30482e+06	7.67646e+06	7.92183e+06	6.95559e+06	7807006	7.46277e+06	7.71467e+06	231993	92513.9
IPI00845510	MAT2B	isoform 4 of Methionine adenosyltransferase 2 subunit beta	1	16.34	3	3	3	4	8.07329e+06	7.16884e+06	8.54667e+06	7.93656e+06	7.58382e+06	6.89668e+06	9100360	7.14983e+06	7190855	7506360	8.01201e+06	6.51472e+06	7232180	8.0456e+06	7.61874e+06	7.58169e+06	8.23932e+06	8.37031e+06	7.97452e+06	7.3784e+06	9.08011e+06	6763560	6.68026e+06	7230910	7.62106e+06	8.24161e+06	7.24025e+06	8.1251e+06	7.34861e+06	7.26336e+06	7.63889e+06	7.60022e+06	8.30482e+06	7.67646e+06	7.92183e+06	6.95559e+06	7807006	7.46277e+06	7.71467e+06	231993	92513.9
				AVLENNLGAAVLR	2	0.9996	1
				RPDVVENQPDAASQLNVDASGNLAK	3	0.9998	1
				VLVTGATGLLGR	2	0.9989	1
IPI00002372	ABCD3	isoform 1 of ATP-binding cassette sub-family D member 3	0.995	4.7	2	2	2	3	1.55487e+06	1.14967e+06	2.03667e+06	984867	1.14958e+06	1.05262e+06	1.55387e+06	1.20467e+06	1332700	1.04003e+06	1.17015e+06	1242765	927742	882690	1151500	1469900	1.13593e+06	1253400	1.18497e+06	1466000	800844	647846	823337	809400	1.35227e+06	1.51077e+06	1101100	1.37927e+06	1.18637e+06	1.20646e+06	905216	1310700	1.19467e+06	1.32548e+06	724345	816369	1335850	1.15218e+06	1.01522e+06	85565.7	86715.3
IPI00185503	ABCD3	isoform 2 of ATP-binding cassette sub-family D member 3	0.995	5.65	2	2	2	3	1.55487e+06	1.14967e+06	2.03667e+06	984867	1.14958e+06	1.05262e+06	1.55387e+06	1.20467e+06	1332700	1.04003e+06	1.17015e+06	1242765	927742	882690	1151500	1469900	1.13593e+06	1253400	1.18497e+06	1466000	800844	647846	823337	809400	1.35227e+06	1.51077e+06	1101100	1.37927e+06	1.18637e+06	1.20646e+06	905216	1310700	1.19467e+06	1.32548e+06	724345	816369	1335850	1.15218e+06	1.01522e+06	85565.7	86715.3
IPI00908804	ABCD3	cDNA FLJ53353, highly similar to ATP-binding cassette sub-family D member 3	0.995	4.54	2	2	2	3	1.55487e+06	1.14967e+06	2.03667e+06	984867	1.14958e+06	1.05262e+06	1.55387e+06	1.20467e+06	1332700	1.04003e+06	1.17015e+06	1242765	927742	882690	1151500	1469900	1.13593e+06	1253400	1.18497e+06	1466000	800844	647846	823337	809400	1.35227e+06	1.51077e+06	1101100	1.37927e+06	1.18637e+06	1.20646e+06	905216	1310700	1.19467e+06	1.32548e+06	724345	816369	1335850	1.15218e+06	1.01522e+06	85565.7	86715.3
				EGGWDSVQDWMDVLSGGEK	2	0.9947	1
				VLGELWPLFGGR	2	0.9686	1
IPI00002405	OAS3	2'-5'-oligoadenylate synthase 3	0.998	1.75	2	2	2	2	48392000	41698500	51339000	48488000	50356000	46894000	54945000	46191000	49029500	47439000	51939000	38966500	39985500	40274500	43489000	41653500	46844000	42050000	47984000	50479500	46083000	40361000	43132000	34533000	45045250	49913500	48625000	50568000	48234250	45452750	40130000	42571250	44447000	49231750	43222000	38832500	4.85379e+07	4.40971e+07	4.39333e+07	1232199	1.75641e+06
IPI00877174	OAS3	2'-5'-oligoadenylate synthase 3	0.998	1.75	2	2	2	2	48392000	41698500	51339000	48488000	50356000	46894000	54945000	46191000	49029500	47439000	51939000	38966500	39985500	40274500	43489000	41653500	46844000	42050000	47984000	50479500	46083000	40361000	43132000	34533000	45045250	49913500	48625000	50568000	48234250	45452750	40130000	42571250	44447000	49231750	43222000	38832500	4.85379e+07	4.40971e+07	4.39333e+07	1232199	1.75641e+06
				RAEILDEMR	2	0.9575	1
				TVLELVTQYR	2	0.9961	1
IPI00002411	IKBKG	NF-kappa-B essential modulator	0.936	2.63	1	1	1	6	2157000	1.76583e+06	1.35027e+06	2090000	1.51948e+06	1312850	2539500	1870000	1525400	1377450	2.52733e+06	1.41302e+06	1.01208e+06	1.51453e+06	1682000	1.13723e+06	1418350	1.24427e+06	2.31767e+06	986517	2298500	1.86767e+06	1319750	1498150	1.96142e+06	1.72013e+06	1.41617e+06	2204750	1451425	1970175	1.26331e+06	1.40962e+06	1.33131e+06	1.65209e+06	2.08308e+06	1408950	1.82562e+06	1.52363e+06	1.61886e+06	168562	154214
IPI00641117	IKBKG	NF-kappa-B essential modulator isoform b	0.936	2.26	1	1	1	6	2157000	1.76583e+06	1.35027e+06	2090000	1.51948e+06	1312850	2539500	1870000	1525400	1377450	2.52733e+06	1.41302e+06	1.01208e+06	1.51453e+06	1682000	1.13723e+06	1418350	1.24427e+06	2.31767e+06	986517	2298500	1.86767e+06	1319750	1498150	1.96142e+06	1.72013e+06	1.41617e+06	2204750	1451425	1970175	1.26331e+06	1.40962e+06	1.33131e+06	1.65209e+06	2.08308e+06	1408950	1.82562e+06	1.52363e+06	1.61886e+06	168562	154214
IPI00645990	IKBKG	Uncharacterized protein	0.936	4.38	1	1	1	6	2157000	1.76583e+06	1.35027e+06	2090000	1.51948e+06	1312850	2539500	1870000	1525400	1377450	2.52733e+06	1.41302e+06	1.01208e+06	1.51453e+06	1682000	1.13723e+06	1418350	1.24427e+06	2.31767e+06	986517	2298500	1.86767e+06	1319750	1498150	1.96142e+06	1.72013e+06	1.41617e+06	2204750	1451425	1970175	1.26331e+06	1.40962e+06	1.33131e+06	1.65209e+06	2.08308e+06	1408950	1.82562e+06	1.52363e+06	1.61886e+06	168562	154214
IPI00852631	IKBKG	Uncharacterized protein	0.936	5.79	1	1	1	6	2157000	1.76583e+06	1.35027e+06	2090000	1.51948e+06	1312850	2539500	1870000	1525400	1377450	2.52733e+06	1.41302e+06	1.01208e+06	1.51453e+06	1682000	1.13723e+06	1418350	1.24427e+06	2.31767e+06	986517	2298500	1.86767e+06	1319750	1498150	1.96142e+06	1.72013e+06	1.41617e+06	2204750	1451425	1970175	1.26331e+06	1.40962e+06	1.33131e+06	1.65209e+06	2.08308e+06	1408950	1.82562e+06	1.52363e+06	1.61886e+06	168562	154214
IPI00852720	IKBKG	47 kDa protein	0.936	2.67	1	1	1	6	2157000	1.76583e+06	1.35027e+06	2090000	1.51948e+06	1312850	2539500	1870000	1525400	1377450	2.52733e+06	1.41302e+06	1.01208e+06	1.51453e+06	1682000	1.13723e+06	1418350	1.24427e+06	2.31767e+06	986517	2298500	1.86767e+06	1319750	1498150	1.96142e+06	1.72013e+06	1.41617e+06	2204750	1451425	1970175	1.26331e+06	1.40962e+06	1.33131e+06	1.65209e+06	2.08308e+06	1408950	1.82562e+06	1.52363e+06	1.61886e+06	168562	154214
IPI00927428	IKBKG	Uncharacterized protein	0.936	2.63	1	1	1	6	2157000	1.76583e+06	1.35027e+06	2090000	1.51948e+06	1312850	2539500	1870000	1525400	1377450	2.52733e+06	1.41302e+06	1.01208e+06	1.51453e+06	1682000	1.13723e+06	1418350	1.24427e+06	2.31767e+06	986517	2298500	1.86767e+06	1319750	1498150	1.96142e+06	1.72013e+06	1.41617e+06	2204750	1451425	1970175	1.26331e+06	1.40962e+06	1.33131e+06	1.65209e+06	2.08308e+06	1408950	1.82562e+06	1.52363e+06	1.61886e+06	168562	154214
				MQGQSVEAALR	2	0.936	1
IPI00953297	-	cDNA FLJ55060, highly similar to Annexin A7	1	11.52	4	4	5	3	6800400	5.33973e+06	7.39617e+06	6116100	5541200	5.91437e+06	6.42063e+06	5591469	6.43557e+06	5.23557e+06	5.54463e+06	6255900	5611700	5235700	6051900	5.21357e+06	5.51633e+06	4.61453e+06	6.20313e+06	6.38387e+06	5.18153e+06	4500200	5.25843e+06	3.99215e+06	6.07007e+06	6.75613e+06	5.72778e+06	6.00605e+06	5.83557e+06	5.90027e+06	5423700	5.63273e+06	5.06543e+06	6293500	4.84087e+06	4.62529e+06	6.14001e+06	5.69807e+06	5.20627e+06	218399	107756
IPI00002460	ANXA7	isoform 1 of Annexin A7	1	10.25	4	4	5	3	6800400	5.33973e+06	7.39617e+06	6116100	5541200	5.91437e+06	6.42063e+06	5591469	6.43557e+06	5.23557e+06	5.54463e+06	6255900	5611700	5235700	6051900	5.21357e+06	5.51633e+06	4.61453e+06	6.20313e+06	6.38387e+06	5.18153e+06	4500200	5.25843e+06	3.99215e+06	6.07007e+06	6.75613e+06	5.72778e+06	6.00605e+06	5.83557e+06	5.90027e+06	5423700	5.63273e+06	5.06543e+06	6293500	4.84087e+06	4.62529e+06	6.14001e+06	5.69807e+06	5.20627e+06	218399	107756
IPI00021771	ANXA7	isoform 2 of Annexin A7	1	10.73	4	4	5	3	6800400	5.33973e+06	7.39617e+06	6116100	5541200	5.91437e+06	6.42063e+06	5591469	6.43557e+06	5.23557e+06	5.54463e+06	6255900	5611700	5235700	6051900	5.21357e+06	5.51633e+06	4.61453e+06	6.20313e+06	6.38387e+06	5.18153e+06	4500200	5.25843e+06	3.99215e+06	6.07007e+06	6.75613e+06	5.72778e+06	6.00605e+06	5.83557e+06	5.90027e+06	5423700	5.63273e+06	5.06543e+06	6293500	4.84087e+06	4.62529e+06	6.14001e+06	5.69807e+06	5.20627e+06	218399	107756
				ATMEAYSR	2	0.991	1
				EFSGYVESGLK	2	0.9976	1
				GFGTDEQAIVDVVANR	2	0.9998	2
				LGTDESCFNMILATR	2	0.9998	1
IPI00002495	EPN1	isoform 1 of Epsin-1	1	6.17	2	2	2	4	4221050	4064150	5304100	4220225	4708300	4058500	4281125	3087975	4523300	4648750	4879250	3793800	3803525	3823325	3504625	3230950	5011450	3711300	4566250	3995575	4427100	3709300	3695725	4236325	4142600	4.76216e+06	4383400	3684550	4586025	4336525	3813425	3.36779e+06	4361375	4.28091e+06	4068200	3966025	4.24318e+06	4.02594e+06	4.16913e+06	225682	272104
IPI00027082	EPN1	isoform 2 of Epsin-1	1	5.9	2	2	2	4	4221050	4064150	5304100	4220225	4708300	4058500	4281125	3087975	4523300	4648750	4879250	3793800	3803525	3823325	3504625	3230950	5011450	3711300	4566250	3995575	4427100	3709300	3695725	4236325	4142600	4.76216e+06	4383400	3684550	4586025	4336525	3813425	3.36779e+06	4361375	4.28091e+06	4068200	3966025	4.24318e+06	4.02594e+06	4.16913e+06	225682	272104
IPI00397365	EPN1	isoform 3 of Epsin-1	1	6.18	2	2	2	4	4221050	4064150	5304100	4220225	4708300	4058500	4281125	3087975	4523300	4648750	4879250	3793800	3803525	3823325	3504625	3230950	5011450	3711300	4566250	3995575	4427100	3709300	3695725	4236325	4142600	4.76216e+06	4383400	3684550	4586025	4336525	3813425	3.36779e+06	4361375	4.28091e+06	4068200	3966025	4.24318e+06	4.02594e+06	4.16913e+06	225682	272104
IPI00647389	EPN1	epsin-1 isoform a	1	5.14	2	2	2	4	4221050	4064150	5304100	4220225	4708300	4058500	4281125	3087975	4523300	4648750	4879250	3793800	3803525	3823325	3504625	3230950	5011450	3711300	4566250	3995575	4427100	3709300	3695725	4236325	4142600	4.76216e+06	4383400	3684550	4586025	4336525	3813425	3.36779e+06	4361375	4.28091e+06	4068200	3966025	4.24318e+06	4.02594e+06	4.16913e+06	225682	272104
				SPGAFDMSGVR	2	0.9958	1
				TALPTSGSSAGELELLAGEVPAR	3	0.9308	1
IPI00002496	GMPPB	isoform 2 of Mannose-1-phosphate guanyltransferase beta	0.995	4.65	1	1	1	3	1.27013e+06	1212100	1.07037e+06	1163900	837100	651133	926600	906500	933800	809867	691533	1.25217e+06	615567	958333	833567	1258400	664933	718667	1.06587e+06	1134100	674967	1414500	881433	1051700	1.24112e+06	1.11713e+06	744117	916550	871833	971850	786950	1.04598e+06	691800	1.09998e+06	1.04473e+06	966567	1.00473e+06	919154	950771	109624	56700.7
IPI00030920	GMPPB	isoform 1 of Mannose-1-phosphate guanyltransferase beta	0.995	5	1	1	1	3	1.27013e+06	1212100	1.07037e+06	1163900	837100	651133	926600	906500	933800	809867	691533	1.25217e+06	615567	958333	833567	1258400	664933	718667	1.06587e+06	1134100	674967	1414500	881433	1051700	1.24112e+06	1.11713e+06	744117	916550	871833	971850	786950	1.04598e+06	691800	1.09998e+06	1.04473e+06	966567	1.00473e+06	919154	950771	109624	56700.7
IPI00797050	GMPPB	27 kDa protein	0.995	7.44	1	1	1	3	1.27013e+06	1212100	1.07037e+06	1163900	837100	651133	926600	906500	933800	809867	691533	1.25217e+06	615567	958333	833567	1258400	664933	718667	1.06587e+06	1134100	674967	1414500	881433	1051700	1.24112e+06	1.11713e+06	744117	916550	871833	971850	786950	1.04598e+06	691800	1.09998e+06	1.04473e+06	966567	1.00473e+06	919154	950771	109624	56700.7
				LCSGPGIVGNVLVDPSAR	2	0.9948	1
IPI00002519	SHMT1	isoform 1 of Serine hydroxymethyltransferase, cytosolic	1	10.97	4	4	4	3	1.26918e+07	8440280	1.49468e+07	8.89415e+06	9.52567e+06	9.87573e+06	1.4295e+07	1.05394e+07	8511931	9.87691e+06	8.97469e+06	8.31806e+06	9.61464e+06	8.29529e+06	8.71168e+06	7.88037e+06	1.06504e+07	1.16258e+07	9.52255e+06	8.95868e+06	9635770	8.95542e+06	9.40559e+06	9.41323e+06	1.05661e+07	1.19205e+07	9.7007e+06	1.24172e+07	9194419	8.64638e+06	8.95496e+06	8.29602e+06	11138124	9.24062e+06	9.29559e+06	9.40941e+06	1.11511e+07	8.77295e+06	9.77094e+06	621890	194560
IPI00220668	SHMT1	isoform 2 of Serine hydroxymethyltransferase, cytosolic	1	11.94	4	4	4	3	1.26918e+07	8440280	1.49468e+07	8.89415e+06	9.52567e+06	9.87573e+06	1.4295e+07	1.05394e+07	8511931	9.87691e+06	8.97469e+06	8.31806e+06	9.61464e+06	8.29529e+06	8.71168e+06	7.88037e+06	1.06504e+07	1.16258e+07	9.52255e+06	8.95868e+06	9635770	8.95542e+06	9.40559e+06	9.41323e+06	1.05661e+07	1.19205e+07	9.7007e+06	1.24172e+07	9194419	8.64638e+06	8.95496e+06	8.29602e+06	11138124	9.24062e+06	9.29559e+06	9.40941e+06	1.11511e+07	8.77295e+06	9.77094e+06	621890	194560
IPI00793862	SHMT1	Serine hydroxymethyltransferase	1	11.88	4	4	4	3	1.26918e+07	8440280	1.49468e+07	8.89415e+06	9.52567e+06	9.87573e+06	1.4295e+07	1.05394e+07	8511931	9.87691e+06	8.97469e+06	8.31806e+06	9.61464e+06	8.29529e+06	8.71168e+06	7.88037e+06	1.06504e+07	1.16258e+07	9.52255e+06	8.95868e+06	9635770	8.95542e+06	9.40559e+06	9.41323e+06	1.05661e+07	1.19205e+07	9.7007e+06	1.24172e+07	9194419	8.64638e+06	8.95496e+06	8.29602e+06	11138124	9.24062e+06	9.29559e+06	9.40941e+06	1.11511e+07	8.77295e+06	9.77094e+06	621890	194560
				ALSEALTELGYK	2	0.9991	1
				AVLEALGSCLNNK	2	0.9994	1
				ISATSIFFESMPYK	2	0.9998	1
				VGLELIASENFASR	2	0.9855	1
IPI00909681	-	Serine hydroxymethyltransferase	1	12.09	4	4	4	4	3.50738e+06	3.25525e+06	3.49635e+06	3.51046e+06	3.357e+06	4.07021e+06	4.07187e+06	3.66252e+06	2.93982e+06	3.36304e+06	3493380	2.8952e+06	3.09806e+06	3.04408e+06	3371755	2.92804e+06	3.92397e+06	3487070	3.45875e+06	3.30499e+06	3.09613e+06	2.78446e+06	2.8411e+06	2.94021e+06	3.38132e+06	3.50341e+06	3.7136e+06	3.86719e+06	3.15143e+06	3.19429e+06	3.07107e+06	3.1499e+06	3.70552e+06	3.38187e+06	2.94029e+06	2.89065e+06	3.61638e+06	3.14167e+06	3229584	108158	25683.7
IPI00002520	SHMT2	Serine hydroxymethyltransferase, mitochondrial	1	10.32	4	4	4	4	3.50738e+06	3.25525e+06	3.49635e+06	3.51046e+06	3.357e+06	4.07021e+06	4.07187e+06	3.66252e+06	2.93982e+06	3.36304e+06	3493380	2.8952e+06	3.09806e+06	3.04408e+06	3371755	2.92804e+06	3.92397e+06	3487070	3.45875e+06	3.30499e+06	3.09613e+06	2.78446e+06	2.8411e+06	2.94021e+06	3.38132e+06	3.50341e+06	3.7136e+06	3.86719e+06	3.15143e+06	3.19429e+06	3.07107e+06	3.1499e+06	3.70552e+06	3.38187e+06	2.94029e+06	2.89065e+06	3.61638e+06	3.14167e+06	3229584	108158	25683.7
IPI00789370	SHMT2	serine hydroxymethyltransferase, mitochondrial isoform 3	1	10.77	4	4	4	4	3.50738e+06	3.25525e+06	3.49635e+06	3.51046e+06	3.357e+06	4.07021e+06	4.07187e+06	3.66252e+06	2.93982e+06	3.36304e+06	3493380	2.8952e+06	3.09806e+06	3.04408e+06	3371755	2.92804e+06	3.92397e+06	3487070	3.45875e+06	3.30499e+06	3.09613e+06	2.78446e+06	2.8411e+06	2.94021e+06	3.38132e+06	3.50341e+06	3.7136e+06	3.86719e+06	3.15143e+06	3.19429e+06	3.07107e+06	3.1499e+06	3.70552e+06	3.38187e+06	2.94029e+06	2.89065e+06	3.61638e+06	3.14167e+06	3229584	108158	25683.7
IPI00794572	SHMT2	Serine hydroxymethyltransferase	1	11.76	4	4	4	4	3.50738e+06	3.25525e+06	3.49635e+06	3.51046e+06	3.357e+06	4.07021e+06	4.07187e+06	3.66252e+06	2.93982e+06	3.36304e+06	3493380	2.8952e+06	3.09806e+06	3.04408e+06	3371755	2.92804e+06	3.92397e+06	3487070	3.45875e+06	3.30499e+06	3.09613e+06	2.78446e+06	2.8411e+06	2.94021e+06	3.38132e+06	3.50341e+06	3.7136e+06	3.86719e+06	3.15143e+06	3.19429e+06	3.07107e+06	3.1499e+06	3.70552e+06	3.38187e+06	2.94029e+06	2.89065e+06	3.61638e+06	3.14167e+06	3229584	108158	25683.7
				AALEALGSCLNNK	2	0.9997	1
				ISATSIFFESMPYK	2	0.9998	1
				TGLIDYNQLALTAR	2	0.9997	1
				VLELVSITANK	2	0.9998	1
IPI00002521	ATP5J	ATP synthase-coupling factor 6, mitochondrial	0.995	26.85	2	2	2	2	4.51357e+06	3.57042e+06	4172050	4.41283e+06	5018500	4.69817e+06	3.89278e+06	3.48532e+06	4.13533e+06	4.33398e+06	4.55988e+06	4134200	3314800	3358050	2976900	3129200	5.01732e+06	3.81378e+06	4489900	4.53772e+06	4.63308e+06	4.23447e+06	4.06402e+06	4.35413e+06	4.04199e+06	4.29244e+06	4.85833e+06	3689050	4.23466e+06	4.34704e+06	3336425	3053050	4415550	4.51381e+06	4433775	4209075	4.22045e+06	3.74279e+06	4.39305e+06	246020	322481
IPI00456008	ATP5J	ATP synthase-coupling factor 6, mitochondrial isoform b precursor	0.995	25	2	2	2	2	4.51357e+06	3.57042e+06	4172050	4.41283e+06	5018500	4.69817e+06	3.89278e+06	3.48532e+06	4.13533e+06	4.33398e+06	4.55988e+06	4134200	3314800	3358050	2976900	3129200	5.01732e+06	3.81378e+06	4489900	4.53772e+06	4.63308e+06	4.23447e+06	4.06402e+06	4.35413e+06	4.04199e+06	4.29244e+06	4.85833e+06	3689050	4.23466e+06	4.34704e+06	3336425	3053050	4415550	4.51381e+06	4433775	4209075	4.22045e+06	3.74279e+06	4.39305e+06	246020	322481
				FEDPKFEVIEKPQA	2	0.9697	1
				QMFGNADMNTFPTFK	2	0.9954	1
IPI00002535	FKBP2	Peptidyl-prolyl cis-trans isomerase FKBP2	0.998	10.56	1	1	1	1	10530000	9491000	11453000	8052500	4553500	5135900	9069900	7805700	7805500	4058500	8801900	7028100	8435600	8523100	9454700	3883800	11147000	7901800	9131700	3623600	8503400	7824300	2717700	7505000	10010500	9752750	4844700	8437800	5932000	7915000	8479350	6669250	9524400	6377650	8163850	5111350	8.26144e+06	7248900	7.29431e+06	1189833	579361
				IPGGATLVFEVELLK	2	0.9976	1
IPI00002552	AP1M2	isoform 1 of AP-1 complex subunit mu-2	0.997	2.36	1	1	1	2	3733600	3358600	4083200	3201200	4988800	5946200	5340600	3476600	5117000	4881000	5361400	3714600	5575600	4759000	2542200	2948000	5189000	4940000	4523400	4484600	5873200	4327400	7685600	7890200	3546100	3642200	5467500	4408600	4999000	4538000	5167300	2745100	5064500	4504000	5100300	7787900	4266100	4362350	5614175	444533	555249
IPI00219794	AP1M2	isoform 2 of AP-1 complex subunit mu-2	0.997	2.35	1	1	1	2	3733600	3358600	4083200	3201200	4988800	5946200	5340600	3476600	5117000	4881000	5361400	3714600	5575600	4759000	2542200	2948000	5189000	4940000	4523400	4484600	5873200	4327400	7685600	7890200	3546100	3642200	5467500	4408600	4999000	4538000	5167300	2745100	5064500	4504000	5100300	7787900	4266100	4362350	5614175	444533	555249
				SGYQALPWVR	2	0.9853	1
IPI00002580	PIK3C2A	Phosphatidylinositol-4-phosphate 3-kinase C2 domain-containing subunit alpha	0.991	1.19	1	1	1	1	11014000	12028000	13354000	8552000	16450000	15863000	30978000	25561000	10984000	13026000	10316000	11057000	14348000	15826000	8859100	7192500	21477000	18231000	10756000	12430000	14142000	16013000	22449000	14853000	11521000	10953000	16156500	28269500	12005000	10686500	15087000	8025800	19854000	11593000	15077500	18651000	16725000	11451075	16293875	4.02074e+06	1.46753e+06
				LHANSGRSPTDCAQSSKSVK	3	0.965	1
IPI00002606	SCIN	isoform 1 of Adseverin	0.948	1.68	1	1	1	2	2044200	1762900	1856750	2278300	1810750	2156550	1307350	1313450	2080500	2582050	1895800	2487850	2154900	2259350	1302100	1667600	1969350	1794850	1485200	1809850	1629150	3170600	2125000	2150350	1903550	2067525	1983650	1310400	2331275	2191825	2207125	1484850	1882100	1647525	2399875	2137675	1.81628e+06	2.05377e+06	2.01679e+06	171918	192193
IPI00879729	SCIN	adseverin isoform 2	0.948	2.56	1	1	1	2	2044200	1762900	1856750	2278300	1810750	2156550	1307350	1313450	2080500	2582050	1895800	2487850	2154900	2259350	1302100	1667600	1969350	1794850	1485200	1809850	1629150	3170600	2125000	2150350	1903550	2067525	1983650	1310400	2331275	2191825	2207125	1484850	1882100	1647525	2399875	2137675	1.81628e+06	2.05377e+06	2.01679e+06	171918	192193
				LPQNSGYIWVGK	2	0.948	1
IPI00472164	WASF2	Wiskott-Aldrich syndrome protein family member 2	0.992	2.61	1	1	1	4	273200	329625	332925	213490	168110	219456	206776	204475	212948	104924	133152	245782	256750	120789	288750	157292	218834	193337	271925	259450	191070	188533	226952	224828	301412	273207	193783	205626	158936	189467	188770	223021	206086	265688	189802	225890	243507	190048	221866	26049.1	13093.1
IPI00299003	WASF3	Wiskott-Aldrich syndrome protein family member 3	0.992	2.59	1	1	1	4	273200	329625	332925	213490	168110	219456	206776	204475	212948	104924	133152	245782	256750	120789	288750	157292	218834	193337	271925	259450	191070	188533	226952	224828	301412	273207	193783	205626	158936	189467	188770	223021	206086	265688	189802	225890	243507	190048	221866	26049.1	13093.1
IPI00384347	WASF3	WASF3 protein	0.992	2.61	1	1	1	4	273200	329625	332925	213490	168110	219456	206776	204475	212948	104924	133152	245782	256750	120789	288750	157292	218834	193337	271925	259450	191070	188533	226952	224828	301412	273207	193783	205626	158936	189467	188770	223021	206086	265688	189802	225890	243507	190048	221866	26049.1	13093.1
IPI00002647	WASF4	Putative Wiskott-Aldrich syndrome protein family member 4	0.992	2.08	1	1	1	4	273200	329625	332925	213490	168110	219456	206776	204475	212948	104924	133152	245782	256750	120789	288750	157292	218834	193337	271925	259450	191070	188533	226952	224828	301412	273207	193783	205626	158936	189467	188770	223021	206086	265688	189802	225890	243507	190048	221866	26049.1	13093.1
				FYTDPSYFFDLWK	2	0.9916	1
IPI00002745	CTSZ	Cathepsin Z	1	16.17	4	4	5	1	65312800	41514400	50621400	62409700	61416800	62043000	64137100	61405600	63881500	54681500	57936400	61545900	44648500	55962800	50238500	46231900	54684300	38793500	71452300	47515600	59016700	56846100	41348100	56760400	53413600	56515550	61729900	62771350	59281500	59741150	50305650	48235200	46738900	59483950	57931400	49054250	58607600	54390875	53302125	2.20681e+06	2.98782e+06
				DQECDKFNQCGTCNEFK	3	0.9475	1
				NSWGEPWGER	2	0.9841	1
				NVDGVNYASITR	2	0.9997	2
				VGDYGSLSGR	2	0.9996	1
IPI00002857	MAPK14	isoform CSBP2 of Mitogen-activated protein kinase 14	0.993	5.56	1	1	1	3	1.13833e+06	896233	887500	953500	989567	1.08987e+06	1.51967e+06	925000	667367	785933	869933	715167	819067	727467	790400	625733	851800	911467	1.08667e+06	755500	852433	682400	1.10047e+06	926433	1.01728e+06	920500	1.03972e+06	1.22233e+06	726650	792550	773267	708067	881633	921083	767417	1013450	1.04996e+06	750133	895896	63011.3	19696.4
IPI00221141	MAPK14	isoform CSBP1 of Mitogen-activated protein kinase 14	0.993	5.56	1	1	1	3	1.13833e+06	896233	887500	953500	989567	1.08987e+06	1.51967e+06	925000	667367	785933	869933	715167	819067	727467	790400	625733	851800	911467	1.08667e+06	755500	852433	682400	1.10047e+06	926433	1.01728e+06	920500	1.03972e+06	1.22233e+06	726650	792550	773267	708067	881633	921083	767417	1013450	1.04996e+06	750133	895896	63011.3	19696.4
IPI00945296	MAPK14	cDNA FLJ58214, highly similar to Mitogen-activated protein kinase 14	0.993	7.07	1	1	1	3	1.13833e+06	896233	887500	953500	989567	1.08987e+06	1.51967e+06	925000	667367	785933	869933	715167	819067	727467	790400	625733	851800	911467	1.08667e+06	755500	852433	682400	1.10047e+06	926433	1.01728e+06	920500	1.03972e+06	1.22233e+06	726650	792550	773267	708067	881633	921083	767417	1013450	1.04996e+06	750133	895896	63011.3	19696.4
				MNFANVFIGANPLAVDLLEK	2	0.9932	1
IPI00922336	-	cDNA FLJ55712, highly similar to F-box-like/WD repeat protein TBL1XR1	0.925	3.19	1	1	1	2	1220200	1166850	1879800	1767250	1971650	1156050	1856150	1359050	1005650	1721100	1497300	1488650	1810200	1382200	1086900	978650	966050	1403050	1187550	1582950	1266150	1256150	1753600	1101550	1193525	1823525	1563850	1607600	1363375	1492975	1596200	1032775	1184550	1385250	1261150	1427575	1547125	1.37133e+06	1.31463e+06	130820	122490
IPI00002922	TBL1XR1	F-box-like/WD repeat-containing protein TBL1XR1	0.925	2.33	1	1	1	2	1220200	1166850	1879800	1767250	1971650	1156050	1856150	1359050	1005650	1721100	1497300	1488650	1810200	1382200	1086900	978650	966050	1403050	1187550	1582950	1266150	1256150	1753600	1101550	1193525	1823525	1563850	1607600	1363375	1492975	1596200	1032775	1184550	1385250	1261150	1427575	1547125	1.37133e+06	1.31463e+06	130820	122490
				DGNLASTLGQHK	2	0.9315	1
IPI00002926	VPS37B	Vacuolar protein sorting-associated protein 37B	0.921	15.09	2	2	2	1	3503490	2860439	3712095	3152033	2468678	2889730	3826000	2981010	3111659	3042358	3870646	3533322	2669608	2860048	2401600	2381965	2644178	2687241	2754563	2773919	3911100	3063565	3560328	3602332	3.18196e+06	3432064	2679204	3403505	3.07701e+06	3701984	2764828	2.39178e+06	2.66571e+06	2764241	3.48733e+06	3581330	3.17418e+06	2.9839e+06	3.12465e+06	174202	277325
				FAGLSLVQLNELLEDEGQLTEMVQK	3	0.9144	1
				FLDGELPLDSFIDVYQSK	2	0.9214	1
IPI00002935	DNMT3L	DNA (cytosine-5)-methyltransferase 3-like	0.938	2.58	1	1	1	3	4681000	4.17467e+06	3828000	4428000	3.83167e+06	3465000	4625000	3836000	3.68967e+06	3.12607e+06	3.80167e+06	3480000	3.96233e+06	4.07567e+06	3.50167e+06	3.97867e+06	4.13033e+06	3467000	3.71167e+06	3.52267e+06	3.88833e+06	4.29767e+06	2.63433e+06	4.15633e+06	4.42783e+06	4128000	3.64833e+06	4230500	3.40787e+06	3.64083e+06	4019000	3.74017e+06	3.79867e+06	3.61717e+06	4093000	3.39533e+06	4.10867e+06	3.70197e+06	3.72604e+06	165578	126558
IPI00375360	DNMT3L	DNA (cytosine-5)-methyltransferase 3-like isoform 2	0.938	2.59	1	1	1	3	4681000	4.17467e+06	3828000	4428000	3.83167e+06	3465000	4625000	3836000	3.68967e+06	3.12607e+06	3.80167e+06	3480000	3.96233e+06	4.07567e+06	3.50167e+06	3.97867e+06	4.13033e+06	3467000	3.71167e+06	3.52267e+06	3.88833e+06	4.29767e+06	2.63433e+06	4.15633e+06	4.42783e+06	4128000	3.64833e+06	4230500	3.40787e+06	3.64083e+06	4019000	3.74017e+06	3.79867e+06	3.61717e+06	4093000	3.39533e+06	4.10867e+06	3.70197e+06	3.72604e+06	165578	126558
IPI00792339	DNMT3L	Uncharacterized protein	0.938	3.47	1	1	1	3	4681000	4.17467e+06	3828000	4428000	3.83167e+06	3465000	4625000	3836000	3.68967e+06	3.12607e+06	3.80167e+06	3480000	3.96233e+06	4.07567e+06	3.50167e+06	3.97867e+06	4.13033e+06	3467000	3.71167e+06	3.52267e+06	3.88833e+06	4.29767e+06	2.63433e+06	4.15633e+06	4.42783e+06	4128000	3.64833e+06	4230500	3.40787e+06	3.64083e+06	4019000	3.74017e+06	3.79867e+06	3.61717e+06	4093000	3.39533e+06	4.10867e+06	3.70197e+06	3.72604e+06	165578	126558
				HVVDVTDTVR	3	0.9384	1
IPI00002966	HSPA4	Heat shock 70 kDa protein 4	1	23.81	19	20	24	1	135042200	109820700	137935200	125628100	119072600	114145700	134654500	118685200	105366400	101949300	125467600	107487400	107592500	86630100	98430500	90801400	112839700	107684000	120260300	110050500	111597700	93148400	106960000	99762500	122431450	131781650	116609150	126669850	103657850	116477500	97111300	94615950	110261850	115155400	102373050	103361250	124373025	102965650	1.07788e+08	3.21728e+06	4.89081e+06
				AFSDPFVEAEK	2	0.9998	2
				AFSDPFVEAEKSNLAYDIVQLPTGLTGIK	3	0.9998	1
				AGGIETIANEYSDR	2	0.9998	2
				EFSITDVVPYPISLR	2	0.9998	1
				EMLNLYIENEGK	2	0.9996	1
				LMNETTAVALAYGIYK	2	0.9996	1
				MIMQDKLEK	2	0.972	1
				NAVEEYVYEMR	2	0.9998	2
				NFTTEQVTAMLLSK	2	0.9998	1
				QIQQYMK	2	0.9178	1
				QSLTMDPVVK	2	0.9786	1
				SNLAYDIVQLPTGLTGIK	3	0.9993	1
				STNEAMEWMNNK	2	0.9993	1
				STNEAMEWMNNKLNLQNK	3	0.9991	1
				TSTVDLPIENQLLWQIDR	2	0.9994	1
				VREFSITDVVPYPISLR	2	0.9892	1
				VREFSITDVVPYPISLR	3	0.9019	1
				VTYMEEER	2	0.9979	1
				VTYMEEERNFTTEQVTAMLLSK	3	0.9996	1
				WNSPAEEGSSDCEVFSK	2	0.9998	2
IPI00003021	ATP1A2	Sodium/potassium-transporting ATPase subunit alpha-2	1	0.88	1	1	1	2	2503000	1954000	2.42633e+06	2.65167e+06	2.34283e+06	2070000	2307000	2.36617e+06	1919000	2.66033e+06	2530500	2.19067e+06	1.80633e+06	2.00867e+06	1.89167e+06	1672000	2180500	1.68183e+06	1.73967e+06	2032000	1722000	1739000	1710000	1.42842e+06	2228500	2539000	2.20642e+06	2.33658e+06	2.28967e+06	2.36058e+06	1907500	1.78183e+06	1.93117e+06	1.88583e+06	1730500	1.56921e+06	2327625	2.0849e+06	1.77918e+06	75980.7	141789
IPI00640401	ATP1A2	ATPase, Na+/K+ transporting, alpha 2 (+) polypeptide	1	0.89	1	1	1	2	2503000	1954000	2.42633e+06	2.65167e+06	2.34283e+06	2070000	2307000	2.36617e+06	1919000	2.66033e+06	2530500	2.19067e+06	1.80633e+06	2.00867e+06	1.89167e+06	1672000	2180500	1.68183e+06	1.73967e+06	2032000	1722000	1739000	1710000	1.42842e+06	2228500	2539000	2.20642e+06	2.33658e+06	2.28967e+06	2.36058e+06	1907500	1.78183e+06	1.93117e+06	1.88583e+06	1730500	1.56921e+06	2327625	2.0849e+06	1.77918e+06	75980.7	141789
				LIIVEGCQR	2	0.9981	1
IPI00003031	ISOC2	isoform 2 of Isochorismatase domain-containing protein 2, mitochondrial	0.994	11.76	1	1	1	3	188669	158092	252660	120295	168962	114384	342500	133792	187762	152983	130324	103207	201548	165364	180201	107581	140964	110510	171937	124761	130962	148832	145181	66547	173380	186477	141673	238146	170373	116766	183456	143891	125737	148349	139897	105864	184919	153621	129962	20080.8	14786.6
IPI00442223	ISOC2	isoform 3 of Isochorismatase domain-containing protein 2, mitochondrial	0.994	19.26	1	1	1	3	188669	158092	252660	120295	168962	114384	342500	133792	187762	152983	130324	103207	201548	165364	180201	107581	140964	110510	171937	124761	130962	148832	145181	66547	173380	186477	141673	238146	170373	116766	183456	143891	125737	148349	139897	105864	184919	153621	129962	20080.8	14786.6
IPI00551022	ISOC2	isoform 1 of Isochorismatase domain-containing protein 2, mitochondrial	0.994	12.68	1	1	1	3	188669	158092	252660	120295	168962	114384	342500	133792	187762	152983	130324	103207	201548	165364	180201	107581	140964	110510	171937	124761	130962	148832	145181	66547	173380	186477	141673	238146	170373	116766	183456	143891	125737	148349	139897	105864	184919	153621	129962	20080.8	14786.6
				QSGAFLSTSEGLILQLVGDAVHPQFK	3	0.9937	1
IPI00003217	PSMB7	Proteasome subunit beta type-7	0.921	3.25	1	1	1	1	5601000	5485500	5016700	3960600	4388600	4223400	4821200	4171000	5604400	8777400	5124300	4765800	5086900	4672200	4665100	4138300	8149600	3624500	5391900	5114900	5189300	4708800	4726600	4525800	5543250	4488650	4306000	4496100	7190900	4945050	4879550	4401700	5887050	5253400	4949050	4626200	4708500	5354300	5178925	281700	624061
				GTTAVLTEK	2	0.921	1
IPI00003348	GNB2	Guanine nucleotide-binding protein G(I)/G(S)/G(T) subunit beta-2	1	24.71	5	5	6	1	1.55866e+07	14694820	16794700	1.50452e+07	15321980	1.55352e+07	16204480	1.51094e+07	14429320	1.27713e+07	13372940	12101133	11927640	1.20367e+07	13262640	13945106	1.47009e+07	11834240	15947320	1.34776e+07	1.29755e+07	11662680	1.11656e+07	1.02596e+07	1.51407e+07	1.592e+07	1.54286e+07	1.56569e+07	1.36003e+07	1.2737e+07	1.19821e+07	13603873	1.32676e+07	1.47125e+07	1.23191e+07	10712630	1.55365e+07	1.29808e+07	1.27529e+07	165797	390376
				KACGDSTLTQITAGLDPVGR	3	0.9808	1
				LIIWDSYTTNK	2	0.9988	2
				LLLAGYDDFNCNIWDAMK	2	0.9997	1
				TFVSGACDASIK	2	0.9992	1
				VSCLGVTDDGMAVATGSWDSFLK	3	0.9995	1
IPI00003362	HSPA5	78 kDa glucose-regulated protein	1	40.15	24	27	33	1	293530200	270269900	322455510	274937556	273183800	309896400	360325229	301971212	274142220	276188885	287833205	244963000	252517500	271560600	239998000	222040430	288573400	266548429	292523242	244302711	303050200	251079500	265412497	250423600	281900050	298696533	291540100	3.31148e+08	2.75166e+08	2.66398e+08	262039050	231019215	2.77561e+08	2.68413e+08	277064850	2.57918e+08	3.00821e+08	258655480	2.70239e+08	1.06786e+07	9.60791e+06
				AKFEELNMDLFR	2	0.9997	1
				AVEEKIEWLESHQDADIEDFK	3	0.9997	1
				DAGTIAGLNVMR	2	0.9998	2
				FEELNMDLFR	2	0.9918	1
				IEWLESHQDADIEDFK	3	0.8694	1
				IEWLESHQDADIEDFKAK	3	0.9998	1
				IINEPTAAAIAYGLDKR	3	0.9983	1
				ITITNDQNR	2	0.9978	1
				ITPSYVAFTPEGER	2	0.9997	1
				ITPSYVAFTPEGER	3	0.8946	1
				KKELEEIVQPIISK	2	0.9997	1
				KKELEEIVQPIISK	3	0.9995	1
				KTKPYIQVDIGGGQTK	3	0.9522	1
				MKETAEAYLGK	3	0.9216	1
				MKETAEAYLGKK	3	0.9996	1
				NELESYAYSLK	2	0.9729	1
				NGRVEIIANDQGNR	2	0.9994	2
				NQLTSNPENTVFDAK	2	0.9998	2
				NQLTSNPENTVFDAKR	3	0.9791	1
				SDIDEIVLVGGSTR	2	0.9998	1
				SQIFSTASDNQPTVTIK	2	0.9998	2
				SQIFSTASDNQPTVTIK	3	0.9998	1
				TFAPEEISAMVLTK	2	0.9998	2
				TWNDPSVQQDIK	2	0.9998	2
				VLEDSDLKKSDIDEIVLVGGSTR	3	0.9998	1
				VTHAVVTVPAYFNDAQR	3	0.9972	1
				VYEGERPLTK	3	0.9851	1
IPI00003377	SRSF7	isoform 1 of Serine/arginine-rich splicing factor 7	1	10.92	2	2	2	5	3651050	2.98643e+06	4538500	3120390	3.70152e+06	2.36149e+06	3.35372e+06	2.80959e+06	2671160	2853670	2.86602e+06	2.83042e+06	1889080	2036690	2003670	3000600	2.72913e+06	2.52839e+06	2841200	2.82528e+06	2667290	2213950	2.53164e+06	3507150	3.31874e+06	3829445	3.0315e+06	3081655	2762415	2.84822e+06	1962885	2502135	2628760	2.83324e+06	2440620	3.01939e+06	3.31534e+06	2.51891e+06	2.7305e+06	182457	199412
IPI00744364	SRSF7	Uncharacterized protein	1	15.76	2	2	2	5	3651050	2.98643e+06	4538500	3120390	3.70152e+06	2.36149e+06	3.35372e+06	2.80959e+06	2671160	2853670	2.86602e+06	2.83042e+06	1889080	2036690	2003670	3000600	2.72913e+06	2.52839e+06	2841200	2.82528e+06	2667290	2213950	2.53164e+06	3507150	3.31874e+06	3829445	3.0315e+06	3081655	2762415	2.84822e+06	1962885	2502135	2628760	2.83324e+06	2440620	3.01939e+06	3.31534e+06	2.51891e+06	2.7305e+06	182457	199412
IPI00916448	SRSF7	Uncharacterized protein	1	11.06	2	2	2	5	3651050	2.98643e+06	4538500	3120390	3.70152e+06	2.36149e+06	3.35372e+06	2.80959e+06	2671160	2853670	2.86602e+06	2.83042e+06	1889080	2036690	2003670	3000600	2.72913e+06	2.52839e+06	2841200	2.82528e+06	2667290	2213950	2.53164e+06	3507150	3.31874e+06	3829445	3.0315e+06	3081655	2762415	2.84822e+06	1962885	2502135	2628760	2.83324e+06	2440620	3.01939e+06	3.31534e+06	2.51891e+06	2.7305e+06	182457	199412
IPI00917346	SRSF7	cDNA FLJ60677, highly similar to Splicing factor, arginine/serine-rich 7	1	11.5	2	2	2	5	3651050	2.98643e+06	4538500	3120390	3.70152e+06	2.36149e+06	3.35372e+06	2.80959e+06	2671160	2853670	2.86602e+06	2.83042e+06	1889080	2036690	2003670	3000600	2.72913e+06	2.52839e+06	2841200	2.82528e+06	2667290	2213950	2.53164e+06	3507150	3.31874e+06	3829445	3.0315e+06	3081655	2762415	2.84822e+06	1962885	2502135	2628760	2.83324e+06	2440620	3.01939e+06	3.31534e+06	2.51891e+06	2.7305e+06	182457	199412
IPI00939530	SRSF7	cDNA FLJ34106 fis, clone FCBBF3008073, highly similar to SPLICING FACTOR, ARGININE/SERINE-RICH 7	1	18.98	2	2	2	5	3651050	2.98643e+06	4538500	3120390	3.70152e+06	2.36149e+06	3.35372e+06	2.80959e+06	2671160	2853670	2.86602e+06	2.83042e+06	1889080	2036690	2003670	3000600	2.72913e+06	2.52839e+06	2841200	2.82528e+06	2667290	2213950	2.53164e+06	3507150	3.31874e+06	3829445	3.0315e+06	3081655	2762415	2.84822e+06	1962885	2502135	2628760	2.83324e+06	2440620	3.01939e+06	3.31534e+06	2.51891e+06	2.7305e+06	182457	199412
				VELSTGMPR	2	0.9959	1
				VYVGNLGTGAGKGELER	3	0.9688	1
IPI00003406	DBN1	isoform 1 of Drebrin	0.996	2.77	1	1	1	4	383900	373725	369400	363550	587225	880375	1220100	1483100	332775	239112	317575	308175	535550	348200	292325	238359	562700	409025	271950	206754	481700	454425	631825	495250	378812	366475	733800	1351600	285944	312875	441875	265342	485862	239352	468062	563538	707672	326509	439204	230920	39667.5
IPI00295624	DBN1	isoform 2 of Drebrin	0.996	2.76	1	1	1	4	383900	373725	369400	363550	587225	880375	1220100	1483100	332775	239112	317575	308175	535550	348200	292325	238359	562700	409025	271950	206754	481700	454425	631825	495250	378812	366475	733800	1351600	285944	312875	441875	265342	485862	239352	468062	563538	707672	326509	439204	230920	39667.5
IPI00794221	DBN1	Uncharacterized protein	0.996	2.59	1	1	1	4	383900	373725	369400	363550	587225	880375	1220100	1483100	332775	239112	317575	308175	535550	348200	292325	238359	562700	409025	271950	206754	481700	454425	631825	495250	378812	366475	733800	1351600	285944	312875	441875	265342	485862	239352	468062	563538	707672	326509	439204	230920	39667.5
IPI00965316	DBN1	Uncharacterized protein	0.996	4.6	1	1	1	4	383900	373725	369400	363550	587225	880375	1220100	1483100	332775	239112	317575	308175	535550	348200	292325	238359	562700	409025	271950	206754	481700	454425	631825	495250	378812	366475	733800	1351600	285944	312875	441875	265342	485862	239352	468062	563538	707672	326509	439204	230920	39667.5
				SPSDSSTASTPVAEQIER	2	0.9959	1
IPI00003419	C11orf58	Small acidic protein	0.996	12.57	1	1	1	2	2214800	1288350	1839950	2009700	2377850	2583500	3195550	3767600	2255300	2149200	1850000	1044300	2460350	1740900	2101250	1650250	2180250	2568450	2746200	2392750	1966350	2144500	1591700	1680600	1751575	1924825	2480675	3481575	2202250	1447150	2100625	1875750	2374350	2569475	2055425	1636150	2.40966e+06	1.90644e+06	2158850	389678	167606
IPI00917641	C11orf58	15 kDa protein	0.996	16.55	1	1	1	2	2214800	1288350	1839950	2009700	2377850	2583500	3195550	3767600	2255300	2149200	1850000	1044300	2460350	1740900	2101250	1650250	2180250	2568450	2746200	2392750	1966350	2144500	1591700	1680600	1751575	1924825	2480675	3481575	2202250	1447150	2100625	1875750	2374350	2569475	2055425	1636150	2.40966e+06	1.90644e+06	2158850	389678	167606
				TGEEDKKINEELESQYQQSMDSK	3	0.9959	1
IPI00903288	-	cDNA FLJ33626 fis, clone BRAMY2022160, highly similar to Microtubule-associated protein RP/EB family member 2	0.995	4.38	1	1	1	5	2367000	2131200	2369200	2335600	2028800	1976400	2278600	2333600	1781220	1553220	1565360	1693460	1317420	1436560	2334800	1918020	1644160	1715100	2016200	1833140	2085400	1425880	1646380	1565940	2249100	2352400	2002600	2306100	1667220	1629410	1376990	2126410	1679630	1924670	1755640	1606160	2227550	1.70001e+06	1741525	77901.9	156050
IPI00003420	MAPRE2	isoform 1 of Microtubule-associated protein RP/EB family member 2	0.995	3.67	1	1	1	5	2367000	2131200	2369200	2335600	2028800	1976400	2278600	2333600	1781220	1553220	1565360	1693460	1317420	1436560	2334800	1918020	1644160	1715100	2016200	1833140	2085400	1425880	1646380	1565940	2249100	2352400	2002600	2306100	1667220	1629410	1376990	2126410	1679630	1924670	1755640	1606160	2227550	1.70001e+06	1741525	77901.9	156050
IPI00552652	MAPRE2	isoform 2 of Microtubule-associated protein RP/EB family member 2	0.995	4.63	1	1	1	5	2367000	2131200	2369200	2335600	2028800	1976400	2278600	2333600	1781220	1553220	1565360	1693460	1317420	1436560	2334800	1918020	1644160	1715100	2016200	1833140	2085400	1425880	1646380	1565940	2249100	2352400	2002600	2306100	1667220	1629410	1376990	2126410	1679630	1924670	1755640	1606160	2227550	1.70001e+06	1741525	77901.9	156050
IPI00915767	MAPRE2	microtubule-associated protein RP/EB family member 2 isoform 2	0.995	4.23	1	1	1	5	2367000	2131200	2369200	2335600	2028800	1976400	2278600	2333600	1781220	1553220	1565360	1693460	1317420	1436560	2334800	1918020	1644160	1715100	2016200	1833140	2085400	1425880	1646380	1565940	2249100	2352400	2002600	2306100	1667220	1629410	1376990	2126410	1679630	1924670	1755640	1606160	2227550	1.70001e+06	1741525	77901.9	156050
IPI00916186	MAPRE2	microtubule-associated protein RP/EB family member 2 isoform 3	0.995	3.81	1	1	1	5	2367000	2131200	2369200	2335600	2028800	1976400	2278600	2333600	1781220	1553220	1565360	1693460	1317420	1436560	2334800	1918020	1644160	1715100	2016200	1833140	2085400	1425880	1646380	1565940	2249100	2352400	2002600	2306100	1667220	1629410	1376990	2126410	1679630	1924670	1755640	1606160	2227550	1.70001e+06	1741525	77901.9	156050
				FQDNLDFIQWFK	2	0.9954	1
IPI00003443	IFI16	isoform 1 of Gamma-interferon-inducible protein 16	0.981	1.78	1	1	1	5	304840	164535	230400	265060	223220	259380	360620	316260	221720	240560	275620	357160	214300	319180	208140	189670	237020	326480	319180	280660	242900	424820	300260	326140	234687	247730	241300	338440	231140	316390	266740	198905	281750	299920	333860	313200	265539	253294	307182	24445.6	25184.1
IPI00217474	IFI16	Interferon, gamma-inducible protein 16, isoform CRA_b	0.981	1.91	1	1	1	5	304840	164535	230400	265060	223220	259380	360620	316260	221720	240560	275620	357160	214300	319180	208140	189670	237020	326480	319180	280660	242900	424820	300260	326140	234687	247730	241300	338440	231140	316390	266740	198905	281750	299920	333860	313200	265539	253294	307182	24445.6	25184.1
IPI00217475	IFI16	isoform 3 of Gamma-interferon-inducible protein 16	0.981	2.08	1	1	1	5	304840	164535	230400	265060	223220	259380	360620	316260	221720	240560	275620	357160	214300	319180	208140	189670	237020	326480	319180	280660	242900	424820	300260	326140	234687	247730	241300	338440	231140	316390	266740	198905	281750	299920	333860	313200	265539	253294	307182	24445.6	25184.1
IPI00384836	IFI16	isoform 4 of Gamma-interferon-inducible protein 16	0.981	3.38	1	1	1	5	304840	164535	230400	265060	223220	259380	360620	316260	221720	240560	275620	357160	214300	319180	208140	189670	237020	326480	319180	280660	242900	424820	300260	326140	234687	247730	241300	338440	231140	316390	266740	198905	281750	299920	333860	313200	265539	253294	307182	24445.6	25184.1
IPI00909417	IFI16	cDNA FLJ61295, highly similar to Gamma-interferon-inducible protein Ifi-16	0.981	1.91	1	1	1	5	304840	164535	230400	265060	223220	259380	360620	316260	221720	240560	275620	357160	214300	319180	208140	189670	237020	326480	319180	280660	242900	424820	300260	326140	234687	247730	241300	338440	231140	316390	266740	198905	281750	299920	333860	313200	265539	253294	307182	24445.6	25184.1
				GEFTYYEIQDNTGK	2	0.9808	1
IPI00003479	MAPK1	Mitogen-activated protein kinase 1	0.989	2.5	1	1	1	2	3955400	2939000	1760800	2458800	2733000	2953400	2677800	2490800	2789400	3351800	2545800	2875400	2914000	2710000	2696200	2280600	3373600	2770400	3323600	2619600	2804600	2565000	2185400	2743800	3447200	2109800	2843200	2584300	3070600	2710600	2812000	2488400	3072000	2971600	2684800	2464600	2746125	2770400	2798250	278691	120744
IPI00874012	MAPK1	Extracellular signal-regulated kinase-2 splice variant	0.989	2.85	1	1	1	2	3955400	2939000	1760800	2458800	2733000	2953400	2677800	2490800	2789400	3351800	2545800	2875400	2914000	2710000	2696200	2280600	3373600	2770400	3323600	2619600	2804600	2565000	2185400	2743800	3447200	2109800	2843200	2584300	3070600	2710600	2812000	2488400	3072000	2971600	2684800	2464600	2746125	2770400	2798250	278691	120744
				APEIMLNSK	2	0.9891	1
IPI00003519	EFTUD2	116 kDa U5 small nuclear ribonucleoprotein component	1	14.4	9	9	9	2	21884396	1.69436e+07	2.15986e+07	20149116	2.00673e+07	2.0431e+07	2.4368e+07	1.94441e+07	1.97257e+07	1.89319e+07	21421409	1.88781e+07	1.77574e+07	18567694	1.92483e+07	16729838	1.8397e+07	1.87435e+07	1.95132e+07	2.02193e+07	2.18797e+07	1.65269e+07	18229514	1.68635e+07	1.9414e+07	2.08738e+07	2.02492e+07	2.19061e+07	1.93288e+07	2.01498e+07	1.81625e+07	1.7989e+07	1.85703e+07	19866248	1.92033e+07	1.75465e+07	2.06108e+07	1.89075e+07	1.87966e+07	525206	509837
IPI00917777	EFTUD2	116 kDa U5 small nuclear ribonucleoprotein component isoform b	1	14.94	9	9	9	2	21884396	1.69436e+07	2.15986e+07	20149116	2.00673e+07	2.0431e+07	2.4368e+07	1.94441e+07	1.97257e+07	1.89319e+07	21421409	1.88781e+07	1.77574e+07	18567694	1.92483e+07	16729838	1.8397e+07	1.87435e+07	1.95132e+07	2.02193e+07	2.18797e+07	1.65269e+07	18229514	1.68635e+07	1.9414e+07	2.08738e+07	2.02492e+07	2.19061e+07	1.93288e+07	2.01498e+07	1.81625e+07	1.7989e+07	1.85703e+07	19866248	1.92033e+07	1.75465e+07	2.06108e+07	1.89075e+07	1.87966e+07	525206	509837
				DSIVQGFQWGTR	2	0.9585	1
				GGGQIIPTAR	2	0.9767	1
				GLAEDIENEVVQITWNR	2	0.9995	1
				ISDGVVLFIDAAEGVMLNTER	2	0.9998	1
				ITMIAEPLEKGLAEDIENEVVQITWNR	3	0.8804	1
				KMYSEIDIKVADPVVTFCETVVETSSLK	3	0.9967	1
				LGEFFQTK	2	0.9987	1
				LWGDIYFNPK	2	0.9287	1
				SYLFNIMDTPGHVNFSDEVTAGLR	3	0.9976	1
IPI00003527	SLC9A3R1	Na(+)/H(+) exchange regulatory cofactor NHE-RF1	1	19.27	4	4	5	1	39505350	30395750	39324400	33873050	35220400	33128350	40452300	37043200	28750050	29633600	29857250	25144400	23041750	22987450	27468700	24871750	31006000	30052200	29881150	28332400	27801900	24277100	21685300	21331150	34950550	36598725	34174375	38747750	29191825	27500825	23014600	26170225	30529100	29106775	26039500	21508225	36117850	2.64694e+07	26795900	1011900	1.30705e+06
				AQEAPGQAEPPAAAEVQGAGNENEPR	3	0.9997	1
				EALAEAALESPRPALVR	3	0.917	1
				IVEVNGVCMEGK	2	0.9998	2
				SVDPDSPAEASGLR	2	0.9996	1
IPI00003590	QSOX1	isoform 1 of Sulfhydryl oxidase 1	1	5.89	3	3	3	3	3.85267e+06	3432875	3.54102e+06	2.63173e+06	3.79701e+06	3.29124e+06	4.04579e+06	3.43769e+06	3.49529e+06	3.27179e+06	2908350	2.89968e+06	2.87708e+06	3.34928e+06	2.62562e+06	2242975	3.56759e+06	2.88332e+06	3047950	3.03129e+06	2.78457e+06	3.10069e+06	2.92178e+06	2.94403e+06	3.64277e+06	3086375	3544125	3.74174e+06	3.38354e+06	2.90402e+06	3.11318e+06	2.4343e+06	3.22545e+06	3.03962e+06	2.94263e+06	2.93291e+06	3.50375e+06	2.95876e+06	3.03515e+06	144856	200488
IPI00465016	QSOX1	isoform 2 of Sulfhydryl oxidase 1	1	7.28	3	3	3	3	3.85267e+06	3432875	3.54102e+06	2.63173e+06	3.79701e+06	3.29124e+06	4.04579e+06	3.43769e+06	3.49529e+06	3.27179e+06	2908350	2.89968e+06	2.87708e+06	3.34928e+06	2.62562e+06	2242975	3.56759e+06	2.88332e+06	3047950	3.03129e+06	2.78457e+06	3.10069e+06	2.92178e+06	2.94403e+06	3.64277e+06	3086375	3544125	3.74174e+06	3.38354e+06	2.90402e+06	3.11318e+06	2.4343e+06	3.22545e+06	3.03962e+06	2.94263e+06	2.93291e+06	3.50375e+06	2.95876e+06	3.03515e+06	144856	200488
IPI00872013	QSOX1	Uncharacterized protein	1	7.28	3	3	3	3	3.85267e+06	3432875	3.54102e+06	2.63173e+06	3.79701e+06	3.29124e+06	4.04579e+06	3.43769e+06	3.49529e+06	3.27179e+06	2908350	2.89968e+06	2.87708e+06	3.34928e+06	2.62562e+06	2242975	3.56759e+06	2.88332e+06	3047950	3.03129e+06	2.78457e+06	3.10069e+06	2.92178e+06	2.94403e+06	3.64277e+06	3086375	3544125	3.74174e+06	3.38354e+06	2.90402e+06	3.11318e+06	2.4343e+06	3.22545e+06	3.03962e+06	2.94263e+06	2.93291e+06	3.50375e+06	2.95876e+06	3.03515e+06	144856	200488
				LAGAPSEDPQFPK	2	0.9987	1
				NNEEYLALIFEK	2	0.992	1
				SALYSPSDPLTLLQADTVR	2	0.9555	1
IPI00003627	ACTL6A	isoform 1 of Actin-like protein 6A	1	15.15	4	4	5	2	1.20122e+07	12066350	1.40447e+07	11648425	2.02133e+07	1.24949e+07	29854775	22528200	9.86544e+06	7898650	10588775	5027100	1.21731e+07	1.05728e+07	13943850	15288550	15143575	1.23842e+07	1.22208e+07	12861300	1.06796e+07	1.33909e+07	13801525	1.82974e+07	1.20393e+07	1.28466e+07	16354125	2.61915e+07	8.88205e+06	7.80794e+06	11372950	14616200	1.37639e+07	1.25411e+07	1.20352e+07	1.60495e+07	1.68579e+07	1.06698e+07	1.35974e+07	3.24909e+06	1512581
IPI00216622	ACTL6A	isoform 2 of Actin-like protein 6A	1	16.8	4	4	5	2	1.20122e+07	12066350	1.40447e+07	11648425	2.02133e+07	1.24949e+07	29854775	22528200	9.86544e+06	7898650	10588775	5027100	1.21731e+07	1.05728e+07	13943850	15288550	15143575	1.23842e+07	1.22208e+07	12861300	1.06796e+07	1.33909e+07	13801525	1.82974e+07	1.20393e+07	1.28466e+07	16354125	2.61915e+07	8.88205e+06	7.80794e+06	11372950	14616200	1.37639e+07	1.25411e+07	1.20352e+07	1.60495e+07	1.68579e+07	1.06698e+07	1.35974e+07	3.24909e+06	1512581
				ELFQEMNIELVPPYMIASK	2	0.817	1
				NGMVEDWDSFQAILDHTYK	3	0.9494	1
				QGGPTYYIDTNALR	2	0.9996	2
				SPLAGDFITMQCR	2	0.9987	1
IPI00003635	ERGIC1	cDNA FLJ56280, highly similar to Endoplasmic reticulum-Golgi intermediate compartment protein 1	0.974	4.26	1	1	1	2	2337000	2015650	2623300	1748100	2136650	1954950	1799950	1945200	2221900	2065800	1544750	1981650	2251100	1612700	1597900	2118750	1886800	1799050	2189050	1289200	1834050	1447150	2213600	1641750	2176325	2185700	2045800	1872575	2143850	1763200	1931900	1858325	1842925	1739125	1640600	1927675	2070100	1.92432e+06	1.78758e+06	73174.3	80914.5
IPI00022887	ERGIC1	isoform 1 of Endoplasmic reticulum-Golgi intermediate compartment protein 1	0.974	3.45	1	1	1	2	2337000	2015650	2623300	1748100	2136650	1954950	1799950	1945200	2221900	2065800	1544750	1981650	2251100	1612700	1597900	2118750	1886800	1799050	2189050	1289200	1834050	1447150	2213600	1641750	2176325	2185700	2045800	1872575	2143850	1763200	1931900	1858325	1842925	1739125	1640600	1927675	2070100	1.92432e+06	1.78758e+06	73174.3	80914.5
				YSYQYTVANK	2	0.9743	1
IPI00003704	RBM14;RBM4	isoform 1 of RNA-binding protein 4	0.987	7.69	1	1	1	1	1233950	1140400	770450	721300	1267050	601250	780250	829250	765500	736900	835350	659700	571750	647350	625800	1116900	744250	592100	940850	949700	946200	706400	809050	614350	1187175	745875	934150	804750	751200	747525	609550	871350	668175	945275	826300	711700	917988	744906	787862	97966.2	53506.9
				ATAPVPTVGEGYGYGHESELSQASAAAR	3	0.9871	1
IPI00219604	MAP2K1	Dual specificity mitogen-activated protein kinase kinase 1	0.996	5.6	1	2	2	4	800425	639675	746148	574950	631660	628925	696050	960450	617885	619850	746525	373972	526428	634025	729825	553376	639813	564196	696325	979425	489880	515917	556343	684624	720050	660549	630292	828250	618867	560248	580226	641600	602005	837875	502898	620484	709785	600236	640815	43667.9	18388.2
IPI00797850	MAP2K1	Protein	0.996	11.89	1	2	2	4	800425	639675	746148	574950	631660	628925	696050	960450	617885	619850	746525	373972	526428	634025	729825	553376	639813	564196	696325	979425	489880	515917	556343	684624	720050	660549	630292	828250	618867	560248	580226	641600	602005	837875	502898	620484	709785	600236	640815	43667.9	18388.2
IPI00003783	MAP2K2	Dual specificity mitogen-activated protein kinase kinase 2	0.996	5.5	1	2	2	4	800425	639675	746148	574950	631660	628925	696050	960450	617885	619850	746525	373972	526428	634025	729825	553376	639813	564196	696325	979425	489880	515917	556343	684624	720050	660549	630292	828250	618867	560248	580226	641600	602005	837875	502898	620484	709785	600236	640815	43667.9	18388.2
IPI00795187	MAP2K2	cDNA FLJ35806 fis, clone TESTI2005987, highly similar to Dual specificity mitogen-activated protein kinase kinase 2	0.996	7.26	1	2	2	4	800425	639675	746148	574950	631660	628925	696050	960450	617885	619850	746525	373972	526428	634025	729825	553376	639813	564196	696325	979425	489880	515917	556343	684624	720050	660549	630292	828250	618867	560248	580226	641600	602005	837875	502898	620484	709785	600236	640815	43667.9	18388.2
				LCDFGVSGQLIDSMANSFVGTR	2	0.9958	1
				LCDFGVSGQLIDSMANSFVGTR	3	0.9046	1
IPI00003799	HEBP2	isoform 2 of Heme-binding protein 2	0.994	7.07	1	1	1	2	2220500	2029650	3048900	1635600	1966350	1982200	1467800	1803950	1933300	2261600	1760950	1881750	2301100	2452150	1534600	1971500	2041950	1430350	1750600	1853750	2302500	1593950	1687400	2740250	2125075	2342250	1974275	1635875	2097450	1821350	2376625	1753050	1736150	1802175	1948225	2213825	2.01937e+06	2.01212e+06	1.92509e+06	148472	142494
IPI00644697	HEBP2	HEBP2 protein (Fragment)	0.994	6.07	1	1	1	2	2220500	2029650	3048900	1635600	1966350	1982200	1467800	1803950	1933300	2261600	1760950	1881750	2301100	2452150	1534600	1971500	2041950	1430350	1750600	1853750	2302500	1593950	1687400	2740250	2125075	2342250	1974275	1635875	2097450	1821350	2376625	1753050	1736150	1802175	1948225	2213825	2.01937e+06	2.01212e+06	1.92509e+06	148472	142494
				NQEQLLTLASILR	2	0.9944	1
IPI00003807	ACP2	Lysosomal acid phosphatase	0.999	5.44	2	2	2	1	10192300	10486200	17947300	12233400	14615500	17819500	18603000	11696800	11615100	11837000	15157100	15933700	15557500	20354100	10733200	9075700	22975000	14902400	11090800	17299600	16130000	14473700	22418800	24143000	10339250	15090350	16217500	15149900	11726050	15545400	17955800	9904450	18938700	14195200	15301850	23280900	14199250	13782925	1.79292e+07	1.31246e+06	1.821e+06
				EGMLQHWELGQALR	2	0.9366	1
				YEQLQNETR	2	0.9833	1
IPI00003815	ARHGDIA	Rho GDP-dissociation inhibitor 1	1	22.55	3	4	5	3	7.92665e+06	5.29963e+06	1.05618e+07	7.82309e+06	1.07682e+07	6.66297e+06	9667005	8.35007e+06	5.98288e+06	7.2124e+06	8.77453e+06	7.31945e+06	7.68456e+06	5.78053e+06	7.15184e+06	6.54311e+06	9.51462e+06	5261683	8332790	6.75485e+06	7.06503e+06	6.96576e+06	7.86848e+06	7522365	6.61314e+06	9.19242e+06	8.71559e+06	9.00854e+06	6.59764e+06	8.04699e+06	6.73255e+06	6.84748e+06	7.38815e+06	7.54382e+06	7015395	7.69542e+06	8.38242e+06	7.05616e+06	7.4107e+06	597876	334198
IPI00794402	ARHGDIA	28 kDa protein	1	18.47	3	4	5	3	7.92665e+06	5.29963e+06	1.05618e+07	7.82309e+06	1.07682e+07	6.66297e+06	9667005	8.35007e+06	5.98288e+06	7.2124e+06	8.77453e+06	7.31945e+06	7.68456e+06	5.78053e+06	7.15184e+06	6.54311e+06	9.51462e+06	5261683	8332790	6.75485e+06	7.06503e+06	6.96576e+06	7.86848e+06	7522365	6.61314e+06	9.19242e+06	8.71559e+06	9.00854e+06	6.59764e+06	8.04699e+06	6.73255e+06	6.84748e+06	7.38815e+06	7.54382e+06	7015395	7.69542e+06	8.38242e+06	7.05616e+06	7.4107e+06	597876	334198
IPI00796541	ARHGDIA	26 kDa protein	1	19.57	3	4	5	3	7.92665e+06	5.29963e+06	1.05618e+07	7.82309e+06	1.07682e+07	6.66297e+06	9667005	8.35007e+06	5.98288e+06	7.2124e+06	8.77453e+06	7.31945e+06	7.68456e+06	5.78053e+06	7.15184e+06	6.54311e+06	9.51462e+06	5261683	8332790	6.75485e+06	7.06503e+06	6.96576e+06	7.86848e+06	7522365	6.61314e+06	9.19242e+06	8.71559e+06	9.00854e+06	6.59764e+06	8.04699e+06	6.73255e+06	6.84748e+06	7.38815e+06	7.54382e+06	7015395	7.69542e+06	8.38242e+06	7.05616e+06	7.4107e+06	597876	334198
				AEEYEFLTPVEEAPK	2	0.9997	2
				IDKTDYMVGSYGPR	2	0.9997	1
				IDKTDYMVGSYGPR	3	0.933	1
				SIQEIQELDKDDESLRK	3	0.9985	1
IPI00003817	ARHGDIB	Rho GDP-dissociation inhibitor 2	0.995	7.96	2	2	3	4	2075850	1556375	1574800	2128825	1830800	1677050	2690600	1579875	2309325	1871875	1802525	1868325	1761250	1848900	1398800	1431900	1864850	1258475	1320575	1551950	1497525	1346150	1766050	1841125	1.81611e+06	1.85181e+06	1753925	2.13524e+06	2090600	1835425	1805075	1415350	1.56166e+06	1.43626e+06	1.42184e+06	1.80359e+06	1.88927e+06	1.78661e+06	1.55584e+06	84445.9	139334
IPI00791712	ARHGDIB	13 kDa protein	0.995	14.16	2	2	3	4	2075850	1556375	1574800	2128825	1830800	1677050	2690600	1579875	2309325	1871875	1802525	1868325	1761250	1848900	1398800	1431900	1864850	1258475	1320575	1551950	1497525	1346150	1766050	1841125	1.81611e+06	1.85181e+06	1753925	2.13524e+06	2090600	1835425	1805075	1415350	1.56166e+06	1.43626e+06	1.42184e+06	1.80359e+06	1.88927e+06	1.78661e+06	1.55584e+06	84445.9	139334
IPI00792537	ARHGDIB	21 kDa protein	0.995	8.79	2	2	3	4	2075850	1556375	1574800	2128825	1830800	1677050	2690600	1579875	2309325	1871875	1802525	1868325	1761250	1848900	1398800	1431900	1864850	1258475	1320575	1551950	1497525	1346150	1766050	1841125	1.81611e+06	1.85181e+06	1753925	2.13524e+06	2090600	1835425	1805075	1415350	1.56166e+06	1.43626e+06	1.42184e+06	1.80359e+06	1.88927e+06	1.78661e+06	1.55584e+06	84445.9	139334
IPI00792758	ARHGDIB	21 kDa protein	0.995	8.65	2	2	3	4	2075850	1556375	1574800	2128825	1830800	1677050	2690600	1579875	2309325	1871875	1802525	1868325	1761250	1848900	1398800	1431900	1864850	1258475	1320575	1551950	1497525	1346150	1766050	1841125	1.81611e+06	1.85181e+06	1753925	2.13524e+06	2090600	1835425	1805075	1415350	1.56166e+06	1.43626e+06	1.42184e+06	1.80359e+06	1.88927e+06	1.78661e+06	1.55584e+06	84445.9	139334
				TLLGDGPVVTDPK	2	0.975	2
				YKKTLLGDGPVVTDPK	2	0.8017	1
IPI00003843	TJP2	isoform A1 of Tight junction protein ZO-2	0.998	0.92	1	1	1	3	140855	75102.7	340833	120555	156053	110523	128874	126720	208562	302538	189941	132485	120591	189572	146297	106092	126234	108558	167928	128133	130921	100659	133467	89594.7	107979	230694	133288	127797	255550	161213	155082	126195	117396	148030	115790	111531	149940	174510	123187	27461.4	28071.5
IPI00216245	TJP2	isoform C1 of Tight junction protein ZO-2	0.998	0.94	1	1	1	3	140855	75102.7	340833	120555	156053	110523	128874	126720	208562	302538	189941	132485	120591	189572	146297	106092	126234	108558	167928	128133	130921	100659	133467	89594.7	107979	230694	133288	127797	255550	161213	155082	126195	117396	148030	115790	111531	149940	174510	123187	27461.4	28071.5
IPI00332453	TJP2	isoform A3 of Tight junction protein ZO-2	0.998	1.11	1	1	1	3	140855	75102.7	340833	120555	156053	110523	128874	126720	208562	302538	189941	132485	120591	189572	146297	106092	126234	108558	167928	128133	130921	100659	133467	89594.7	107979	230694	133288	127797	255550	161213	155082	126195	117396	148030	115790	111531	149940	174510	123187	27461.4	28071.5
				YQEEPPAPQPK	2	0.9971	1
IPI00003856	ATP6V1E1	V-type proton ATPase subunit E 1	0.91	6.19	1	1	1	3	9.25133e+06	7.79567e+06	1.05457e+07	1.01897e+07	12329000	1.28963e+07	1.23877e+07	2874200	10785000	1.05177e+07	1.29247e+07	11125000	8690000	9246000	1.09273e+07	3.82667e+06	4.45367e+06	1.07807e+07	13599000	12031000	1.44823e+07	12416000	1.67137e+07	15829000	8523500	1.03677e+07	1.26127e+07	7.63093e+06	1.06513e+07	1.20248e+07	8968000	7377000	7.61717e+06	12815000	1.34492e+07	1.62713e+07	9.78369e+06	9.75529e+06	1.25382e+07	1.10176e+06	1009530
IPI00719806	ATP6V1E1	V-type proton ATPase subunit E 1 isoform b	0.91	6.86	1	1	1	3	9.25133e+06	7.79567e+06	1.05457e+07	1.01897e+07	12329000	1.28963e+07	1.23877e+07	2874200	10785000	1.05177e+07	1.29247e+07	11125000	8690000	9246000	1.09273e+07	3.82667e+06	4.45367e+06	1.07807e+07	13599000	12031000	1.44823e+07	12416000	1.67137e+07	15829000	8523500	1.03677e+07	1.26127e+07	7.63093e+06	1.06513e+07	1.20248e+07	8968000	7377000	7.61717e+06	12815000	1.34492e+07	1.62713e+07	9.78369e+06	9.75529e+06	1.25382e+07	1.10176e+06	1009530
IPI00853433	ATP6V1E1	Uncharacterized protein	0.91	6.9	1	1	1	3	9.25133e+06	7.79567e+06	1.05457e+07	1.01897e+07	12329000	1.28963e+07	1.23877e+07	2874200	10785000	1.05177e+07	1.29247e+07	11125000	8690000	9246000	1.09273e+07	3.82667e+06	4.45367e+06	1.07807e+07	13599000	12031000	1.44823e+07	12416000	1.67137e+07	15829000	8523500	1.03677e+07	1.26127e+07	7.63093e+06	1.06513e+07	1.20248e+07	8968000	7377000	7.61717e+06	12815000	1.34492e+07	1.62713e+07	9.78369e+06	9.75529e+06	1.25382e+07	1.10176e+06	1009530
				ARDDLITDLLNEAK	2	0.9101	1
IPI00003865	HSPA8	isoform 1 of Heat shock cognate 71 kDa protein	1	52.01	24	33	46	1	175113309	1.4828e+08	187732365	1.61428e+08	1.54628e+08	1.58345e+08	1.69567e+08	1.48697e+08	153342525	157755378	1.74534e+08	1.43925e+08	1.39998e+08	1.3563e+08	1.40884e+08	1.33271e+08	1.54785e+08	1.34293e+08	1.46445e+08	1.54747e+08	1.53012e+08	1.39056e+08	1.36259e+08	1.28186e+08	1.61696e+08	1.7458e+08	156486221	1.59132e+08	1.55549e+08	1.59229e+08	1.37814e+08	1.37077e+08	1.44539e+08	1.50596e+08	1.46034e+08	132222636	1.62974e+08	1.47417e+08	1.43348e+08	4.01243e+06	5.80798e+06
				ARFEELNADLFR	2	0.9947	2
				ARFEELNADLFR	3	0.9998	1
				DAGTIAGLNVLR	2	0.9998	2
				DAGTIAGLNVLR	3	0.9995	1
				FDDAVVQSDMK	2	0.9998	2
				GPAVGIDLGTTYSCVGVFQHGK	3	0.9972	1
				HWPFMVVNDAGRPK	3	0.9998	1
				IINEPTAAAIAYGLDKK	2	0.9998	1
				IINEPTAAAIAYGLDKK	3	0.9998	1
				LDKSQIHDIVLVGGSTR	3	0.9998	1
				LLQDFFNGKELNK	3	0.9983	1
				LYQSAGGMPGGMPGGFPGGGAPPSGGASSGPTIEEVD	3	0.9734	1
				MKEIAEAYLGK	2	0.9995	2
				MKEIAEAYLGK	3	0.9998	1
				MVNHFIAEFK	2	0.9997	1
				MVNHFIAEFK	3	0.9998	2
				NQVAMNPTNTVFDAK	2	0.9998	2
				NQVAMNPTNTVFDAKR	2	0.9998	1
				NQVAMNPTNTVFDAKR	3	0.9998	1
				NSLESYAFNMK	2	0.9998	1
				QTQTFTTYSDNQPGVLIQVYEGER	2	0.9998	1
				RFDDAVVQSDMK	2	0.9998	2
				SFYPEEVSSMVLTK	2	0.9998	2
				SINPDEAVAYGAAVQAAILSGDK	2	0.9997	2
				SQIHDIVLVGGSTR	2	0.9998	2
				SQIHDIVLVGGSTR	3	0.9563	1
				STAGDTHLGGEDFDNR	2	0.9998	2
				STAGDTHLGGEDFDNR	3	0.9998	1
				TLSSSTQASIEIDSLYEGIDFYTSITR	2	0.9998	1
				TVTNAVVTVPAYFNDSQR	2	0.9998	2
				TVTNAVVTVPAYFNDSQR	3	0.9983	1
				VQVEYK	2	0.978	1
				VQVEYKGETK	2	0.9983	2
IPI00003881	HNRNPF	Heterogeneous nuclear ribonucleoprotein F	1	27.47	6	7	8	1	32150215	25683096	29949762	24895794	31719986	34638539	35623793	23077972	26703912	27995112	28572249	22274724	31665132	25936826	22909725	24741455	23776586	22447142	25209232	24806898	29688922	24377874	27264351	25563099	2.89167e+07	27422778	3.31793e+07	2.93509e+07	27349512	2.54235e+07	28800979	23825590	23111864	25008065	27033398	26413725	2.97174e+07	2.63499e+07	25391763	1.22561e+06	1.08924e+06
				ATENDIYNFFSPLNPVR	2	0.9998	1
				ATENDIYNFFSPLNPVR	3	0.9998	1
				EEIVQFFSGLEIVPNGITLPVDPEGK	2	0.9998	1
				MRPGAYSTGYGGYEEYSGLSDGYGFTTDLFGR	3	0.9998	1
				TEMDWVLK	2	0.9833	2
				VHIEIGPDGR	2	0.9998	1
				VTGEADVEFATHEEAVAAMSK	3	0.9995	1
IPI00003918	RPL4	60S ribosomal protein L4	1	7.73	2	2	2	2	4.90853e+06	3206250	6207750	3.15927e+06	3769500	3.29157e+06	3.79668e+06	3.58493e+06	3083300	3.99342e+06	3.55088e+06	4.48438e+06	4084150	2317600	4.14788e+06	4.11878e+06	3.32018e+06	2.50558e+06	3314050	2901400	3.00267e+06	2.98677e+06	3.06712e+06	3.07937e+06	4.05739e+06	4.68351e+06	3.53053e+06	3.69081e+06	3.53836e+06	4.01763e+06	3200875	4.13333e+06	2.91288e+06	3107725	2.99472e+06	3.07324e+06	3.99056e+06	3722550	3.02214e+06	255949	216389
IPI00795303	RPL4	cDNA FLJ50996, highly similar to 60S ribosomal protein L4	1	7.97	2	2	2	2	4.90853e+06	3206250	6207750	3.15927e+06	3769500	3.29157e+06	3.79668e+06	3.58493e+06	3083300	3.99342e+06	3.55088e+06	4.48438e+06	4084150	2317600	4.14788e+06	4.11878e+06	3.32018e+06	2.50558e+06	3314050	2901400	3.00267e+06	2.98677e+06	3.06712e+06	3.07937e+06	4.05739e+06	4.68351e+06	3.53053e+06	3.69081e+06	3.53836e+06	4.01763e+06	3200875	4.13333e+06	2.91288e+06	3107725	2.99472e+06	3.07324e+06	3.99056e+06	3722550	3.02214e+06	255949	216389
				AAAAAAALQAK	2	0.9996	1
				QPYAVSELAGHQTSAESWGTGR	3	0.9527	1
IPI00003925	PDHB	isoform 1 of Pyruvate dehydrogenase E1 component subunit beta, mitochondrial	0.941	7.52	2	2	2	4	3002925	3283575	3095200	2638975	3745425	2399125	2068475	3400850	2184900	2647100	2851300	2135325	2545325	2115650	1882950	2112650	3074425	2450675	2634675	2422750	2481025	2461875	2435950	2416600	3143250	2.86709e+06	3072275	2.73466e+06	2416000	2.49331e+06	2.33049e+06	1997800	2762550	2.52871e+06	2471450	2426275	2.95432e+06	2309400	2.54725e+06	93749.2	109059
IPI00549885	PDHB	isoform 2 of Pyruvate dehydrogenase E1 component subunit beta, mitochondrial	0.941	7.92	2	2	2	4	3002925	3283575	3095200	2638975	3745425	2399125	2068475	3400850	2184900	2647100	2851300	2135325	2545325	2115650	1882950	2112650	3074425	2450675	2634675	2422750	2481025	2461875	2435950	2416600	3143250	2.86709e+06	3072275	2.73466e+06	2416000	2.49331e+06	2.33049e+06	1997800	2762550	2.52871e+06	2471450	2426275	2.95432e+06	2309400	2.54725e+06	93749.2	109059
IPI00798351	PDHB	35 kDa protein	0.941	8.52	2	2	2	4	3002925	3283575	3095200	2638975	3745425	2399125	2068475	3400850	2184900	2647100	2851300	2135325	2545325	2115650	1882950	2112650	3074425	2450675	2634675	2422750	2481025	2461875	2435950	2416600	3143250	2.86709e+06	3072275	2.73466e+06	2416000	2.49331e+06	2.33049e+06	1997800	2762550	2.52871e+06	2471450	2426275	2.95432e+06	2309400	2.54725e+06	93749.2	109059
IPI00946404	PDHB	pyruvate dehydrogenase E1 component subunit beta, mitochondrial isoform 2 precursor	0.941	7.92	2	2	2	4	3002925	3283575	3095200	2638975	3745425	2399125	2068475	3400850	2184900	2647100	2851300	2135325	2545325	2115650	1882950	2112650	3074425	2450675	2634675	2422750	2481025	2461875	2435950	2416600	3143250	2.86709e+06	3072275	2.73466e+06	2416000	2.49331e+06	2.33049e+06	1997800	2762550	2.52871e+06	2471450	2426275	2.95432e+06	2309400	2.54725e+06	93749.2	109059
				ILEDNSIPQVK	2	0.9414	1
				IMEGPAFNFLDAPAVR	2	0.904	1
IPI00003927	PPID	Peptidyl-prolyl cis-trans isomerase D	0.961	2.97	1	1	1	1	17424000	9985700	15796000	15092000	17702000	16156000	19232000	19234000	11071000	12002000	13472000	11147000	14595000	13965000	21119000	19445000	18032000	14757000	16103000	11991000	17365000	14782000	15821000	16538000	13704850	15444000	16929000	19233000	11536500	12309500	14280000	20282000	16394500	14047000	16073500	16179500	1.63277e+07	14602000	15673625	1.17127e+06	1.97946e+06
				VFFDVDIGGER	2	0.9614	1
IPI00220403	HIST1H2BB	Histone H2B type 1-B	1	35.71	4	6	9	5	8.30519e+06	9.96471e+06	8.62003e+06	7.17269e+06	7.01778e+06	1.01475e+07	8.87306e+06	9.34381e+06	7.72549e+06	7.10132e+06	7.48957e+06	7.02029e+06	7.90328e+06	6.49791e+06	7.26911e+06	6.58497e+06	7.19767e+06	6.90437e+06	7405620	7.70711e+06	7.21796e+06	6.49846e+06	6.13214e+06	5.92049e+06	9134950	7.89636e+06	8.58266e+06	9.10843e+06	7.41341e+06	7.25493e+06	7.2006e+06	6.92704e+06	7.05102e+06	7.55637e+06	6.85821e+06	6.02631e+06	8680600	7.19899e+06	6.87298e+06	290703	101267
IPI00515061	HIST1H2BJ	Histone H2B type 1-J	1	35.71	4	6	9	5	8.30519e+06	9.96471e+06	8.62003e+06	7.17269e+06	7.01778e+06	1.01475e+07	8.87306e+06	9.34381e+06	7.72549e+06	7.10132e+06	7.48957e+06	7.02029e+06	7.90328e+06	6.49791e+06	7.26911e+06	6.58497e+06	7.19767e+06	6.90437e+06	7405620	7.70711e+06	7.21796e+06	6.49846e+06	6.13214e+06	5.92049e+06	9134950	7.89636e+06	8.58266e+06	9.10843e+06	7.41341e+06	7.25493e+06	7.2006e+06	6.92704e+06	7.05102e+06	7.55637e+06	6.85821e+06	6.02631e+06	8680600	7.19899e+06	6.87298e+06	290703	101267
IPI00152785	HIST1H2BO	Histone H2B type 1-O	1	35.71	4	6	9	5	8.30519e+06	9.96471e+06	8.62003e+06	7.17269e+06	7.01778e+06	1.01475e+07	8.87306e+06	9.34381e+06	7.72549e+06	7.10132e+06	7.48957e+06	7.02029e+06	7.90328e+06	6.49791e+06	7.26911e+06	6.58497e+06	7.19767e+06	6.90437e+06	7405620	7.70711e+06	7.21796e+06	6.49846e+06	6.13214e+06	5.92049e+06	9134950	7.89636e+06	8.58266e+06	9.10843e+06	7.41341e+06	7.25493e+06	7.2006e+06	6.92704e+06	7.05102e+06	7.55637e+06	6.85821e+06	6.02631e+06	8680600	7.19899e+06	6.87298e+06	290703	101267
IPI00003935	HIST2H2BE	Histone H2B type 2-E	1	35.71	4	6	9	5	8.30519e+06	9.96471e+06	8.62003e+06	7.17269e+06	7.01778e+06	1.01475e+07	8.87306e+06	9.34381e+06	7.72549e+06	7.10132e+06	7.48957e+06	7.02029e+06	7.90328e+06	6.49791e+06	7.26911e+06	6.58497e+06	7.19767e+06	6.90437e+06	7405620	7.70711e+06	7.21796e+06	6.49846e+06	6.13214e+06	5.92049e+06	9134950	7.89636e+06	8.58266e+06	9.10843e+06	7.41341e+06	7.25493e+06	7.2006e+06	6.92704e+06	7.05102e+06	7.55637e+06	6.85821e+06	6.02631e+06	8680600	7.19899e+06	6.87298e+06	290703	101267
IPI00166293	HIST3H2BB	Histone H2B type 3-B	1	35.71	4	6	9	5	8.30519e+06	9.96471e+06	8.62003e+06	7.17269e+06	7.01778e+06	1.01475e+07	8.87306e+06	9.34381e+06	7.72549e+06	7.10132e+06	7.48957e+06	7.02029e+06	7.90328e+06	6.49791e+06	7.26911e+06	6.58497e+06	7.19767e+06	6.90437e+06	7405620	7.70711e+06	7.21796e+06	6.49846e+06	6.13214e+06	5.92049e+06	9134950	7.89636e+06	8.58266e+06	9.10843e+06	7.41341e+06	7.25493e+06	7.2006e+06	6.92704e+06	7.05102e+06	7.55637e+06	6.85821e+06	6.02631e+06	8680600	7.19899e+06	6.87298e+06	290703	101267
				AMGIMNSFVNDIFER	2	0.9998	3
				AMGIMNSFVNDIFER	3	0.9998	1
				KESYSIYVYK	2	0.9878	1
				LLLPGELAK	1	0.8548	1
				QVHPDTGISSK	2	0.9997	1
				QVHPDTGISSK	3	0.9998	2
IPI00003949	UBE2N	Ubiquitin-conjugating enzyme E2 N	1	17.11	2	2	3	2	7205050	5.38552e+06	10146300	6.32367e+06	5993100	6238300	4.98968e+06	7612900	6.87782e+06	6514150	8.34383e+06	6176300	6409450	6.68652e+06	3927900	4.16983e+06	5.22242e+06	5.43862e+06	6.28057e+06	6.52207e+06	5.80222e+06	4.74938e+06	6.71567e+06	6231400	6.29528e+06	8.23498e+06	6115700	6.30129e+06	6.69598e+06	7.26007e+06	6.54798e+06	4.04887e+06	5.33052e+06	6.40132e+06	5275800	6.47353e+06	6.73681e+06	6138225	5.87029e+06	501242	713147
IPI00874051	UBE2N	16 kDa protein	1	18.06	2	2	3	2	7205050	5.38552e+06	10146300	6.32367e+06	5993100	6238300	4.98968e+06	7612900	6.87782e+06	6514150	8.34383e+06	6176300	6409450	6.68652e+06	3927900	4.16983e+06	5.22242e+06	5.43862e+06	6.28057e+06	6.52207e+06	5.80222e+06	4.74938e+06	6.71567e+06	6231400	6.29528e+06	8.23498e+06	6115700	6.30129e+06	6.69598e+06	7.26007e+06	6.54798e+06	4.04887e+06	5.33052e+06	6.40132e+06	5275800	6.47353e+06	6.73681e+06	6138225	5.87029e+06	501242	713147
				LELFLPEEYPMAAPK	2	0.9968	1
				TNEAQAIETAR	2	0.9997	2
IPI00003951	LAMA3	isoform 1 of Laminin subunit alpha-3	1	3.27	3	3	3	6	3.36228e+06	3.40053e+06	4155050	3.16737e+06	4.29448e+06	3299200	4.11283e+06	3.72817e+06	2.43947e+06	3403450	3.90403e+06	3143650	2819600	2.93492e+06	3.09797e+06	2.98553e+06	3289200	3.43983e+06	3.73938e+06	3.74043e+06	2911050	2.51842e+06	3.19412e+06	2998400	3.38141e+06	3.66121e+06	3.79684e+06	3920500	2.92146e+06	3.52384e+06	2.87726e+06	3041750	3.36452e+06	3.73991e+06	2.71473e+06	3.09626e+06	3.68999e+06	3.09108e+06	3.22885e+06	115688	148382
IPI00377045	LAMA3	Laminin alpha-3 chain variant 1	1	1.65	3	3	3	6	3.36228e+06	3.40053e+06	4155050	3.16737e+06	4.29448e+06	3299200	4.11283e+06	3.72817e+06	2.43947e+06	3403450	3.90403e+06	3143650	2819600	2.93492e+06	3.09797e+06	2.98553e+06	3289200	3.43983e+06	3.73938e+06	3.74043e+06	2911050	2.51842e+06	3.19412e+06	2998400	3.38141e+06	3.66121e+06	3.79684e+06	3920500	2.92146e+06	3.52384e+06	2.87726e+06	3041750	3.36452e+06	3.73991e+06	2.71473e+06	3.09626e+06	3.68999e+06	3.09108e+06	3.22885e+06	115688	148382
IPI00743994	LAMA3	laminin subunit alpha-3 isoform 3	1	1.71	3	3	3	6	3.36228e+06	3.40053e+06	4155050	3.16737e+06	4.29448e+06	3299200	4.11283e+06	3.72817e+06	2.43947e+06	3403450	3.90403e+06	3143650	2819600	2.93492e+06	3.09797e+06	2.98553e+06	3289200	3.43983e+06	3.73938e+06	3.74043e+06	2911050	2.51842e+06	3.19412e+06	2998400	3.38141e+06	3.66121e+06	3.79684e+06	3920500	2.92146e+06	3.52384e+06	2.87726e+06	3041750	3.36452e+06	3.73991e+06	2.71473e+06	3.09626e+06	3.68999e+06	3.09108e+06	3.22885e+06	115688	148382
IPI00790353	LAMA3	isoform 2 of Laminin subunit alpha-3	1	1.68	3	3	3	6	3.36228e+06	3.40053e+06	4155050	3.16737e+06	4.29448e+06	3299200	4.11283e+06	3.72817e+06	2.43947e+06	3403450	3.90403e+06	3143650	2819600	2.93492e+06	3.09797e+06	2.98553e+06	3289200	3.43983e+06	3.73938e+06	3.74043e+06	2911050	2.51842e+06	3.19412e+06	2998400	3.38141e+06	3.66121e+06	3.79684e+06	3920500	2.92146e+06	3.52384e+06	2.87726e+06	3041750	3.36452e+06	3.73991e+06	2.71473e+06	3.09626e+06	3.68999e+06	3.09108e+06	3.22885e+06	115688	148382
IPI00790908	LAMA3	laminin subunit alpha-3 isoform 2	1	3.25	3	3	3	6	3.36228e+06	3.40053e+06	4155050	3.16737e+06	4.29448e+06	3299200	4.11283e+06	3.72817e+06	2.43947e+06	3403450	3.90403e+06	3143650	2819600	2.93492e+06	3.09797e+06	2.98553e+06	3289200	3.43983e+06	3.73938e+06	3.74043e+06	2911050	2.51842e+06	3.19412e+06	2998400	3.38141e+06	3.66121e+06	3.79684e+06	3920500	2.92146e+06	3.52384e+06	2.87726e+06	3041750	3.36452e+06	3.73991e+06	2.71473e+06	3.09626e+06	3.68999e+06	3.09108e+06	3.22885e+06	115688	148382
IPI00895830	LAMA3	laminin subunit alpha-3 isoform 4	1	3.36	3	3	3	6	3.36228e+06	3.40053e+06	4155050	3.16737e+06	4.29448e+06	3299200	4.11283e+06	3.72817e+06	2.43947e+06	3403450	3.90403e+06	3143650	2819600	2.93492e+06	3.09797e+06	2.98553e+06	3289200	3.43983e+06	3.73938e+06	3.74043e+06	2911050	2.51842e+06	3.19412e+06	2998400	3.38141e+06	3.66121e+06	3.79684e+06	3920500	2.92146e+06	3.52384e+06	2.87726e+06	3041750	3.36452e+06	3.73991e+06	2.71473e+06	3.09626e+06	3.68999e+06	3.09108e+06	3.22885e+06	115688	148382
				EINSLQSDFTK	2	0.9901	1
				SPQTYMDGLLHYVSVISDNSGLR	3	0.9982	1
				VPTQPHAPIPTFGQTIQTTVDR	3	0.997	1
IPI00003965	USP7	Ubiquitin carboxyl-terminal hydrolase 7	1	2.09	1	2	2	2	515134	517320	642166	531206	459450	511352	508012	555240	516452	449028	550354	380292	434927	659714	408320	418632	519625	439406	537022	671542	408252	409776	453323	585692	516226	586686	485401	531626	482740	465323	547321	413476	479516	604282	409014	519507	529985	477215	503080	21202.9	27612.5
IPI00646721	USP7	Ubiquitin carboxyl-terminal hydrolase	1	2.12	1	2	2	2	515134	517320	642166	531206	459450	511352	508012	555240	516452	449028	550354	380292	434927	659714	408320	418632	519625	439406	537022	671542	408252	409776	453323	585692	516226	586686	485401	531626	482740	465323	547321	413476	479516	604282	409014	519507	529985	477215	503080	21202.9	27612.5
				NSSLAEFVQSLSQTMGFPQDQIR	2	0.9979	1
				NSSLAEFVQSLSQTMGFPQDQIR	3	0.998	1
IPI00004233	MKI67	isoform Long of Antigen KI-67	0.954	0.83	1	1	1	2	1999650	2073500	1999450	1646700	1844450	1700200	2280100	1632450	2067450	2627050	1307400	1595550	2004350	1500900	1337950	1449050	1757050	1726950	2642100	1942150	1749900	1436150	2613600	2063700	2036575	1823075	1772325	1956275	2347250	1451475	1752625	1393500	1742000	2292125	1593025	2338650	1.89706e+06	1.73621e+06	1991450	60555.4	218358
IPI00413173	MKI67	isoform Short of Antigen KI-67	0.954	0.93	1	1	1	2	1999650	2073500	1999450	1646700	1844450	1700200	2280100	1632450	2067450	2627050	1307400	1595550	2004350	1500900	1337950	1449050	1757050	1726950	2642100	1942150	1749900	1436150	2613600	2063700	2036575	1823075	1772325	1956275	2347250	1451475	1752625	1393500	1742000	2292125	1593025	2338650	1.89706e+06	1.73621e+06	1991450	60555.4	218358
				MPCQSLQPEPINTPTHTKQQLKASLGK	3	0.8459	1
IPI00004358	PYGB	Glycogen phosphorylase, brain form	1	34.05	20	21	24	1	177320700	153331556	1.66385e+08	166715064	173426478	177242840	1.8659e+08	1.75106e+08	159990044	1.62216e+08	166626897	135026960	156375432	1.56088e+08	144021721	134213607	1.56487e+08	148628940	1.60731e+08	1.63489e+08	153228641	142225958	142438375	1.37667e+08	165326128	1.6655e+08	175334659	180847764	1.61103e+08	1.50827e+08	1.56232e+08	139117664	1.52558e+08	162110055	1.47727e+08	1.40053e+08	1.72015e+08	1.5182e+08	1.50612e+08	3.69284e+06	4.7256e+06
				ARPEYMLPVHFYGR	3	0.9998	1
				GLAGLGDVAEVRK	2	0.9972	1
				HLDHVAALFPGDVDR	3	0.9695	1
				HLEIIYAINQR	2	0.9998	1
				IGEEFLTDLSQLK	2	0.9998	1
				IGEEFLTDLSQLKK	2	0.9997	1
				IGEEFLTDLSQLKK	3	0.9998	1
				IVNGWQVEEADDWLR	2	0.9998	1
				IYYLSLEFYMGR	2	0.9674	1
				LAACFLDSMATLGLAAYGYGIR	2	0.9998	1
				LKQEYFVVAATLQDIIR	3	0.9998	1
				LLPLVSDEVFIRDVAK	2	0.9849	1
				LQDFNVGDYIEAVLDR	2	0.9998	2
				LQDFNVGDYIEAVLDRNLAENISR	3	0.9998	1
				MSVIEEGDCKR	2	0.9762	1
				TCFETFPDKVAIQLNDTHPALSIPELMR	3	0.9362	1
				VEDVEALDR	2	0.9973	1
				VFADYEAYMQCQAQVDQLYR	2	0.9996	1
				VIPAADLSQQISTAGTEASGTGNMK	2	0.997	2
				VLYPNDNFFEGK	2	0.9996	2
				YEFGIFNQK	2	0.9726	1
IPI00004416	CHMP2A	Charged multivesicular body protein 2a	0.99	4.5	1	1	1	1	2886900	3101000	4105100	2000700	3338800	4847700	2089500	3278600	5375900	3556800	2548300	5893500	4051500	3601100	4191800	3816600	3121200	3803200	3866100	4374400	4435700	4081900	5155700	4055900	2993950	3052900	4093250	2684050	4466350	4220900	3826300	4004200	3462200	4120250	4258800	4605800	3.20604e+06	4.12944e+06	4.11176e+06	306601	138279
				SNNSMAQAMK	2	0.9903	1
IPI00004450	RBMXL2	RNA-binding motif protein, X-linked-like-2	1	5.61	2	2	2	1	1.86274e+06	1845850	1.93092e+06	1.93738e+06	1.55461e+06	1.67177e+06	1.81156e+06	1.75121e+06	1.96078e+06	1.93739e+06	2101990	1.67031e+06	1.86749e+06	1725160	1.80072e+06	1.47699e+06	2008050	1.59193e+06	1889660	1.75098e+06	2.2359e+06	2.13519e+06	1.94413e+06	2083280	1.8543e+06	1934150	1.61319e+06	1.78138e+06	1949085	1.88615e+06	1.79633e+06	1638855	1.79999e+06	1.82032e+06	2.18554e+06	2.01371e+06	1.79575e+06	1.8176e+06	1.95489e+06	68385	67323.5
				GFAFVTFESPADAK	2	0.9997	1
				IVEVLLMK	2	0.9982	1
IPI00004461	DGUOK	isoform 1 of Deoxyguanosine kinase, mitochondrial	0.987	9.39	1	1	1	6	803900	447817	738350	496283	482083	488100	557300	331850	508100	519100	495500	654717	383750	457467	463067	323283	416033	349700	428517	445283	506200	429133	446867	359450	625858	617317	485092	444575	513600	575108	420608	393175	382867	436900	467667	403158	543210	475623	422648	46033.6	41995.9
IPI00221317	DGUOK	isoform 2 of Deoxyguanosine kinase, mitochondrial	0.987	13.76	1	1	1	6	803900	447817	738350	496283	482083	488100	557300	331850	508100	519100	495500	654717	383750	457467	463067	323283	416033	349700	428517	445283	506200	429133	446867	359450	625858	617317	485092	444575	513600	575108	420608	393175	382867	436900	467667	403158	543210	475623	422648	46033.6	41995.9
IPI00221318	DGUOK	isoform 3 of Deoxyguanosine kinase, mitochondrial	0.987	10.88	1	1	1	6	803900	447817	738350	496283	482083	488100	557300	331850	508100	519100	495500	654717	383750	457467	463067	323283	416033	349700	428517	445283	506200	429133	446867	359450	625858	617317	485092	444575	513600	575108	420608	393175	382867	436900	467667	403158	543210	475623	422648	46033.6	41995.9
IPI00221319	DGUOK	isoform 4 of Deoxyguanosine kinase, mitochondrial	0.987	17.22	1	1	1	6	803900	447817	738350	496283	482083	488100	557300	331850	508100	519100	495500	654717	383750	457467	463067	323283	416033	349700	428517	445283	506200	429133	446867	359450	625858	617317	485092	444575	513600	575108	420608	393175	382867	436900	467667	403158	543210	475623	422648	46033.6	41995.9
IPI00221320	DGUOK	isoform 5 of Deoxyguanosine kinase, mitochondrial	0.987	10.2	1	1	1	6	803900	447817	738350	496283	482083	488100	557300	331850	508100	519100	495500	654717	383750	457467	463067	323283	416033	349700	428517	445283	506200	429133	446867	359450	625858	617317	485092	444575	513600	575108	420608	393175	382867	436900	467667	403158	543210	475623	422648	46033.6	41995.9
IPI00953397	DGUOK	Uncharacterized protein	0.987	10.2	1	1	1	6	803900	447817	738350	496283	482083	488100	557300	331850	508100	519100	495500	654717	383750	457467	463067	323283	416033	349700	428517	445283	506200	429133	446867	359450	625858	617317	485092	444575	513600	575108	420608	393175	382867	436900	467667	403158	543210	475623	422648	46033.6	41995.9
				LHFEALMNIPVLVLDVNDDFSEEVTK	3	0.9872	1
IPI00004480	ADAMDEC1	ADAM DEC1	0.951	5.74	1	1	1	2	3751200	4089950	3731600	4551750	5125000	3709150	4221750	3909650	4448750	3563600	3954200	3802150	4073550	3795500	5927500	5961500	5596000	3548150	3572600	5447500	4413100	5295000	3906150	4712050	3920575	4141675	4417075	4065700	4006175	3878175	3934525	5944500	4572075	4510050	4854050	4309100	4.13626e+06	4.44084e+06	4.56132e+06	104237	501902
IPI00922737	ADAMDEC1	ADAM DEC1 isoform 2	0.951	6.91	1	1	1	2	3751200	4089950	3731600	4551750	5125000	3709150	4221750	3909650	4448750	3563600	3954200	3802150	4073550	3795500	5927500	5961500	5596000	3548150	3572600	5447500	4413100	5295000	3906150	4712050	3920575	4141675	4417075	4065700	4006175	3878175	3934525	5944500	4572075	4510050	4854050	4309100	4.13626e+06	4.44084e+06	4.56132e+06	104237	501902
				NNVALVGVMSHELGHVLGMPDVPFNTK	3	0.951	1
IPI00004502	GFOD1	isoform 1 of Glucose-fructose oxidoreductase domain-containing protein 1	0.986	6.92	1	1	1	2	2395650	2041100	2247250	2168600	2966050	2835750	2869300	2704500	1641950	1861850	2328700	2888400	1670850	1571350	2272450	2358450	2234400	2940450	2217500	1749800	3153750	2323950	2981550	2961950	2218375	2207925	2900900	2786900	1751900	2608550	1621100	2315450	2587425	1983650	2738850	2971750	2528525	2074250	2.57042e+06	183575	233257
IPI00641488	GFOD1	isoform 2 of Glucose-fructose oxidoreductase domain-containing protein 1	0.986	9.41	1	1	1	2	2395650	2041100	2247250	2168600	2966050	2835750	2869300	2704500	1641950	1861850	2328700	2888400	1670850	1571350	2272450	2358450	2234400	2940450	2217500	1749800	3153750	2323950	2981550	2961950	2218375	2207925	2900900	2786900	1751900	2608550	1621100	2315450	2587425	1983650	2738850	2971750	2528525	2074250	2.57042e+06	183575	233257
				TWDGRPLTMAATFDDCLYALCVVDTIK	3	0.9864	1
IPI00004516	PER2	isoform 1 of Period circadian protein homolog 2	0.944	1.12	1	1	1	1	10885000	8056800	11779000	8198800	11460000	10636000	8079500	9381000	8739500	8813000	15567000	10642000	12038000	11287000	11863000	9733500	10870000	11158000	9981800	8710600	11700000	10530000	17481000	13703000	9470900	9988900	11048000	8730250	8776250	13104500	11662500	10798250	11014000	9346200	11115000	15592000	9.80951e+06	11085375	11766800	486955	904822
				DSLGVSFPEELACK	3	0.9435	1
IPI00004534	PFAS	Phosphoribosylformylglycinamidine synthase	1	1.2	1	1	1	2	177742	109401	162514	198548	217769	145053	162507	142814	113078	153548	159452	138342	186228	123475	123792	109774	161934	100630	200074	122888	168890	122970	165291	175568	143571	180531	181411	152660	133313	148898	154852	116783	131282	161481	145930	170429	164543	138461	152281	9665.9	8534.2
IPI00929344	PFAS	phosphoribosylformylglycinamidine synthase	1	1.2	1	1	1	2	177742	109401	162514	198548	217769	145053	162507	142814	113078	153548	159452	138342	186228	123475	123792	109774	161934	100630	200074	122888	168890	122970	165291	175568	143571	180531	181411	152660	133313	148898	154852	116783	131282	161481	145930	170429	164543	138461	152281	9665.9	8534.2
				LMWLFGCPLLLDDVAR	2	0.9993	1
IPI00004539	DEDD	isoform 1 of Death effector domain-containing protein	0.951	5.66	1	1	1	4	830725	697550	815750	816525	788525	1060900	914150	721550	828200	747500	911175	780550	663675	612475	919525	840275	886800	878175	819025	762875	1199600	900925	1173075	1139425	764138	816138	924712	817850	787850	845862	638075	879900	882488	790950	1.05026e+06	1156250	830709	787922	969988	33722	53440.9
IPI00216748	DEDD	isoform 2 of Death effector domain-containing protein	0.951	5.17	1	1	1	4	830725	697550	815750	816525	788525	1060900	914150	721550	828200	747500	911175	780550	663675	612475	919525	840275	886800	878175	819025	762875	1199600	900925	1173075	1139425	764138	816138	924712	817850	787850	845862	638075	879900	882488	790950	1.05026e+06	1156250	830709	787922	969988	33722	53440.9
IPI00889781	DEDD	Death effector domain containing, isoform CRA_b	0.951	5.17	1	1	1	4	830725	697550	815750	816525	788525	1060900	914150	721550	828200	747500	911175	780550	663675	612475	919525	840275	886800	878175	819025	762875	1199600	900925	1173075	1139425	764138	816138	924712	817850	787850	845862	638075	879900	882488	790950	1.05026e+06	1156250	830709	787922	969988	33722	53440.9
IPI00909396	DEDD	cDNA FLJ52135, highly similar to Death effector domain-containing protein	0.951	6.55	1	1	1	4	830725	697550	815750	816525	788525	1060900	914150	721550	828200	747500	911175	780550	663675	612475	919525	840275	886800	878175	819025	762875	1199600	900925	1173075	1139425	764138	816138	924712	817850	787850	845862	638075	879900	882488	790950	1.05026e+06	1156250	830709	787922	969988	33722	53440.9
				AEYCQHETALQGNVFSNK	2	0.9513	1
IPI00004573	PIGR	Polymeric immunoglobulin receptor	1	21.47	12	12	18	1	138960800	113476100	136312200	114837100	138922400	118391200	116940600	101091900	106139800	109561200	129791500	107878200	104701900	106678500	89966300	79629400	115877600	100609100	107404900	107074300	136828500	116073600	141324100	136081700	126218450	125574650	128656800	109016250	107850500	118834850	105690200	84797850	108243350	107239600	126451050	138702900	1.22367e+08	104293350	120159225	4.49932e+06	7.10712e+06
				ADEGWYWCGVK	2	0.9998	2
				CPLLVDSEGWVK	2	0.9997	2
				DAGFYWCLTNGDTLWR	2	0.9998	1
				DGSFSVVITGLR	2	0.8987	1
				GVAGGSVAVLCPYNR	2	0.9998	2
				ILLNPQDKDGSFSVVITGLR	3	0.9996	1
				LSDAGQYLCQAGDDSNSNKK	3	0.9998	1
				LVSLTLNLVTR	2	0.9497	1
				NADLQVLKPEPELVYEDLR	3	0.9998	2
				QSSGENCDVVVNTLGK	2	0.9998	2
				TDISMSDFENSR	2	0.9006	2
				YWCLWEGAQNGR	2	0.9957	1
IPI00004656	B2M	Beta-2-microglobulin	1	26.89	2	2	2	2	9884750	8865000	10457250	8635250	9355300	8743975	8261000	9543500	7565250	6633400	8815800	8201075	9556275	8368450	8241750	7311650	6163700	6477375	7209750	9739250	8889750	9430450	8776325	8652000	9374875	9546250	9.04964e+06	8902250	7099325	8.50844e+06	8.96236e+06	7776700	6.32054e+06	8474500	9160100	8.71416e+06	9.21825e+06	8.08671e+06	8167325	147310	409843
IPI00796379	B2M	cDNA FLJ57067, highly similar to Beta-2-microglobulin	1	26.23	2	2	2	2	9884750	8865000	10457250	8635250	9355300	8743975	8261000	9543500	7565250	6633400	8815800	8201075	9556275	8368450	8241750	7311650	6163700	6477375	7209750	9739250	8889750	9430450	8776325	8652000	9374875	9546250	9.04964e+06	8902250	7099325	8.50844e+06	8.96236e+06	7776700	6.32054e+06	8474500	9160100	8.71416e+06	9.21825e+06	8.08671e+06	8167325	147310	409843
				SNFLNCYVSGFHPSDIEVDLLK	3	0.9996	1
				VNHVTLSQPK	3	0.9975	1
IPI00004669	GALNT2	Polypeptide N-acetylgalactosaminyltransferase 2	0.999	8.06	3	3	3	1	12951600	13411250	14457900	11804450	12752450	11960150	15216250	13479700	11725400	11188100	10707700	9360900	10630650	9454000	12290700	12383200	12611650	11593400	12313900	11162700	9785400	9027400	9563700	8368950	13181425	13131175	12356300	14347975	11456750	10034300	10042325	12336950	12102525	11738300	9406400	8966325	1.32542e+07	1.09676e+07	1.05534e+07	410589	565801
				GGFDWNLVFKWDYMTPEQR	3	0.839	1
				WPDFNQEAYVGGTMVR	2	0.9502	1
				WYLENVYPELR	2	0.9868	1
IPI00004671	GOLGB1	Golgin subfamily B member 1	0.961	0.74	1	1	1	2	2907150	3158650	3007600	2915100	2706350	1889350	1202400	1652600	2768950	2274500	1442500	3360000	1594100	1953100	1103900	1655650	1573150	3029250	1904500	1636900	3040800	2933300	1724750	1830400	3032900	2961350	2297850	1427500	2521725	2401250	1773600	1379775	2301200	1770700	2987050	1777575	2429900	2.01909e+06	2.20913e+06	372860	268899
IPI00796891	GOLGB1	Golgin B1	0.961	0.73	1	1	1	2	2907150	3158650	3007600	2915100	2706350	1889350	1202400	1652600	2768950	2274500	1442500	3360000	1594100	1953100	1103900	1655650	1573150	3029250	1904500	1636900	3040800	2933300	1724750	1830400	3032900	2961350	2297850	1427500	2521725	2401250	1773600	1379775	2301200	1770700	2987050	1777575	2429900	2.01909e+06	2.20913e+06	372860	268899
				TPIIGSCGTQEQALLIDLTSNSCR	3	0.9614	1
IPI00004672	HLA-H	Putative HLA class I histocompatibility antigen, alpha chain H	1	10.22	2	2	2	8	394434	405786	435001	296055	254232	319505	485884	351062	313268	271384	357671	284606	234952	292953	362760	250233	272290	315696	387601	305807	396406	303924	224098	247436	400110	365528	286869	418473	292326	321138	263953	306496	293993	346704	350165	235767	367745	295978	306657	29107.2	12188.3
IPI00026569	LOC441528;HLA-A;LOC729162	HLA class I histocompatibility antigen, A-1 alpha chain	1	10.14	2	2	2	8	394434	405786	435001	296055	254232	319505	485884	351062	313268	271384	357671	284606	234952	292953	362760	250233	272290	315696	387601	305807	396406	303924	224098	247436	400110	365528	286869	418473	292326	321138	263953	306496	293993	346704	350165	235767	367745	295978	306657	29107.2	12188.3
IPI00472736	LOC441528;HLA-A;LOC729162	HLA class I histocompatibility antigen, A-80 alpha chain	1	10.14	2	2	2	8	394434	405786	435001	296055	254232	319505	485884	351062	313268	271384	357671	284606	234952	292953	362760	250233	272290	315696	387601	305807	396406	303924	224098	247436	400110	365528	286869	418473	292326	321138	263953	306496	293993	346704	350165	235767	367745	295978	306657	29107.2	12188.3
IPI00644748	LOC441528;HLA-A;LOC729162	Major histocompatibility complex, class I, A	1	9.97	2	2	2	8	394434	405786	435001	296055	254232	319505	485884	351062	313268	271384	357671	284606	234952	292953	362760	250233	272290	315696	387601	305807	396406	303924	224098	247436	400110	365528	286869	418473	292326	321138	263953	306496	293993	346704	350165	235767	367745	295978	306657	29107.2	12188.3
IPI00742968	LOC441528;HLA-A;LOC729162	HLA class I histocompatibility antigen, A-24 alpha chain	1	10.14	2	2	2	8	394434	405786	435001	296055	254232	319505	485884	351062	313268	271384	357671	284606	234952	292953	362760	250233	272290	315696	387601	305807	396406	303924	224098	247436	400110	365528	286869	418473	292326	321138	263953	306496	293993	346704	350165	235767	367745	295978	306657	29107.2	12188.3
IPI00816779	LOC441528;HLA-A;LOC729162	Leukocyte antigen	1	10.72	2	2	2	8	394434	405786	435001	296055	254232	319505	485884	351062	313268	271384	357671	284606	234952	292953	362760	250233	272290	315696	387601	305807	396406	303924	224098	247436	400110	365528	286869	418473	292326	321138	263953	306496	293993	346704	350165	235767	367745	295978	306657	29107.2	12188.3
IPI00964800	LOC441528;HLA-A;LOC729162	MHC class I antigen (Fragment)	1	13.55	2	2	2	8	394434	405786	435001	296055	254232	319505	485884	351062	313268	271384	357671	284606	234952	292953	362760	250233	272290	315696	387601	305807	396406	303924	224098	247436	400110	365528	286869	418473	292326	321138	263953	306496	293993	346704	350165	235767	367745	295978	306657	29107.2	12188.3
IPI00965835	LOC441528;HLA-A;LOC729162	MHC class I antigen (Fragment)	1	13.55	2	2	2	8	394434	405786	435001	296055	254232	319505	485884	351062	313268	271384	357671	284606	234952	292953	362760	250233	272290	315696	387601	305807	396406	303924	224098	247436	400110	365528	286869	418473	292326	321138	263953	306496	293993	346704	350165	235767	367745	295978	306657	29107.2	12188.3
				DGEDQTQDTELVETRPAGDGTFQK	3	0.9997	1
				SWTAADMAAQITK	2	0.9997	1
IPI00004795	CLNS1A	Methylosome subunit pICln	1	23.63	2	2	2	1	5868040	6187000	3701600	7331400	6654500	5933100	7915193	7216935	4643100	4933800	7786800	5934200	4839200	5007800	3626600	3131824	4979238	5439300	3363960	6106800	5068700	5137000	5484200	4156000	6027520	5516500	6293800	7566064	4788450	6860500	4923500	3379212	5209269	4735380	5102850	4820100	6350971	4.98792e+06	4.9669e+06	435955	715218
				LSWLDGSGLGFSLEYPTISLHALSR	3	0.976	1
				TEDSIRDYEDGMEVDTTPTVAGQFEDADVDH	3	0.9997	1
IPI00004839	CRKL	Crk-like protein	0.932	3.63	1	1	1	1	2791700	4108500	2233500	5096800	4476600	3403700	5584800	3846100	5788100	6201800	3012100	3511600	4832300	2860200	3032400	3722300	3742500	3637600	2733200	4360700	2609900	2472600	2517600	2198700	3450100	3665150	3940150	4715450	5994950	3261850	3846250	3377350	3690050	3546950	2541250	2358150	3.94271e+06	4120100	3034100	276411	637595
				VGMIPVPYVEK	2	0.9316	1
IPI00004845	NIPSNAP3A	Protein NipSnap homolog 3A	0.928	6.07	1	1	1	1	4176400	6082000	6839300	4758600	5680700	6045900	6643300	5392700	6436700	6167000	7057300	6126600	6129400	5709700	4701100	5109100	5108100	3990500	5718100	6570600	7237500	6388300	5685500	5071800	5129200	5798950	5863300	6018000	6301850	6591950	5919550	4905100	4549300	6144350	6812900	5378650	5.70236e+06	5.92961e+06	5721300	196505	368214
				MLVLRSALTRALASR	3	0.9282	1
IPI00004860	RARS	isoform Complexed of Arginyl-tRNA synthetase, cytoplasmic	1	24.24	12	12	12	2	41245750	31923750	38636350	32785363	38967850	3.82903e+07	46666600	36644279	33209760	3.25998e+07	32285050	31609750	29772404	31030600	32131547	26646802	35612350	30779068	36290600	3.04903e+07	36991150	2.44187e+07	32503065	28231310	36584750	3.57109e+07	3.86291e+07	4.16554e+07	3.29048e+07	31947400	30401502	2.93892e+07	33195709	3.33904e+07	3.07049e+07	3.03672e+07	3.8145e+07	3.11607e+07	3.19146e+07	1.32026e+06	783974
IPI00759723	RARS	isoform Monomeric of Arginyl-tRNA synthetase, cytoplasmic	1	27.21	12	12	12	2	41245750	31923750	38636350	32785363	38967850	3.82903e+07	46666600	36644279	33209760	3.25998e+07	32285050	31609750	29772404	31030600	32131547	26646802	35612350	30779068	36290600	3.04903e+07	36991150	2.44187e+07	32503065	28231310	36584750	3.57109e+07	3.86291e+07	4.16554e+07	3.29048e+07	31947400	30401502	2.93892e+07	33195709	3.33904e+07	3.07049e+07	3.03672e+07	3.8145e+07	3.11607e+07	3.19146e+07	1.32026e+06	783974
				AAYPDLENPPLLVTPSQQAK	2	0.9993	1
				AYQCVVLLQGK	2	0.9998	1
				DFVSEQLTSLLVNGVQLPALGENKK	3	0.9998	1
				FGDYQCNSAMGISQMLK	2	0.9998	1
				GFVQVDDGRK	2	0.9802	1
				IVFVPGCSIPLTIVK	2	0.9991	1
				KDFVSEQLTSLLVNGVQLPALGENK	3	0.9412	1
				LANIDEEMLQK	2	0.9996	1
				LFEFAGYDVLR	2	0.9994	1
				MNDIVKEFEDR	3	0.9877	1
				SDGGYTYDTSDLAAIK	2	0.9996	1
				VIVDFSSPNIAK	2	0.9998	1
IPI00004902	ETFB	isoform 1 of Electron transfer flavoprotein subunit beta	1	20.78	4	4	5	2	11730100	10295873	13740300	1.13053e+07	12083348	12291650	12895300	12180200	9.48275e+06	9930728	1.09244e+07	1.02088e+07	1.02026e+07	9603700	9828150	9621690	1.57741e+07	12896035	1.32594e+07	10292800	1.13274e+07	9.06473e+06	9730800	10434100	1.1013e+07	1.25228e+07	12187499	12537750	9.70674e+06	10566617	9.90315e+06	9724920	1.43351e+07	1.17761e+07	10196085	10082450	1.20653e+07	9.97536e+06	1.15974e+07	359956	202006
IPI00556451	ETFB	isoform 2 of Electron transfer flavoprotein subunit beta	1	15.32	4	4	5	2	11730100	10295873	13740300	1.13053e+07	12083348	12291650	12895300	12180200	9.48275e+06	9930728	1.09244e+07	1.02088e+07	1.02026e+07	9603700	9828150	9621690	1.57741e+07	12896035	1.32594e+07	10292800	1.13274e+07	9.06473e+06	9730800	10434100	1.1013e+07	1.25228e+07	12187499	12537750	9.70674e+06	10566617	9.90315e+06	9724920	1.43351e+07	1.17761e+07	10196085	10082450	1.20653e+07	9.97536e+06	1.15974e+07	359956	202006
				EIDGGLETLR	2	0.9983	2
				EVIAVSCGPAQCQETIR	2	0.9997	1
				HSMNPFCEIAVEEAVR	3	0.9986	1
				LPAVVTADLR	2	0.9672	1
IPI00004968	PRPF19	Pre-mRNA-processing factor 19	1	10.12	4	4	4	1	77147600	74695000	46395500	60971000	137150000	109255500	192812500	167200100	76431400	72366700	83682300	66856000	93406100	76551700	76023100	69872800	112708800	115885100	89996700	82870000	101569100	99383058	126565100	106470100	75921300	53683250	123202750	180006300	74399050	75269150	84978900	72947950	114296950	86433350	100476079	116517600	108203400	7.68988e+07	1.04431e+08	2.7981e+07	2.73559e+06
				ALQDEWDAVMLHSFTLR	3	0.9998	1
				ATVLTTER	2	0.9959	1
				QELSHALYQHDAACR	3	0.9941	1
				TLQLDNNFEVK	2	0.9996	1
IPI00005011	CNOT2	isoform 1 of CCR4-NOT transcription complex subunit 2	0.944	4.26	1	1	1	5	42035.4	37904.6	65403.4	38096.6	55642.8	57547.6	164203	60113	62588.4	65654.8	37540.8	34978.4	35084.4	59820.2	60280.8	31921.2	42076.6	46416.4	57226.6	60288.4	61251.6	64476.8	61350.6	48275.8	39970	51750	56595.2	112158	64121.6	36259.6	47452.3	46101	44246.5	58757.5	62864.2	54813.2	65118.3	48483.6	55170.4	16063.7	5778.7
IPI00017733	CNOT2	isoform 5 of CCR4-NOT transcription complex subunit 2	0.944	4.69	1	1	1	5	42035.4	37904.6	65403.4	38096.6	55642.8	57547.6	164203	60113	62588.4	65654.8	37540.8	34978.4	35084.4	59820.2	60280.8	31921.2	42076.6	46416.4	57226.6	60288.4	61251.6	64476.8	61350.6	48275.8	39970	51750	56595.2	112158	64121.6	36259.6	47452.3	46101	44246.5	58757.5	62864.2	54813.2	65118.3	48483.6	55170.4	16063.7	5778.7
IPI00410621	CNOT2	isoform 2 of CCR4-NOT transcription complex subunit 2	0.944	6.3	1	1	1	5	42035.4	37904.6	65403.4	38096.6	55642.8	57547.6	164203	60113	62588.4	65654.8	37540.8	34978.4	35084.4	59820.2	60280.8	31921.2	42076.6	46416.4	57226.6	60288.4	61251.6	64476.8	61350.6	48275.8	39970	51750	56595.2	112158	64121.6	36259.6	47452.3	46101	44246.5	58757.5	62864.2	54813.2	65118.3	48483.6	55170.4	16063.7	5778.7
IPI00410623	CNOT2	isoform 4 of CCR4-NOT transcription complex subunit 2	0.944	4.84	1	1	1	5	42035.4	37904.6	65403.4	38096.6	55642.8	57547.6	164203	60113	62588.4	65654.8	37540.8	34978.4	35084.4	59820.2	60280.8	31921.2	42076.6	46416.4	57226.6	60288.4	61251.6	64476.8	61350.6	48275.8	39970	51750	56595.2	112158	64121.6	36259.6	47452.3	46101	44246.5	58757.5	62864.2	54813.2	65118.3	48483.6	55170.4	16063.7	5778.7
IPI00789121	CNOT2	60 kDa protein	0.944	4.26	1	1	1	5	42035.4	37904.6	65403.4	38096.6	55642.8	57547.6	164203	60113	62588.4	65654.8	37540.8	34978.4	35084.4	59820.2	60280.8	31921.2	42076.6	46416.4	57226.6	60288.4	61251.6	64476.8	61350.6	48275.8	39970	51750	56595.2	112158	64121.6	36259.6	47452.3	46101	44246.5	58757.5	62864.2	54813.2	65118.3	48483.6	55170.4	16063.7	5778.7
				VTNIPQGMVTDQFGMIGLLTFIR	3	0.9443	1
IPI00005040	ACADM	isoform 1 of Medium-chain specific acyl-CoA dehydrogenase, mitochondrial	0.984	7.36	1	1	1	3	181145	214350	105676	140794	114773	135158	143859	194716	146874	113449	202580	161497	199590	205574	172899	153389	121544	152405	166414	195494	179608	128952	166728	172180	197747	123235	124966	169287	130162	182038	202582	163144	136974	180954	154280	169454	153809	169482	160416	18112.7	15382.7
IPI00513827	ACADM	Putative uncharacterized protein DKFZp686M24262	0.984	6.83	1	1	1	3	181145	214350	105676	140794	114773	135158	143859	194716	146874	113449	202580	161497	199590	205574	172899	153389	121544	152405	166414	195494	179608	128952	166728	172180	197747	123235	124966	169287	130162	182038	202582	163144	136974	180954	154280	169454	153809	169482	160416	18112.7	15382.7
IPI00895801	ACADM	isoform 2 of Medium-chain specific acyl-CoA dehydrogenase, mitochondrial	0.984	7.29	1	1	1	3	181145	214350	105676	140794	114773	135158	143859	194716	146874	113449	202580	161497	199590	205574	172899	153389	121544	152405	166414	195494	179608	128952	166728	172180	197747	123235	124966	169287	130162	182038	202582	163144	136974	180954	154280	169454	153809	169482	160416	18112.7	15382.7
				AFAGDIANQLATDAVQILGGNGFNTEYPVEK	3	0.9838	1
IPI00005042	RBM47	isoform 2 of RNA-binding protein 47	0.978	5.34	1	1	1	4	511275	408100	525725	539350	477825	486925	417100	489875	534075	506025	596300	514075	403150	650275	229285	339400	541025	462575	371000	336500	365075	444950	397900	485700	459688	532538	482375	453488	520050	555188	526712	284343	501800	353750	405012	441800	482022	471573	425591	17946.7	62873.5
IPI00169342	RBM47	isoform 1 of RNA-binding protein 47	0.978	4.72	1	1	1	4	511275	408100	525725	539350	477825	486925	417100	489875	534075	506025	596300	514075	403150	650275	229285	339400	541025	462575	371000	336500	365075	444950	397900	485700	459688	532538	482375	453488	520050	555188	526712	284343	501800	353750	405012	441800	482022	471573	425591	17946.7	62873.5
IPI00964320	RBM47	cDNA FLJ51456, moderately similar to APOBEC1 complementation factor	0.978	5.05	1	1	1	4	511275	408100	525725	539350	477825	486925	417100	489875	534075	506025	596300	514075	403150	650275	229285	339400	541025	462575	371000	336500	365075	444950	397900	485700	459688	532538	482375	453488	520050	555188	526712	284343	501800	353750	405012	441800	482022	471573	425591	17946.7	62873.5
IPI00965625	RBM47	Uncharacterized protein	0.978	7.12	1	1	1	4	511275	408100	525725	539350	477825	486925	417100	489875	534075	506025	596300	514075	403150	650275	229285	339400	541025	462575	371000	336500	365075	444950	397900	485700	459688	532538	482375	453488	520050	555188	526712	284343	501800	353750	405012	441800	482022	471573	425591	17946.7	62873.5
				IQLWGHQIAVDWAEPEIDVDEDVMETVK	3	0.9784	1
IPI00005087	TMOD3	Tropomodulin-3	0.999	7.67	2	2	2	1	8194400	8246600	10017400	8753900	7304100	8567100	10545000	8189400	8371600	7594600	8891600	9122300	7914800	8100600	8146900	7588600	8764900	7872300	9325000	8398900	9239000	8226300	8281600	7881600	8220500	9385650	7935600	9367200	7983100	9006950	8007700	7867750	8318600	8861950	8732650	8081600	8.72724e+06	8216375	8498700	379312	265284
				QQLGTAVELEMAK	2	0.9956	1
				SNDPVATAFAEMLK	2	0.9992	1
IPI00005102	SMS	isoform 1 of Spermine synthase	1	16.94	4	4	4	1	7.11104e+06	6.89135e+06	1.54412e+07	7.29583e+06	7.06595e+06	6.7495e+06	7.51315e+06	6.29852e+06	7.74039e+06	6.50694e+06	6807025	6.49675e+06	7966666	7.20832e+06	7.30677e+06	6.98922e+06	7.20024e+06	7.13217e+06	7.12456e+06	5.98252e+06	8.00154e+06	6.257e+06	7.80465e+06	7.90091e+06	7.0012e+06	1.13685e+07	6.90772e+06	6.90583e+06	7.12366e+06	6.65189e+06	7.58749e+06	7.148e+06	7.1662e+06	6553542	7.12927e+06	7.85278e+06	8045821	7.12776e+06	7175449	1.10779e+06	191101
				HSTLDFMLGAK	2	0.9948	1
				LVEYDIDEVVYDEDSPYQNIK	2	0.9997	1
				RLPPIVR	2	0.9468	1
				YFTQGNCVNLTEALSLYEEQLGR	2	0.9996	1
IPI00005154	SSRP1	FACT complex subunit SSRP1	0.985	1.55	1	1	1	1	4156000	4962000	3988300	5618200	4132300	5636600	4761500	6643900	6317100	4695700	3991100	5022700	4206600	4373900	2850900	3796500	4252800	4251400	3800600	5951400	3827500	3742900	3362600	4464900	4559000	4803250	4884450	5702700	5506400	4506900	4290250	3323700	4252100	4876000	3785200	3913750	4987350	4.40681e+06	4.20676e+06	248276	447756
				FDEISFVNFAR	2	0.9851	1
IPI00005159	ACTR2	Actin-related protein 2	1	19.54	6	6	8	1	1.79572e+07	19162700	1.97661e+07	1.76968e+07	2.03409e+07	1.68406e+07	2.25482e+07	2.06523e+07	1.79219e+07	18157250	18768375	16477825	1.57716e+07	1.65408e+07	18478750	15482000	1.85053e+07	1.80576e+07	18149600	16830175	1.744e+07	16139400	1.51387e+07	14933225	1.856e+07	1.87314e+07	1.85908e+07	2.16003e+07	1.80396e+07	17623100	1.61562e+07	16980375	1.82814e+07	1.74899e+07	1.67897e+07	1.50359e+07	19370599	1.71998e+07	1.68992e+07	744156	410449
				DLMVGDEASELR	2	0.9992	1
				GYAFNHSADFETVR	3	0.9997	1
				HLWDYTFGPEK	2	0.9982	2
				LCYVGYNIEQEQK	2	0.9997	1
				SMLEVNYPMENGIVR	2	0.9998	2
				VVVCDNGTGFVK	2	0.8809	1
IPI00005161	ARPC2	Actin-related protein 2/3 complex subunit 2	0.998	7.67	2	2	3	1	30142975	25564650	29490525	19516775	16397525	14204400	20468500	19063575	19104775	17406900	17191125	17408675	17840100	14865950	21184325	21410375	15863525	13938975	18259675	15937950	22511375	16294150	16710325	15196975	2.78538e+07	24503650	1.5301e+07	1.9766e+07	1.82558e+07	17299900	16353025	21297350	14901250	1.70988e+07	1.94028e+07	15953650	2.18561e+07	1.83015e+07	1.68391e+07	2.74348e+06	1.07148e+06
				MILLEVNNR	2	0.922	2
				YFQFQEEGKEGENR	3	0.9744	1
IPI00911088	-	cDNA FLJ51245, highly similar to Actin-related protein 2/3 complex subunit 3	0.999	6.59	1	1	1	4	1456860	1374400	1223080	1881300	1357360	1345620	1439180	919080	1233960	1833380	1076920	1233100	1437380	1100280	1065360	1181460	803020	886880	810380	1068700	1289260	1204060	1236840	1056200	1415630	1552190	1351490	1179130	1533670	1155010	1268830	1123410	844950	939540	1246660	1146520	1374610	1270230	1.04442e+06	77440.4	93199.8
IPI00005162	ARPC3	Actin-related protein 2/3 complex subunit 3	0.999	6.18	1	1	1	4	1456860	1374400	1223080	1881300	1357360	1345620	1439180	919080	1233960	1833380	1076920	1233100	1437380	1100280	1065360	1181460	803020	886880	810380	1068700	1289260	1204060	1236840	1056200	1415630	1552190	1351490	1179130	1533670	1155010	1268830	1123410	844950	939540	1246660	1146520	1374610	1270230	1.04442e+06	77440.4	93199.8
IPI00796102	ARPC3	Uncharacterized protein	0.999	11.11	1	1	1	4	1456860	1374400	1223080	1881300	1357360	1345620	1439180	919080	1233960	1833380	1076920	1233100	1437380	1100280	1065360	1181460	803020	886880	810380	1068700	1289260	1204060	1236840	1056200	1415630	1552190	1351490	1179130	1533670	1155010	1268830	1123410	844950	939540	1246660	1146520	1374610	1270230	1.04442e+06	77440.4	93199.8
IPI00871870	ARPC3	21 kDa protein	0.999	6.18	1	1	1	4	1456860	1374400	1223080	1881300	1357360	1345620	1439180	919080	1233960	1833380	1076920	1233100	1437380	1100280	1065360	1181460	803020	886880	810380	1068700	1289260	1204060	1236840	1056200	1415630	1552190	1351490	1179130	1533670	1155010	1268830	1123410	844950	939540	1246660	1146520	1374610	1270230	1.04442e+06	77440.4	93199.8
				LIGNMALLPIR	2	0.996	1
IPI00005171	HLA-DRA	HLA class II histocompatibility antigen, DR alpha chain	0.982	9.84	1	1	1	7	2.37143e+06	1.47343e+06	2.78057e+06	1.82729e+06	2.16543e+06	2.20929e+06	1599000	1.59129e+06	3.27371e+06	3.10629e+06	3.19943e+06	2.99043e+06	1.66143e+06	1.97143e+06	984443	890686	2.21129e+06	1.57414e+06	3.67243e+06	2.85757e+06	2222000	1.92829e+06	2.95786e+06	2.11714e+06	1.92243e+06	2.30393e+06	2.18736e+06	1.59514e+06	3190000	3.09493e+06	1.81643e+06	937564	1.89271e+06	3265000	2.07514e+06	2537500	2.00221e+06	2.25973e+06	2.44259e+06	157422	540648
IPI00464948	HLA-DRA	HLA class II histocompatibility antigen, DR alpha chain precursor	0.982	9.84	1	1	1	7	2.37143e+06	1.47343e+06	2.78057e+06	1.82729e+06	2.16543e+06	2.20929e+06	1599000	1.59129e+06	3.27371e+06	3.10629e+06	3.19943e+06	2.99043e+06	1.66143e+06	1.97143e+06	984443	890686	2.21129e+06	1.57414e+06	3.67243e+06	2.85757e+06	2222000	1.92829e+06	2.95786e+06	2.11714e+06	1.92243e+06	2.30393e+06	2.18736e+06	1.59514e+06	3190000	3.09493e+06	1.81643e+06	937564	1.89271e+06	3265000	2.07514e+06	2537500	2.00221e+06	2.25973e+06	2.44259e+06	157422	540648
IPI00645572	HLA-DRA	Major histocompatibility complex, class II, DR alpha	0.982	10.92	1	1	1	7	2.37143e+06	1.47343e+06	2.78057e+06	1.82729e+06	2.16543e+06	2.20929e+06	1599000	1.59129e+06	3.27371e+06	3.10629e+06	3.19943e+06	2.99043e+06	1.66143e+06	1.97143e+06	984443	890686	2.21129e+06	1.57414e+06	3.67243e+06	2.85757e+06	2222000	1.92829e+06	2.95786e+06	2.11714e+06	1.92243e+06	2.30393e+06	2.18736e+06	1.59514e+06	3190000	3.09493e+06	1.81643e+06	937564	1.89271e+06	3265000	2.07514e+06	2537500	2.00221e+06	2.25973e+06	2.44259e+06	157422	540648
IPI00908657	HLA-DRA	cDNA FLJ52115, highly similar to HLA class II histocompatibility antigen, DRalpha chain	0.982	15.15	1	1	1	7	2.37143e+06	1.47343e+06	2.78057e+06	1.82729e+06	2.16543e+06	2.20929e+06	1599000	1.59129e+06	3.27371e+06	3.10629e+06	3.19943e+06	2.99043e+06	1.66143e+06	1.97143e+06	984443	890686	2.21129e+06	1.57414e+06	3.67243e+06	2.85757e+06	2222000	1.92829e+06	2.95786e+06	2.11714e+06	1.92243e+06	2.30393e+06	2.18736e+06	1.59514e+06	3190000	3.09493e+06	1.81643e+06	937564	1.89271e+06	3265000	2.07514e+06	2537500	2.00221e+06	2.25973e+06	2.44259e+06	157422	540648
IPI00909061	HLA-DRA	cDNA FLJ51117, highly similar to HLA class II histocompatibility antigen, DRalpha chain	0.982	13.89	1	1	1	7	2.37143e+06	1.47343e+06	2.78057e+06	1.82729e+06	2.16543e+06	2.20929e+06	1599000	1.59129e+06	3.27371e+06	3.10629e+06	3.19943e+06	2.99043e+06	1.66143e+06	1.97143e+06	984443	890686	2.21129e+06	1.57414e+06	3.67243e+06	2.85757e+06	2222000	1.92829e+06	2.95786e+06	2.11714e+06	1.92243e+06	2.30393e+06	2.18736e+06	1.59514e+06	3190000	3.09493e+06	1.81643e+06	937564	1.89271e+06	3265000	2.07514e+06	2537500	2.00221e+06	2.25973e+06	2.44259e+06	157422	540648
IPI00922761	HLA-DRA	cDNA FLJ57318, highly similar to HLA class II histocompatibility antigen, DRalpha chain	0.982	16.67	1	1	1	7	2.37143e+06	1.47343e+06	2.78057e+06	1.82729e+06	2.16543e+06	2.20929e+06	1599000	1.59129e+06	3.27371e+06	3.10629e+06	3.19943e+06	2.99043e+06	1.66143e+06	1.97143e+06	984443	890686	2.21129e+06	1.57414e+06	3.67243e+06	2.85757e+06	2222000	1.92829e+06	2.95786e+06	2.11714e+06	1.92243e+06	2.30393e+06	2.18736e+06	1.59514e+06	3190000	3.09493e+06	1.81643e+06	937564	1.89271e+06	3265000	2.07514e+06	2537500	2.00221e+06	2.25973e+06	2.44259e+06	157422	540648
IPI00936417	HLA-DRA	cDNA FLJ51113, highly similar to HLA class II histocompatibility antigen, DRalpha chain	0.982	10.92	1	1	1	7	2.37143e+06	1.47343e+06	2.78057e+06	1.82729e+06	2.16543e+06	2.20929e+06	1599000	1.59129e+06	3.27371e+06	3.10629e+06	3.19943e+06	2.99043e+06	1.66143e+06	1.97143e+06	984443	890686	2.21129e+06	1.57414e+06	3.67243e+06	2.85757e+06	2222000	1.92829e+06	2.95786e+06	2.11714e+06	1.92243e+06	2.30393e+06	2.18736e+06	1.59514e+06	3190000	3.09493e+06	1.81643e+06	937564	1.89271e+06	3265000	2.07514e+06	2537500	2.00221e+06	2.25973e+06	2.44259e+06	157422	540648
				FASFEAQGALANIAVDKANLEIMTK	3	0.9815	1
IPI00005179	POLR1C	isoform 1 of DNA-directed RNA polymerases I and III subunit RPAC1	1	10.69	2	2	2	3	1655100	1.22533e+06	1.42817e+06	1365700	1319000	1.00367e+06	1.54487e+06	964367	1452900	1.26297e+06	1.36693e+06	1.33513e+06	1076800	1.18653e+06	1.12887e+06	1138200	1.51553e+06	1.22333e+06	1.69517e+06	1.16307e+06	1.40377e+06	1278100	1422800	1.25767e+06	1.44022e+06	1.39693e+06	1.16133e+06	1.25462e+06	1.35793e+06	1.35103e+06	1.13167e+06	1.13353e+06	1.36943e+06	1.42912e+06	1.34093e+06	1.34023e+06	1313275	1.24354e+06	1.36993e+06	64316.9	64068.8
IPI00217386	POLR1C	isoform 2 of DNA-directed RNA polymerases I and III subunit RPAC1	1	10.82	2	2	2	3	1655100	1.22533e+06	1.42817e+06	1365700	1319000	1.00367e+06	1.54487e+06	964367	1452900	1.26297e+06	1.36693e+06	1.33513e+06	1076800	1.18653e+06	1.12887e+06	1138200	1.51553e+06	1.22333e+06	1.69517e+06	1.16307e+06	1.40377e+06	1278100	1422800	1.25767e+06	1.44022e+06	1.39693e+06	1.16133e+06	1.25462e+06	1.35793e+06	1.35103e+06	1.13167e+06	1.13353e+06	1.36943e+06	1.42912e+06	1.34093e+06	1.34023e+06	1313275	1.24354e+06	1.36993e+06	64316.9	64068.8
IPI00645499	POLR1C	Polymerase (RNA) I polypeptide C, 30kDa	1	15.29	2	2	2	3	1655100	1.22533e+06	1.42817e+06	1365700	1319000	1.00367e+06	1.54487e+06	964367	1452900	1.26297e+06	1.36693e+06	1.33513e+06	1076800	1.18653e+06	1.12887e+06	1138200	1.51553e+06	1.22333e+06	1.69517e+06	1.16307e+06	1.40377e+06	1278100	1422800	1.25767e+06	1.44022e+06	1.39693e+06	1.16133e+06	1.25462e+06	1.35793e+06	1.35103e+06	1.13167e+06	1.13353e+06	1.36943e+06	1.42912e+06	1.34093e+06	1.34023e+06	1313275	1.24354e+06	1.36993e+06	64316.9	64068.8
				LLPDITLLEPVEGEAAEELSR	2	0.9991	1
				NQGDEEGTEIDTLQFR	2	0.9994	1
IPI00005194	UBFD1	Ubiquitin domain-containing protein UBFD1	0.981	2.25	1	1	1	3	1792300	1978500	2.18073e+06	2606600	1.97283e+06	2195000	2.46897e+06	1883500	2180300	1.79393e+06	2.52747e+06	1.86913e+06	2.13687e+06	1.76843e+06	1.86503e+06	1.70157e+06	2.15567e+06	2117700	2.18237e+06	2.09803e+06	2.03937e+06	1.75373e+06	1660200	1.72953e+06	1885400	2.39367e+06	2.08392e+06	2.17623e+06	1.98712e+06	2198300	1952650	1783300	2.13668e+06	2140200	1896550	1.69487e+06	2.1348e+06	1.98034e+06	1967075	105482	85217.4
IPI00643653	UBFD1	cDNA FLJ42145 fis, clone TESTI4000228, highly similar to Mus musculus ubiquitin family domain containing 1 (Ubfd1), mRNA	0.981	4	1	1	1	3	1792300	1978500	2.18073e+06	2606600	1.97283e+06	2195000	2.46897e+06	1883500	2180300	1.79393e+06	2.52747e+06	1.86913e+06	2.13687e+06	1.76843e+06	1.86503e+06	1.70157e+06	2.15567e+06	2117700	2.18237e+06	2.09803e+06	2.03937e+06	1.75373e+06	1660200	1.72953e+06	1885400	2.39367e+06	2.08392e+06	2.17623e+06	1.98712e+06	2198300	1952650	1783300	2.13668e+06	2140200	1896550	1.69487e+06	2.1348e+06	1.98034e+06	1967075	105482	85217.4
IPI00790324	UBFD1	ubiquitin domain-containing protein UBFD1	0.981	3.88	1	1	1	3	1792300	1978500	2.18073e+06	2606600	1.97283e+06	2195000	2.46897e+06	1883500	2180300	1.79393e+06	2.52747e+06	1.86913e+06	2.13687e+06	1.76843e+06	1.86503e+06	1.70157e+06	2.15567e+06	2117700	2.18237e+06	2.09803e+06	2.03937e+06	1.75373e+06	1660200	1.72953e+06	1885400	2.39367e+06	2.08392e+06	2.17623e+06	1.98712e+06	2198300	1952650	1783300	2.13668e+06	2140200	1896550	1.69487e+06	2.1348e+06	1.98034e+06	1967075	105482	85217.4
				LPTVPLSGMYNK	2	0.9806	1
IPI00005198	ILF2	Interleukin enhancer-binding factor 2	0.996	14.62	3	3	3	2	7.98703e+06	4.66258e+06	7.45573e+06	7.77323e+06	7.10383e+06	7052450	8.52887e+06	6.38847e+06	5.37808e+06	6.26112e+06	6.32998e+06	7.50343e+06	4.14428e+06	6.32837e+06	4675150	6.32563e+06	4.88847e+06	6.30952e+06	7493000	6.45213e+06	4.98662e+06	4874200	6.07522e+06	5937900	6.32481e+06	7.61448e+06	7.07814e+06	7.45867e+06	5819600	6.91671e+06	5236325	5.50039e+06	5.59899e+06	6.97257e+06	4.93041e+06	6.00656e+06	7119025	5.86826e+06	5.87713e+06	287705	369265
IPI00641665	ILF2	12 kDa protein	0.996	49.57	3	3	3	2	7.98703e+06	4.66258e+06	7.45573e+06	7.77323e+06	7.10383e+06	7052450	8.52887e+06	6.38847e+06	5.37808e+06	6.26112e+06	6.32998e+06	7.50343e+06	4.14428e+06	6.32837e+06	4675150	6.32563e+06	4.88847e+06	6.30952e+06	7493000	6.45213e+06	4.98662e+06	4874200	6.07522e+06	5937900	6.32481e+06	7.61448e+06	7.07814e+06	7.45867e+06	5819600	6.91671e+06	5236325	5.50039e+06	5.59899e+06	6.97257e+06	4.93041e+06	6.00656e+06	7119025	5.86826e+06	5.87713e+06	287705	369265
				ILPTLEAVAALGNK	2	0.9956	1
				INNVIDNLIVAPGTFEVQIEEVR	3	0.9458	1
				NQDLAPNSAEQASILSLVTK	2	0.9963	1
IPI00973354	-	cDNA FLJ56254, highly similar to Mothers against decapentaplegic homolog 3	0.982	5.67	1	1	1	12	588442	629933	665258	561325	588892	553442	604417	586592	519983	586442	706008	492800	519225	537508	662117	549942	658467	568825	574617	554892	462208	496442	545125	481875	609188	613292	571167	595504	553212	599404	528367	606029	613646	564754	479325	513500	597288	571753	542806	9501	18631.4
IPI00019549	SMAD1	Mothers against decapentaplegic homolog 1	0.982	2.37	1	1	1	12	588442	629933	665258	561325	588892	553442	604417	586592	519983	586442	706008	492800	519225	537508	662117	549942	658467	568825	574617	554892	462208	496442	545125	481875	609188	613292	571167	595504	553212	599404	528367	606029	613646	564754	479325	513500	597288	571753	542806	9501	18631.4
IPI00019548	SMAD2	isoform Long of Mothers against decapentaplegic homolog 2	0.982	2.36	1	1	1	12	588442	629933	665258	561325	588892	553442	604417	586592	519983	586442	706008	492800	519225	537508	662117	549942	658467	568825	574617	554892	462208	496442	545125	481875	609188	613292	571167	595504	553212	599404	528367	606029	613646	564754	479325	513500	597288	571753	542806	9501	18631.4
IPI00220364	SMAD2	isoform Short of Mothers against decapentaplegic homolog 2	0.982	2.52	1	1	1	12	588442	629933	665258	561325	588892	553442	604417	586592	519983	586442	706008	492800	519225	537508	662117	549942	658467	568825	574617	554892	462208	496442	545125	481875	609188	613292	571167	595504	553212	599404	528367	606029	613646	564754	479325	513500	597288	571753	542806	9501	18631.4
IPI00922465	SMAD2	cDNA FLJ50177, highly similar to Mothers against decapentaplegic homolog 2	0.982	2.55	1	1	1	12	588442	629933	665258	561325	588892	553442	604417	586592	519983	586442	706008	492800	519225	537508	662117	549942	658467	568825	574617	554892	462208	496442	545125	481875	609188	613292	571167	595504	553212	599404	528367	606029	613646	564754	479325	513500	597288	571753	542806	9501	18631.4
IPI00024305	SMAD3	Mothers against decapentaplegic homolog 3	0.982	2.59	1	1	1	12	588442	629933	665258	561325	588892	553442	604417	586592	519983	586442	706008	492800	519225	537508	662117	549942	658467	568825	574617	554892	462208	496442	545125	481875	609188	613292	571167	595504	553212	599404	528367	606029	613646	564754	479325	513500	597288	571753	542806	9501	18631.4
IPI00922049	SMAD3	mothers against decapentaplegic homolog 3 isoform 4	0.982	4.78	1	1	1	12	588442	629933	665258	561325	588892	553442	604417	586592	519983	586442	706008	492800	519225	537508	662117	549942	658467	568825	574617	554892	462208	496442	545125	481875	609188	613292	571167	595504	553212	599404	528367	606029	613646	564754	479325	513500	597288	571753	542806	9501	18631.4
IPI00922059	SMAD3	mothers against decapentaplegic homolog 3 isoform 2	0.982	3.44	1	1	1	12	588442	629933	665258	561325	588892	553442	604417	586592	519983	586442	706008	492800	519225	537508	662117	549942	658467	568825	574617	554892	462208	496442	545125	481875	609188	613292	571167	595504	553212	599404	528367	606029	613646	564754	479325	513500	597288	571753	542806	9501	18631.4
IPI00922698	SMAD3	mothers against decapentaplegic homolog 3 isoform 3	0.982	2.89	1	1	1	12	588442	629933	665258	561325	588892	553442	604417	586592	519983	586442	706008	492800	519225	537508	662117	549942	658467	568825	574617	554892	462208	496442	545125	481875	609188	613292	571167	595504	553212	599404	528367	606029	613646	564754	479325	513500	597288	571753	542806	9501	18631.4
IPI00017730	SMAD5	Mothers against decapentaplegic homolog 5	0.982	2.37	1	1	1	12	588442	629933	665258	561325	588892	553442	604417	586592	519983	586442	706008	492800	519225	537508	662117	549942	658467	568825	574617	554892	462208	496442	545125	481875	609188	613292	571167	595504	553212	599404	528367	606029	613646	564754	479325	513500	597288	571753	542806	9501	18631.4
IPI00005223	SMAD9	isoform A of Mothers against decapentaplegic homolog 9	0.982	2.36	1	1	1	12	588442	629933	665258	561325	588892	553442	604417	586592	519983	586442	706008	492800	519225	537508	662117	549942	658467	568825	574617	554892	462208	496442	545125	481875	609188	613292	571167	595504	553212	599404	528367	606029	613646	564754	479325	513500	597288	571753	542806	9501	18631.4
IPI00216093	SMAD9	isoform B of Mothers against decapentaplegic homolog 9	0.982	2.56	1	1	1	12	588442	629933	665258	561325	588892	553442	604417	586592	519983	586442	706008	492800	519225	537508	662117	549942	658467	568825	574617	554892	462208	496442	545125	481875	609188	613292	571167	595504	553212	599404	528367	606029	613646	564754	479325	513500	597288	571753	542806	9501	18631.4
				FCLGLLSNVNR	2	0.9824	1
IPI00005416	UBAP2L	NICE-4 protein (Fragment)	1	3.68	1	1	1	1	680380	396060	339380	369080	302880	264960	535320	342420	478000	414780	476860	381320	473780	388440	384060	349600	334240	381500	381200	521660	406220	304040	558240	416840	538220	354230	283920	438870	446390	429090	431110	366830	357870	451430	355130	487540	403810	418355	412992	54868.8	17603.8
				DGSLASNPYSGDLTK	2	0.9996	1
IPI00005490	GOLPH3	Golgi phosphoprotein 3	1	18.46	3	3	3	1	10614806	8749899	12447081	8325796	9623921	10261854	11743888	11354626	7487858	8961070	9893994	8083700	7387407	7425727	8562812	7587053	9508554	7480099	12633005	9470614	7435764	7143522	8126061	7514927	9.68235e+06	1.03864e+07	9.94289e+06	11549257	8224464	8988847	7406567	8.07493e+06	8.49433e+06	1.10518e+07	7289643	7820494	1.03902e+07	8.1737e+06	8.66407e+06	412772	324716
				ANTNEVLWAVVAAFTK	2	0.9955	1
				ETQPPETVQNWIELLSGETWNPLK	2	0.9995	1
				SDAPTGDVLLDEALK	2	0.9797	1
IPI00005537	MRPL12	cDNA FLJ60124, highly similar to Mitochondrial dicarboxylate carrier	0.994	2.71	1	1	1	1	9311100	3813200	5642600	5113600	6132800	4300200	6147200	5528100	4401800	4819600	4358700	4647500	4763300	3816500	5910000	4716400	4970600	4883000	6648500	4684100	3964700	4031700	3243800	6285400	6562150	5378100	5216500	5837650	4610700	4503100	4289900	5313200	4926800	5666300	3998200	4764600	5748600	4679225	4838975	301412	221588
				NYIQGINLVQAK	2	0.9943	1
IPI00005573	NT5C	isoform 1 of 5'(3')-deoxyribonucleotidase, cytosolic type	0.996	8.96	1	1	1	4	213566	161499	189191	198102	190507	210883	303875	207916	195892	140934	122615	191889	102829	150193	135350	66473.8	225051	130912	267025	189296	214251	214976	141147	171161	187532	193647	200695	255895	168413	157252	126511	100912	177982	228160	214613	156154	209442	138272	194227	15716.1	15283
IPI00386083	NT5C	isoform 2 of 5'(3')-deoxyribonucleotidase, cytosolic type	0.996	15.38	1	1	1	4	213566	161499	189191	198102	190507	210883	303875	207916	195892	140934	122615	191889	102829	150193	135350	66473.8	225051	130912	267025	189296	214251	214976	141147	171161	187532	193647	200695	255895	168413	157252	126511	100912	177982	228160	214613	156154	209442	138272	194227	15716.1	15283
IPI00790117	NT5C	20 kDa protein	0.996	9.89	1	1	1	4	213566	161499	189191	198102	190507	210883	303875	207916	195892	140934	122615	191889	102829	150193	135350	66473.8	225051	130912	267025	189296	214251	214976	141147	171161	187532	193647	200695	255895	168413	157252	126511	100912	177982	228160	214613	156154	209442	138272	194227	15716.1	15283
IPI00795829	NT5C	9 kDa protein	0.996	22.22	1	1	1	4	213566	161499	189191	198102	190507	210883	303875	207916	195892	140934	122615	191889	102829	150193	135350	66473.8	225051	130912	267025	189296	214251	214976	141147	171161	187532	193647	200695	255895	168413	157252	126511	100912	177982	228160	214613	156154	209442	138272	194227	15716.1	15283
				VLVDMDGVLADFEAGLLR	2	0.9959	1
IPI00005585	TAX1BP3	Tax1-binding protein 3	0.994	13.71	1	1	2	1	2296400	3086400	1736500	2088100	2206700	2579100	3917800	1866000	2009500	2568400	2586400	2612200	1375100	1527400	1684700	1300800	1905100	1913800	1538400	1886700	2227400	1584000	1750000	2348300	2691400	1912300	2392900	2891900	2288950	2599300	1451250	1492750	1909450	1712550	1905700	2049150	2472125	1.95806e+06	1.89421e+06	212911	287815
				VSEGGPAEIAGLQIGDK	2	0.9937	2
IPI00005613	U2AF1	Splicing factor U2AF 35 kDa subunit	1	23.75	3	3	3	1	14620850	6054255	14356450	10055825	15696450	9465175	9746400	9581625	7652250	7854100	12213075	9756175	9917926	10001950	8278102	11432360	8978375	5992390	9422225	11541925	8056425	5302635	8379150	6755800	1.03376e+07	1.22061e+07	1.25808e+07	9.66401e+06	7753175	10984625	9959938	9855231	7.48538e+06	10482075	6679530	7567475	1.11971e+07	9.63824e+06	8.05362e+06	708402	678036
				CAVSDVEMQEHYDEFFEEVFTEMEEK	3	0.9715	1
				NPQNSSQSADGLR	2	0.9996	1
				WFNGQPIHAELSPVTDFR	3	0.9936	1
IPI00005614	SPTBN1	isoform Long of Spectrin beta chain, brain 1	1	27.83	47	50	54	1	2.86358e+08	231771162	2.90136e+08	242125014	2.70113e+08	2.63491e+08	2.75711e+08	2.59021e+08	250684453	2.48257e+08	2.70049e+08	2.12285e+08	2.36028e+08	220815000	237370654	2.12439e+08	2.49275e+08	2.30278e+08	2.68742e+08	2.37127e+08	245252464	213894180	2.20046e+08	2.10693e+08	2.59065e+08	2.6613e+08	2.66802e+08	2.67366e+08	2.49471e+08	2.41167e+08	2.28421e+08	2.24905e+08	239776581	2.52934e+08	229573322	2.1537e+08	2.64841e+08	2.35991e+08	2.34413e+08	1.94191e+06	5.69129e+06
				AFEDEMSGR	2	0.9974	1
				ALVADSHPESER	2	0.9998	1
				DGMAFNALIHK	3	0.9954	1
				DLDDFQSWLSR	2	0.9998	2
				DLMLWMEDVIR	2	0.9998	1
				DMGEMVTQGQTDAQYMFLR	2	0.9998	1
				DQNTVETLQR	2	0.9998	1
				DVEDEILWVGER	2	0.9978	1
				DVSSVELLMNNHQGIK	3	0.971	1
				EAVCEVALDYK	2	0.9521	1
				EIGQSVDEVEK	2	0.9967	1
				EQWANLEQLSAIR	2	0.9998	1
				EVDDLEQWIAER	2	0.9998	1
				EVVAGSHELGQDYEHVTMLQER	3	0.9997	1
				FANSLVGVQQQLQAFNTYR	2	0.9993	1
				FANSLVGVQQQLQAFNTYR	3	0.9892	1
				FATDGEGYKPCDPQVIR	3	0.9595	1
				FLQDCQELSLWINEK	2	0.9998	1
				FLQDCQELSLWINEK	3	0.9687	1
				FMELLEPLNER	2	0.9998	1
				GNLEVLLFTIQSK	2	0.995	1
				HLLGVEDLLQK	2	0.9794	1
				HQILEQAVEDYAETVHQLSK	3	0.9998	1
				HRPDLIDFDK	3	0.9991	1
				KQQMLENQMEVR	2	0.999	1
				LAEISDVWEEMK	2	0.9989	1
				LILEVHQFSR	2	0.9996	2
				LLTQHENIKNEIDNYEEDYQK	3	0.9997	1
				LQALDTGWNELHK	2	0.9988	1
				LQALDTGWNELHK	3	0.996	1
				LTTLELLEVR	2	0.9998	1
				LVDTGDKFR	3	0.8625	1
				LVSQDNFGFDLPAVEAATK	2	0.9998	1
				LWEYLLELLR	2	0.9998	2
				MLTAQDMSYDEAR	2	0.9998	1
				MPLATSTDHGHNLQTVQLLIK	3	0.9865	1
				NDSFTTCIELGK	2	0.9943	1
				QAEAFLNNQEYVLAHTEMPTTLEGAEAAIK	3	0.9998	1
				QLWGLLIEETEKR	3	0.9828	1
				QNLLSQSHAYQQFLR	3	0.9671	1
				QQMLENQMEVR	2	0.9994	2
				SAATWDER	2	0.9853	1
				SNAHYNLQNAFNLAEQHLGLTK	3	0.9998	1
				SQNIVTDSSSLSAEAIR	2	0.9998	1
				TQILAASYELHK	3	0.9953	1
				TQTAIASEDMPNTLTEAEK	2	0.9998	1
				VDTVNHLADELINSGHSDAATIAEWK	3	0.9991	1
				VIESTQDLGNDLAGVMALQR	3	0.9998	1
				VLDNAIETEK	2	0.9987	1
				WVNSHLAR	2	0.9837	1
IPI00005615	TIAL1	Nucleolysin TIAR	1	5.33	2	2	2	2	8.97913e+06	7616900	1.27908e+07	10148950	1.53929e+07	1.18046e+07	13810800	1.0794e+07	1.19781e+07	1.27718e+07	1.42151e+07	12086700	1.05603e+07	11598500	8.97538e+06	8.20617e+06	13988050	12863600	13619400	1.03734e+07	1.49604e+07	1.16423e+07	1.50185e+07	1.73129e+07	8.29802e+06	1.14699e+07	1.35988e+07	1.23024e+07	1.23749e+07	1.31509e+07	1.10794e+07	8590775	13425825	1.19964e+07	13301350	1.61657e+07	1.14173e+07	1.1299e+07	13722325	1.12823e+06	998746
IPI00644708	TIAL1	nucleolysin TIAR isoform 2	1	5.1	2	2	2	2	8.97913e+06	7616900	1.27908e+07	10148950	1.53929e+07	1.18046e+07	13810800	1.0794e+07	1.19781e+07	1.27718e+07	1.42151e+07	12086700	1.05603e+07	11598500	8.97538e+06	8.20617e+06	13988050	12863600	13619400	1.03734e+07	1.49604e+07	1.16423e+07	1.50185e+07	1.73129e+07	8.29802e+06	1.14699e+07	1.35988e+07	1.23024e+07	1.23749e+07	1.31509e+07	1.10794e+07	8590775	13425825	1.19964e+07	13301350	1.61657e+07	1.14173e+07	1.1299e+07	13722325	1.12823e+06	998746
				FEDVVNQSSPK	2	0.9917	1
				TLYVGNLSR	2	0.8133	1
IPI00005657	PFDN6	Prefoldin subunit 6	1	9.3	1	1	1	1	9903200	10788000	9863800	10102000	15542000	15606000	18073000	16827000	11962000	9065800	12336000	9303700	13059000	16155000	14281000	11889000	12993000	16296000	12855000	12428000	18647000	9909500	20317000	18079000	10345600	9982900	15574000	17450000	10513900	10819850	14607000	13085000	14644500	12641500	14278250	19198000	13338125	1.22564e+07	1.51906e+07	1.87349e+06	970905
				ETLAQLQQEFQR	2	0.9995	1
IPI00005668	AKR1C2	Aldo-keto reductase family 1 member C2	1	32.51	7	7	7	1	2.42316e+07	2.04342e+07	3.16727e+07	20121300	2.08818e+07	2.00746e+07	2.37686e+07	1.85655e+07	1.77281e+07	1.88594e+07	2.02449e+07	1.76044e+07	1.79312e+07	1.68087e+07	2.0585e+07	1.8971e+07	1.9975e+07	1.47429e+07	19491550	19151600	17661950	1.79813e+07	17369500	1.59813e+07	22332925	2.5897e+07	20478175	2.11671e+07	1.82938e+07	1.89247e+07	17369949	1.9778e+07	17358950	19321575	1.78216e+07	1.66754e+07	2.24688e+07	1.85916e+07	1.77944e+07	1.20513e+06	508231
				ILFDTVDLCATWEAMEK	2	0.9998	1
				LLEMILNKPGLK	3	0.9676	1
				LNDGHFMPVLGFGTYAPAEVPK	3	0.9998	1
				QNVQVFEFQLTSEEMK	2	0.9998	1
				RTPALIALR	2	0.9949	1
				SIGVSNFNHR	2	0.9989	1
				YLTLDIFAGPPNYPFSDEY	2	0.9997	1
IPI00005705	PPP1CC	isoform Gamma-1 of Serine/threonine-protein phosphatase PP1-gamma catalytic subunit	1	13.93	3	3	5	2	2.45819e+06	2547401	3426148	2.16136e+06	2.75183e+06	3.38483e+06	4.72273e+06	3.61628e+06	2.70334e+06	3.33757e+06	3.45203e+06	2.18854e+06	2.63115e+06	2.52291e+06	3.01601e+06	3.15269e+06	2.47322e+06	3.01911e+06	3.9413e+06	3.47383e+06	3.35314e+06	2.51557e+06	4.51649e+06	3.36342e+06	2.50279e+06	2793754	3.06833e+06	4.1695e+06	3.02045e+06	2.82028e+06	2.57703e+06	3.08435e+06	2.74616e+06	3.70756e+06	2.93435e+06	3.93996e+06	3133596	2.87553e+06	3.33201e+06	364092	114296
IPI00218187	PPP1CC	isoform Gamma-2 of Serine/threonine-protein phosphatase PP1-gamma catalytic subunit	1	13.35	3	3	5	2	2.45819e+06	2547401	3426148	2.16136e+06	2.75183e+06	3.38483e+06	4.72273e+06	3.61628e+06	2.70334e+06	3.33757e+06	3.45203e+06	2.18854e+06	2.63115e+06	2.52291e+06	3.01601e+06	3.15269e+06	2.47322e+06	3.01911e+06	3.9413e+06	3.47383e+06	3.35314e+06	2.51557e+06	4.51649e+06	3.36342e+06	2.50279e+06	2793754	3.06833e+06	4.1695e+06	3.02045e+06	2.82028e+06	2.57703e+06	3.08435e+06	2.74616e+06	3.70756e+06	2.93435e+06	3.93996e+06	3133596	2.87553e+06	3.33201e+06	364092	114296
				EIFLSQPILLELEAPLK	2	0.9998	2
				NVQLQENEIR	2	0.9977	1
				TFTDCFNCLPIAAIVDEK	2	0.9998	2
IPI00922662	-	cDNA FLJ57768, highly similar to Ras-related protein Rab-1A	1	30.06	3	4	4	3	3.54298e+06	3.92214e+06	3.96439e+06	3.70625e+06	4327150	3315810	3.81199e+06	3.92589e+06	2.65419e+06	3.27529e+06	3.49565e+06	3202190	2.77471e+06	2871860	3.0876e+06	2683380	3.0531e+06	2723850	3.70971e+06	3.57209e+06	2.70849e+06	2.71245e+06	2.96161e+06	3140600	3732560	3.83532e+06	3821480	3.86894e+06	2.96474e+06	3.34892e+06	2.82329e+06	2.88549e+06	2.88847e+06	3640900	2.71047e+06	3.0511e+06	3.81457e+06	3.00561e+06	3.07274e+06	29096.9	118040
IPI00005719	RAB1A	isoform 1 of Ras-related protein Rab-1A	1	25.37	3	4	4	3	3.54298e+06	3.92214e+06	3.96439e+06	3.70625e+06	4327150	3315810	3.81199e+06	3.92589e+06	2.65419e+06	3.27529e+06	3.49565e+06	3202190	2.77471e+06	2871860	3.0876e+06	2683380	3.0531e+06	2723850	3.70971e+06	3.57209e+06	2.70849e+06	2.71245e+06	2.96161e+06	3140600	3732560	3.83532e+06	3821480	3.86894e+06	2.96474e+06	3.34892e+06	2.82329e+06	2.88549e+06	2.88847e+06	3640900	2.71047e+06	3.0511e+06	3.81457e+06	3.00561e+06	3.07274e+06	29096.9	118040
IPI00937805	RAB1A	23 kDa protein	1	25.37	3	4	4	3	3.54298e+06	3.92214e+06	3.96439e+06	3.70625e+06	4327150	3315810	3.81199e+06	3.92589e+06	2.65419e+06	3.27529e+06	3.49565e+06	3202190	2.77471e+06	2871860	3.0876e+06	2683380	3.0531e+06	2723850	3.70971e+06	3.57209e+06	2.70849e+06	2.71245e+06	2.96161e+06	3140600	3732560	3.83532e+06	3821480	3.86894e+06	2.96474e+06	3.34892e+06	2.82329e+06	2.88549e+06	2.88847e+06	3640900	2.71047e+06	3.0511e+06	3.81457e+06	3.00561e+06	3.07274e+06	29096.9	118040
				EFADSLGIPFLETSAK	2	0.9984	1
				FADDTYTESYISTIGVDFK	2	0.9998	1
				NATNVEQSFMTMAAEIK	2	0.9997	1
				NATNVEQSFMTMAAEIK	3	0.9997	1
IPI00005724	LANCL1	LanC-like protein 1	0.988	3.01	1	1	1	5	1763800	1989920	3231000	2779200	3440200	3226000	1755400	1304780	3338200	3607400	3987800	3720600	1704020	1631380	1556720	1004380	1470760	2953800	3662200	3626000	3065200	3059400	3619000	3055600	1876860	3005100	3333100	1530090	3472800	3854200	1667700	1280550	2212280	3644100	3062300	3337300	2.43629e+06	2.56881e+06	3063995	434163	641680
IPI00924801	LANCL1	9 kDa protein	0.988	14.63	1	1	1	5	1763800	1989920	3231000	2779200	3440200	3226000	1755400	1304780	3338200	3607400	3987800	3720600	1704020	1631380	1556720	1004380	1470760	2953800	3662200	3626000	3065200	3059400	3619000	3055600	1876860	3005100	3333100	1530090	3472800	3854200	1667700	1280550	2212280	3644100	3062300	3337300	2.43629e+06	2.56881e+06	3063995	434163	641680
IPI00925884	LANCL1	LANCL1 protein (Fragment)	0.988	3.01	1	1	1	5	1763800	1989920	3231000	2779200	3440200	3226000	1755400	1304780	3338200	3607400	3987800	3720600	1704020	1631380	1556720	1004380	1470760	2953800	3662200	3626000	3065200	3059400	3619000	3055600	1876860	3005100	3333100	1530090	3472800	3854200	1667700	1280550	2212280	3644100	3062300	3337300	2.43629e+06	2.56881e+06	3063995	434163	641680
IPI00926882	LANCL1	6 kDa protein	0.988	23.08	1	1	1	5	1763800	1989920	3231000	2779200	3440200	3226000	1755400	1304780	3338200	3607400	3987800	3720600	1704020	1631380	1556720	1004380	1470760	2953800	3662200	3626000	3065200	3059400	3619000	3055600	1876860	3005100	3333100	1530090	3472800	3854200	1667700	1280550	2212280	3644100	3062300	3337300	2.43629e+06	2.56881e+06	3063995	434163	641680
IPI00927255	LANCL1	cDNA FLJ51489, highly similar to LanC-like protein 1	0.988	6.12	1	1	1	5	1763800	1989920	3231000	2779200	3440200	3226000	1755400	1304780	3338200	3607400	3987800	3720600	1704020	1631380	1556720	1004380	1470760	2953800	3662200	3626000	3065200	3059400	3619000	3055600	1876860	3005100	3333100	1530090	3472800	3854200	1667700	1280550	2212280	3644100	3062300	3337300	2.43629e+06	2.56881e+06	3063995	434163	641680
				SLAEGYFDAAGR	2	0.9876	1
IPI00005745	SPTLC1	Serine palmitoyltransferase 1	0.959	2.54	1	1	1	2	10006500	9572500	8625500	9380500	11625500	9430000	12140500	9216500	10052500	10511000	9280500	7749000	10946000	8859500	9877000	9067000	7368500	8686000	9749500	10322000	9725000	8318000	8606000	7136000	9789500	9003000	10527750	10678500	10281750	8514750	9902750	9472000	8027250	10035750	9021500	7871000	9.99969e+06	9.54281e+06	8738875	384838	380516
IPI00432425	SPTLC1	SPTLC1 protein	0.959	2.34	1	1	1	2	10006500	9572500	8625500	9380500	11625500	9430000	12140500	9216500	10052500	10511000	9280500	7749000	10946000	8859500	9877000	9067000	7368500	8686000	9749500	10322000	9725000	8318000	8606000	7136000	9789500	9003000	10527750	10678500	10281750	8514750	9902750	9472000	8027250	10035750	9021500	7871000	9.99969e+06	9.54281e+06	8738875	384838	380516
				LLQEIVDQCMNR	2	0.9589	1
IPI00005776	NOD1	Nucleotide-binding oligomerization domain-containing protein 1	0.965	1.89	1	1	1	1	62514000	53491000	57783000	53837000	62470000	63339000	74033000	67310000	52658000	52153000	53613000	46717000	47720000	51314000	46055000	41894000	52230000	46338000	51563000	51193000	48501000	45023000	42636000	43585000	58002500	55810000	62904500	70671500	52405500	50165000	49517000	43974500	49284000	51378000	46762000	43110500	61847125	49015500	47633625	3.29413e+06	1.79064e+06
				SISEVGMWGNQVGDEGAK	3	0.8761	1
IPI00005792	PABPN1	isoform 1 of Polyadenylate-binding protein 2	0.988	3.59	1	1	1	2	3860750	2748150	2611100	4387100	4468300	3220300	4182100	3455150	4987750	5038500	3706450	3033200	3328000	2261800	3505000	3175800	2400550	1822850	4085800	3844600	3420450	2990550	3690200	1638400	3304450	3499100	3844300	3818625	5013125	3369825	2794900	3340400	2111700	3965200	3205500	2664300	3.61662e+06	3.62956e+06	2986675	130354	479756
IPI00414963	PABPN1	isoform 2 of Polyadenylate-binding protein 2	0.988	3.72	1	1	1	2	3860750	2748150	2611100	4387100	4468300	3220300	4182100	3455150	4987750	5038500	3706450	3033200	3328000	2261800	3505000	3175800	2400550	1822850	4085800	3844600	3420450	2990550	3690200	1638400	3304450	3499100	3844300	3818625	5013125	3369825	2794900	3340400	2111700	3965200	3205500	2664300	3.61662e+06	3.62956e+06	2986675	130354	479756
				TSLALDESLFR	2	0.9883	1
IPI00005930	OPN4	Melanopsin	0.918	2.72	1	1	1	2	1107500	1109000	1121650	753500	1363600	1496000	817200	1228250	1374000	976650	792600	1055250	813500	1266950	641900	1081000	1446500	869300	1185500	652600	1446750	1518250	1869050	1731700	1108250	937575	1429800	1022725	1175325	923925	1040225	861450	1157900	919050	1482500	1800375	1.12459e+06	1.00023e+06	1.33996e+06	107537	69125.6
IPI00646790	OPN4	Similar to Opsin 4 isoform 2	0.918	2.61	1	1	1	2	1107500	1109000	1121650	753500	1363600	1496000	817200	1228250	1374000	976650	792600	1055250	813500	1266950	641900	1081000	1446500	869300	1185500	652600	1446750	1518250	1869050	1731700	1108250	937575	1429800	1022725	1175325	923925	1040225	861450	1157900	919050	1482500	1800375	1.12459e+06	1.00023e+06	1.33996e+06	107537	69125.6
				SLYGQGLEDLEAK	3	0.9185	1
IPI00005969	CAPZA1	F-actin-capping protein subunit alpha-1	1	17.48	4	4	4	2	1.80541e+07	1.37164e+07	1.94477e+07	15629050	1.71371e+07	1.63149e+07	1.41512e+07	1.123e+07	1.37782e+07	15409750	1.31019e+07	1.41593e+07	1.57619e+07	1.21411e+07	1.52874e+07	1.17391e+07	1.5843e+07	1.10739e+07	1.74731e+07	1.32896e+07	1.466e+07	1.35825e+07	1.68562e+07	1.20261e+07	15885275	1.75384e+07	1.6726e+07	1.26906e+07	1.4594e+07	1.36306e+07	1.39515e+07	13513225	1.34584e+07	15381375	14121225	1.44411e+07	1.57101e+07	13922317	1.43505e+07	1.06156e+06	242283
IPI00873484	CAPZA1	32 kDa protein	1	18.12	4	4	4	2	1.80541e+07	1.37164e+07	1.94477e+07	15629050	1.71371e+07	1.63149e+07	1.41512e+07	1.123e+07	1.37782e+07	15409750	1.31019e+07	1.41593e+07	1.57619e+07	1.21411e+07	1.52874e+07	1.17391e+07	1.5843e+07	1.10739e+07	1.74731e+07	1.32896e+07	1.466e+07	1.35825e+07	1.68562e+07	1.20261e+07	15885275	1.75384e+07	1.6726e+07	1.26906e+07	1.4594e+07	1.36306e+07	1.39515e+07	13513225	1.34584e+07	15381375	14121225	1.44411e+07	1.57101e+07	13922317	1.43505e+07	1.06156e+06	242283
				FITHAPPGEFNEVFNDVR	3	0.9998	1
				FTITPPTAQVVGVLK	2	0.9992	1
				LLLNNDNLLR	2	0.9991	1
				RQLPVTR	2	0.9945	1
IPI00005978	SRSF2	Serine/arginine-rich splicing factor 2	1	11.31	2	2	3	3	5.41607e+06	5063650	5.79311e+06	5.22298e+06	6197225	6.74033e+06	6672375	5.76553e+06	6438500	4.66962e+06	6.59226e+06	5.25202e+06	4874375	5.42881e+06	4.37752e+06	4.29303e+06	5.50329e+06	5758600	6749750	5172150	5.79826e+06	5717650	5.53523e+06	5.55861e+06	5.23986e+06	5.50805e+06	6.46878e+06	6.21895e+06	5.55406e+06	5.92214e+06	5.15159e+06	4335275	5.63095e+06	5960950	5.75795e+06	5.54692e+06	5.85891e+06	5.24077e+06	5.72419e+06	289814	340378
IPI00385786	SRSF2	cDNA FLJ35170 fis, clone PLACE6012942, highly similar to SPLICING FACTOR, ARGININE/SERINE-RICH 2	1	12.44	2	2	3	3	5.41607e+06	5063650	5.79311e+06	5.22298e+06	6197225	6.74033e+06	6672375	5.76553e+06	6438500	4.66962e+06	6.59226e+06	5.25202e+06	4874375	5.42881e+06	4.37752e+06	4.29303e+06	5.50329e+06	5758600	6749750	5172150	5.79826e+06	5717650	5.53523e+06	5.55861e+06	5.23986e+06	5.50805e+06	6.46878e+06	6.21895e+06	5.55406e+06	5.92214e+06	5.15159e+06	4335275	5.63095e+06	5960950	5.75795e+06	5.54692e+06	5.85891e+06	5.24077e+06	5.72419e+06	289814	340378
IPI00796848	SRSF2	cDNA FLJ52570, highly similar to Splicing factor, arginine/serine-rich 2	1	11.96	2	2	3	3	5.41607e+06	5063650	5.79311e+06	5.22298e+06	6197225	6.74033e+06	6672375	5.76553e+06	6438500	4.66962e+06	6.59226e+06	5.25202e+06	4874375	5.42881e+06	4.37752e+06	4.29303e+06	5.50329e+06	5758600	6749750	5172150	5.79826e+06	5717650	5.53523e+06	5.55861e+06	5.23986e+06	5.50805e+06	6.46878e+06	6.21895e+06	5.55406e+06	5.92214e+06	5.15159e+06	4335275	5.63095e+06	5960950	5.75795e+06	5.54692e+06	5.85891e+06	5.24077e+06	5.72419e+06	289814	340378
				DAEDAMDAMDGAVLDGR	2	0.9997	2
				VGDVYIPR	2	0.9921	1
IPI00006034	CRIP2	Cysteine-rich protein 2	1	32.21	3	3	3	1	8698000	9612780	9198000	7229850	8929100	8492350	8746050	11691150	8654400	7846900	10086400	7947015	6545050	7550200	7563300	7035100	9121500	9807450	7224958	10097300	9400150	7214150	7112556	7595600	9155390	8213925	8710725	10218600	8250650	9.01671e+06	7047625	7299200	9464475	8661129	8307150	7354078	9074660	7.90355e+06	8446708	427047	452534
				ASSVTTFTGEPNTCPR	2	0.9997	1
				GVNIGGAGSYIYEKPLAEGPQVTGPIEVPAAR	3	0.9997	1
				GVNTGAVGSYIYDRDPEGK	3	0.946	1
IPI00006052	PFDN2	Prefoldin subunit 2	1	13.64	2	2	2	1	17988900	18421000	20519000	18138900	17777700	17448500	21057500	15290800	23310000	21651400	23904000	20442500	18349000	19861000	13584600	18281700	21034000	19132500	20191700	20542300	18326100	16866300	17968100	16707300	18204950	19328950	17613100	18174150	22480700	22173250	19105000	15933150	20083250	20367000	17596200	17337700	1.83303e+07	19923025	1.8846e+07	359603	1.53279e+06
				IIETLTQQLQAK	2	0.9747	1
				MVGGVLVER	2	0.9963	1
IPI00006079	BCLAF1	isoform 1 of Bcl-2-associated transcription factor 1	0.967	0.98	1	1	1	4	4380500	2513000	3198500	3042000	3097000	3244000	3308500	3121500	4031750	3699000	4530750	3243750	2415500	3317500	4216500	2550250	2656500	2532750	2782500	3135750	3136000	3173500	2463900	2784500	3446750	3120250	3170500	3215000	3865375	3887250	2866500	3383375	2594625	2959125	3154750	2624200	3238125	3500625	2833175	72184.3	241244
IPI00413671	BCLAF1	isoform 2 of Bcl-2-associated transcription factor 1	0.967	0.98	1	1	1	4	4380500	2513000	3198500	3042000	3097000	3244000	3308500	3121500	4031750	3699000	4530750	3243750	2415500	3317500	4216500	2550250	2656500	2532750	2782500	3135750	3136000	3173500	2463900	2784500	3446750	3120250	3170500	3215000	3865375	3887250	2866500	3383375	2594625	2959125	3154750	2624200	3238125	3500625	2833175	72184.3	241244
IPI00413672	BCLAF1	isoform 3 of Bcl-2-associated transcription factor 1	0.967	1.04	1	1	1	4	4380500	2513000	3198500	3042000	3097000	3244000	3308500	3121500	4031750	3699000	4530750	3243750	2415500	3317500	4216500	2550250	2656500	2532750	2782500	3135750	3136000	3173500	2463900	2784500	3446750	3120250	3170500	3215000	3865375	3887250	2866500	3383375	2594625	2959125	3154750	2624200	3238125	3500625	2833175	72184.3	241244
IPI00413673	BCLAF1	isoform 4 of Bcl-2-associated transcription factor 1	0.967	1.2	1	1	1	4	4380500	2513000	3198500	3042000	3097000	3244000	3308500	3121500	4031750	3699000	4530750	3243750	2415500	3317500	4216500	2550250	2656500	2532750	2782500	3135750	3136000	3173500	2463900	2784500	3446750	3120250	3170500	3215000	3865375	3887250	2866500	3383375	2594625	2959125	3154750	2624200	3238125	3500625	2833175	72184.3	241244
				SAAMTLNER	2	0.9665	1
IPI00006103	CD2BP2	CD2 antigen cytoplasmic tail-binding protein 2	1	7.33	2	2	2	1	8926200	8561200	8659100	6980500	5575200	6797600	10525700	7292500	4005100	6772000	7447700	8466100	5824800	5920000	7044900	5606200	5582800	5990100	6933700	7446000	6880900	4712000	4763600	3542200	8743700	7819800	6186400	8909100	5388550	7956900	5872400	6325550	5786450	7189850	5796450	4152900	7914750	6385850	5.73141e+06	623972	557530
				DSWLDNIDWVK	2	0.9995	1
				LVDPVAGSGGPGSR	2	0.9927	1
IPI00006114	SERPINF1	Pigment epithelium-derived factor	0.994	3.35	1	1	1	2	4620300	4204250	4762450	3975550	3796150	4670600	4933000	3721400	4474650	3839350	4494150	3627050	3976350	4671400	4218800	3982150	4430700	3255150	4104450	4157350	3550200	3357950	3341100	3633450	4412275	4369000	4233375	4327200	4157000	4060600	4323875	4100475	3842925	4130900	3454075	3487275	4.33546e+06	4.16049e+06	3.72879e+06	38204.5	57941.5
IPI00790473	SERPINF1	12 kDa protein	0.994	12.28	1	1	1	2	4620300	4204250	4762450	3975550	3796150	4670600	4933000	3721400	4474650	3839350	4494150	3627050	3976350	4671400	4218800	3982150	4430700	3255150	4104450	4157350	3550200	3357950	3341100	3633450	4412275	4369000	4233375	4327200	4157000	4060600	4323875	4100475	3842925	4130900	3454075	3487275	4.33546e+06	4.16049e+06	3.72879e+06	38204.5	57941.5
				LAAAVSNFGYDLYR	2	0.9944	1
IPI00006164	ILKAP	Integrin-linked kinase-associated serine/threonine phosphatase 2C	0.993	2.04	1	1	1	2	7560000	5134000	8777000	5237000	5753000	5514500	7206000	2674650	5880000	5170500	6380000	2869650	7330000	5789000	7481000	5563000	8012500	5224500	6424500	3694700	6682000	4868300	6266000	5269000	6347000	7007000	5633750	4940325	5525250	4624825	6559500	6522000	6618500	5059600	5775150	5767500	5.98202e+06	5.80789e+06	5.80519e+06	446301	461375
IPI00917171	ILKAP	23 kDa protein	0.993	3.94	1	1	1	2	7560000	5134000	8777000	5237000	5753000	5514500	7206000	2674650	5880000	5170500	6380000	2869650	7330000	5789000	7481000	5563000	8012500	5224500	6424500	3694700	6682000	4868300	6266000	5269000	6347000	7007000	5633750	4940325	5525250	4624825	6559500	6522000	6618500	5059600	5775150	5767500	5.98202e+06	5.80789e+06	5.80519e+06	446301	461375
				HAALSLSK	2	0.9931	1
IPI00006167	PPM1G	Protein phosphatase 1G	0.995	2.56	1	1	1	1	6091800	6701600	13363000	10362000	7507300	8735700	6602400	9301200	5929300	6230100	5745600	6545500	6965800	4821600	6861600	6423800	9595200	6076300	8008300	4875000	10092000	7410700	8081500	5716700	6396700	11862500	8121500	7951800	6079700	6145550	5893700	6642700	7835750	6441650	8751350	6899100	8583125	6.19041e+06	7.48196e+06	1.15997e+06	159915
				LPLPYGFSAMQGWR	2	0.9954	1
IPI00006181	EIF3D	Eukaryotic translation initiation factor 3 subunit D	1	5.66	2	2	2	2	6.92803e+06	5.76203e+06	6247100	7.07326e+06	6670600	5.41505e+06	5.98923e+06	5.63623e+06	6.01013e+06	7.26653e+06	7785500	7.78473e+06	5861600	5.65187e+06	5500441	4.42091e+06	7.35413e+06	6.50003e+06	6683024	6.31263e+06	7001400	5649700	7114364	7.42051e+06	6.34503e+06	6.66018e+06	6.04283e+06	5.81273e+06	6.63833e+06	7.78512e+06	5.75673e+06	4.96067e+06	6.92708e+06	6.49783e+06	6325550	7.26744e+06	6.21519e+06	6.28521e+06	6.75447e+06	184064	606087
IPI00791086	EIF3D	Uncharacterized protein	1	5.66	2	2	2	2	6.92803e+06	5.76203e+06	6247100	7.07326e+06	6670600	5.41505e+06	5.98923e+06	5.63623e+06	6.01013e+06	7.26653e+06	7785500	7.78473e+06	5861600	5.65187e+06	5500441	4.42091e+06	7.35413e+06	6.50003e+06	6683024	6.31263e+06	7001400	5649700	7114364	7.42051e+06	6.34503e+06	6.66018e+06	6.04283e+06	5.81273e+06	6.63833e+06	7.78512e+06	5.75673e+06	4.96067e+06	6.92708e+06	6.49783e+06	6325550	7.26744e+06	6.21519e+06	6.28521e+06	6.75447e+06	184064	606087
				SVYSWDIVVQR	2	0.9988	1
				TQGNVFATDAILATLMSCTR	2	0.9924	1
IPI00006196	NUMA1	isoform 2 of Nuclear mitotic apparatus protein 1	0.999	1.43	2	2	2	3	2.21628e+06	1.80437e+06	2738500	1.60351e+06	2.21186e+06	2.04336e+06	2913050	1.99299e+06	2.00127e+06	1.95479e+06	1860950	2.02472e+06	2226600	1.51303e+06	1378225	2079050	1.69662e+06	2657425	2.90329e+06	2146750	2.39186e+06	1.74768e+06	3129450	2.36506e+06	2010325	2.171e+06	2.12761e+06	2.45302e+06	1.97803e+06	1.94283e+06	1.86982e+06	1.72864e+06	2.17702e+06	2.52502e+06	2.06977e+06	2.74725e+06	2.19049e+06	1.87983e+06	2.37977e+06	93859.7	55205.6
IPI00292771	NUMA1	isoform 1 of Nuclear mitotic apparatus protein 1	0.999	1.42	2	2	2	3	2.21628e+06	1.80437e+06	2738500	1.60351e+06	2.21186e+06	2.04336e+06	2913050	1.99299e+06	2.00127e+06	1.95479e+06	1860950	2.02472e+06	2226600	1.51303e+06	1378225	2079050	1.69662e+06	2657425	2.90329e+06	2146750	2.39186e+06	1.74768e+06	3129450	2.36506e+06	2010325	2.171e+06	2.12761e+06	2.45302e+06	1.97803e+06	1.94283e+06	1.86982e+06	1.72864e+06	2.17702e+06	2.52502e+06	2.06977e+06	2.74725e+06	2.19049e+06	1.87983e+06	2.37977e+06	93859.7	55205.6
IPI00872028	NUMA1	NUMA1 variant protein (Fragment)	0.999	1.41	2	2	2	3	2.21628e+06	1.80437e+06	2738500	1.60351e+06	2.21186e+06	2.04336e+06	2913050	1.99299e+06	2.00127e+06	1.95479e+06	1860950	2.02472e+06	2226600	1.51303e+06	1378225	2079050	1.69662e+06	2657425	2.90329e+06	2146750	2.39186e+06	1.74768e+06	3129450	2.36506e+06	2010325	2.171e+06	2.12761e+06	2.45302e+06	1.97803e+06	1.94283e+06	1.86982e+06	1.72864e+06	2.17702e+06	2.52502e+06	2.06977e+06	2.74725e+06	2.19049e+06	1.87983e+06	2.37977e+06	93859.7	55205.6
				LEILQQQLQVANEAR	2	0.9986	1
				LQAQLNELQAQLSQK	2	0.9991	1
IPI00006207	LRRFIP1	isoform 2 of Leucine-rich repeat flightless-interacting protein 1	1	3.19	2	2	3	3	1.3018e+06	1171136	2.22137e+06	1.22621e+06	1.85188e+06	1.1608e+06	979937	1.26509e+06	2.3973e+06	2118120	1970860	1207419	1.27622e+06	978667	1.14353e+06	1264884	1.72702e+06	1.09484e+06	1942577	1541630	1819257	1.31624e+06	1257924	1571202	1.23647e+06	1.72379e+06	1.50634e+06	1.12251e+06	2.25771e+06	1.58914e+06	1127442	1.20421e+06	1.41093e+06	1.7421e+06	1.56775e+06	1414563	1397279	1.54463e+06	1.53384e+06	135357	258263
IPI00382733	LRRFIP1	isoform 3 of Leucine-rich repeat flightless-interacting protein 1	1	3.32	2	2	3	3	1.3018e+06	1171136	2.22137e+06	1.22621e+06	1.85188e+06	1.1608e+06	979937	1.26509e+06	2.3973e+06	2118120	1970860	1207419	1.27622e+06	978667	1.14353e+06	1264884	1.72702e+06	1.09484e+06	1942577	1541630	1819257	1.31624e+06	1257924	1571202	1.23647e+06	1.72379e+06	1.50634e+06	1.12251e+06	2.25771e+06	1.58914e+06	1127442	1.20421e+06	1.41093e+06	1.7421e+06	1.56775e+06	1414563	1397279	1.54463e+06	1.53384e+06	135357	258263
IPI00785113	LRRFIP1	isoform 1 of Leucine-rich repeat flightless-interacting protein 1	1	3.09	2	2	3	3	1.3018e+06	1171136	2.22137e+06	1.22621e+06	1.85188e+06	1.1608e+06	979937	1.26509e+06	2.3973e+06	2118120	1970860	1207419	1.27622e+06	978667	1.14353e+06	1264884	1.72702e+06	1.09484e+06	1942577	1541630	1819257	1.31624e+06	1257924	1571202	1.23647e+06	1.72379e+06	1.50634e+06	1.12251e+06	2.25771e+06	1.58914e+06	1127442	1.20421e+06	1.41093e+06	1.7421e+06	1.56775e+06	1414563	1397279	1.54463e+06	1.53384e+06	135357	258263
				EIDCLSPEAQK	2	0.9761	1
				SAVEAQNEVTENPK	2	0.9997	2
IPI00929577	ABHD2	Similar to Vesicle-associated membrane protein-associated protein A	0.989	3.92	1	1	2	3	1131900	619833	1031750	953067	1.16753e+06	872333	736467	686983	1158650	896283	957267	939383	973533	1.28647e+06	950717	825767	980017	864000	843800	784717	931583	844033	860600	898333	875867	992408	1.01993e+06	711725	1.02747e+06	948325	1130000	888242	922008	814258	887808	879467	899983	998508	875885	70091.1	52285.9
IPI00006211	VAPB	isoform 1 of Vesicle-associated membrane protein-associated protein B/C	0.989	4.94	1	1	2	3	1131900	619833	1031750	953067	1.16753e+06	872333	736467	686983	1158650	896283	957267	939383	973533	1.28647e+06	950717	825767	980017	864000	843800	784717	931583	844033	860600	898333	875867	992408	1.01993e+06	711725	1.02747e+06	948325	1130000	888242	922008	814258	887808	879467	899983	998508	875885	70091.1	52285.9
IPI00748221	VAPB	isoform 2 of Vesicle-associated membrane protein-associated protein B/C	0.989	12.12	1	1	2	3	1131900	619833	1031750	953067	1.16753e+06	872333	736467	686983	1158650	896283	957267	939383	973533	1.28647e+06	950717	825767	980017	864000	843800	784717	931583	844033	860600	898333	875867	992408	1.01993e+06	711725	1.02747e+06	948325	1130000	888242	922008	814258	887808	879467	899983	998508	875885	70091.1	52285.9
				GPFTDVVTTNLK	2	0.9888	2
IPI00006213	PCM1	isoform 1 of Pericentriolar material 1 protein	0.952	0.54	1	1	1	4	1633950	1308725	1615200	1575400	1257950	1161275	1615350	1221625	1609950	1872700	1409800	1539050	1513375	1505550	1388200	1341375	1392200	1329250	2103900	1693650	1779775	1284975	1415800	1206075	1.47134e+06	1595300	1.20961e+06	1.41849e+06	1741325	1474425	1.50946e+06	1.36479e+06	1360725	1898775	1532375	1.31094e+06	1.42368e+06	1522500	1.5257e+06	80403.4	79182.7
IPI00795923	PCM1	isoform 2 of Pericentriolar material 1 protein	0.952	0.56	1	1	1	4	1633950	1308725	1615200	1575400	1257950	1161275	1615350	1221625	1609950	1872700	1409800	1539050	1513375	1505550	1388200	1341375	1392200	1329250	2103900	1693650	1779775	1284975	1415800	1206075	1.47134e+06	1595300	1.20961e+06	1.41849e+06	1741325	1474425	1.50946e+06	1.36479e+06	1360725	1898775	1532375	1.31094e+06	1.42368e+06	1522500	1.5257e+06	80403.4	79182.7
IPI00941597	PCM1	PCM1 protein	0.952	0.59	1	1	1	4	1633950	1308725	1615200	1575400	1257950	1161275	1615350	1221625	1609950	1872700	1409800	1539050	1513375	1505550	1388200	1341375	1392200	1329250	2103900	1693650	1779775	1284975	1415800	1206075	1.47134e+06	1595300	1.20961e+06	1.41849e+06	1741325	1474425	1.50946e+06	1.36479e+06	1360725	1898775	1532375	1.31094e+06	1.42368e+06	1522500	1.5257e+06	80403.4	79182.7
IPI00953308	PCM1	Uncharacterized protein	0.952	0.56	1	1	1	4	1633950	1308725	1615200	1575400	1257950	1161275	1615350	1221625	1609950	1872700	1409800	1539050	1513375	1505550	1388200	1341375	1392200	1329250	2103900	1693650	1779775	1284975	1415800	1206075	1.47134e+06	1595300	1.20961e+06	1.41849e+06	1741325	1474425	1.50946e+06	1.36479e+06	1360725	1898775	1532375	1.31094e+06	1.42368e+06	1522500	1.5257e+06	80403.4	79182.7
				ALYALQDIVSR	2	0.9516	1
IPI00006252	AIMP1	Aminoacyl tRNA synthase complex-interacting multifunctional protein 1	1	9.62	2	2	2	2	3408125	3009575	4792750	3881700	2094550	3061550	2286850	3477375	3635550	3207150	3021450	3292750	4322100	2566125	3220825	2651300	3198925	2387550	3097825	3569650	3221300	3277875	2435625	2225975	3208850	4337225	2578050	2.88211e+06	3421350	3157100	3.44411e+06	2.93606e+06	2.79324e+06	3.33374e+06	3.24959e+06	2330800	3.25156e+06	3.23966e+06	2.92684e+06	384122	120347
IPI00793201	AIMP1	aminoacyl tRNA synthase complex-interacting multifunctional protein 1 isoform b precursor	1	8.93	2	2	2	2	3408125	3009575	4792750	3881700	2094550	3061550	2286850	3477375	3635550	3207150	3021450	3292750	4322100	2566125	3220825	2651300	3198925	2387550	3097825	3569650	3221300	3277875	2435625	2225975	3208850	4337225	2578050	2.88211e+06	3421350	3157100	3.44411e+06	2.93606e+06	2.79324e+06	3.33374e+06	3.24959e+06	2330800	3.25156e+06	3.23966e+06	2.92684e+06	384122	120347
				GAEADQIIEYLK	2	0.9994	1
				KQQSIAGSADSKPIDVSR	3	0.9997	1
IPI00006379	NOP58	Nucleolar protein 58	0.913	2.46	1	1	1	1	3915000	4231700	4160400	3891400	4565400	4422200	3576100	3563500	5619400	6162500	5602900	3211000	4645800	4622500	3555200	2761100	5288700	4074400	5664500	3990500	5471500	4400800	5967800	5134200	4073350	4025900	4493800	3569800	5890950	4406950	4634150	3158150	4681550	4827500	4936150	5551000	4.04071e+06	4522550	4999050	188929	559756
				SQMDGLIPGVEPR	2	0.9134	1
IPI00006443	CRYL1	isoform 1 of Lambda-crystallin homolog	0.984	3.45	1	1	1	3	2.03527e+06	1.50043e+06	1.76237e+06	1750600	2.21213e+06	1745800	1.80173e+06	1601000	1.32337e+06	1.69297e+06	1901500	1456900	1.30057e+06	1.56317e+06	2694500	1.91217e+06	1.68647e+06	1574500	1.74433e+06	1.78753e+06	1.75307e+06	1.37413e+06	1.37157e+06	1515500	1767850	1.75648e+06	1.97897e+06	1.70137e+06	1.50817e+06	1679200	1.43187e+06	2.30333e+06	1.63048e+06	1.76593e+06	1563600	1.44353e+06	1.80117e+06	1.73064e+06	1.60089e+06	61018.8	197776
IPI00645031	CRYL1	isoform 2 of Lambda-crystallin homolog	0.984	3.7	1	1	1	3	2.03527e+06	1.50043e+06	1.76237e+06	1750600	2.21213e+06	1745800	1.80173e+06	1601000	1.32337e+06	1.69297e+06	1901500	1456900	1.30057e+06	1.56317e+06	2694500	1.91217e+06	1.68647e+06	1574500	1.74433e+06	1.78753e+06	1.75307e+06	1.37413e+06	1.37157e+06	1515500	1767850	1.75648e+06	1.97897e+06	1.70137e+06	1.50817e+06	1679200	1.43187e+06	2.30333e+06	1.63048e+06	1.76593e+06	1563600	1.44353e+06	1.80117e+06	1.73064e+06	1.60089e+06	61018.8	197776
IPI00909277	CRYL1	cDNA FLJ56641, moderately similar to Lambda-crystallin homolog	0.984	7.14	1	1	1	3	2.03527e+06	1.50043e+06	1.76237e+06	1750600	2.21213e+06	1745800	1.80173e+06	1601000	1.32337e+06	1.69297e+06	1901500	1456900	1.30057e+06	1.56317e+06	2694500	1.91217e+06	1.68647e+06	1574500	1.74433e+06	1.78753e+06	1.75307e+06	1.37413e+06	1.37157e+06	1515500	1767850	1.75648e+06	1.97897e+06	1.70137e+06	1.50817e+06	1679200	1.43187e+06	2.30333e+06	1.63048e+06	1.76593e+06	1563600	1.44353e+06	1.80117e+06	1.73064e+06	1.60089e+06	61018.8	197776
				LQYAIISEAWR	2	0.9838	1
IPI00006451	NSF	Vesicle-fusing ATPase	1	10.75	6	6	6	1	18973650	16737600	18556850	16197500	17841800	16242450	16701550	13675050	19739500	15716850	16929450	14733950	15521500	17412450	16130950	12724200	16338650	13328500	14982250	14389750	13636200	11383750	12806700	12895550	17855625	17377175	17042125	15188300	17728175	15831700	16466975	14427575	14833575	14686000	12509975	12851125	1.68658e+07	1.61136e+07	1.37202e+07	583549	686408
				AENSSLNLIGK	2	0.992	1
				FLALLREEGASPLDFD	2	0.9991	1
				QKIEVGLVVGNSQVAFEK	3	0.9958	1
				QSIINPDWNFEK	2	0.9973	1
				VLDDGELLVQQTK	2	0.995	1
				YVGESEANIR	2	0.997	1
IPI00006482	ATP1A1	isoform Long of Sodium/potassium-transporting ATPase subunit alpha-1	1	17.5	10	11	12	2	1.81705e+07	16564525	1.83118e+07	1.72102e+07	1.57535e+07	15107179	16416456	1.74269e+07	1.45118e+07	1.58576e+07	1.55086e+07	1.4472e+07	1.49898e+07	1.34785e+07	1.51887e+07	13275235	1.50154e+07	1.38675e+07	1.62571e+07	14036012	1.51634e+07	1.39008e+07	13238978	1.36367e+07	1.73675e+07	1.7761e+07	1.54303e+07	1.69217e+07	1.51847e+07	1.49903e+07	1.42342e+07	1.4232e+07	1.44415e+07	1.51466e+07	1.45321e+07	1.34379e+07	1.68701e+07	1.46603e+07	1.43895e+07	509628	249821
IPI00646182	ATP1A1	sodium/potassium-transporting ATPase subunit alpha-1 isoform c	1	17.5	10	11	12	2	1.81705e+07	16564525	1.83118e+07	1.72102e+07	1.57535e+07	15107179	16416456	1.74269e+07	1.45118e+07	1.58576e+07	1.55086e+07	1.4472e+07	1.49898e+07	1.34785e+07	1.51887e+07	13275235	1.50154e+07	1.38675e+07	1.62571e+07	14036012	1.51634e+07	1.39008e+07	13238978	1.36367e+07	1.73675e+07	1.7761e+07	1.54303e+07	1.69217e+07	1.51847e+07	1.49903e+07	1.42342e+07	1.4232e+07	1.44415e+07	1.51466e+07	1.45321e+07	1.34379e+07	1.68701e+07	1.46603e+07	1.43895e+07	509628	249821
				ADIGVAMGIAGSDVSK	2	0.9998	1
				AVFQANQENLPILK	2	0.9996	1
				EQPLDEELKDAFQNAYLELGGLGER	3	0.9907	1
				GVGIISEGNETVEDIAAR	2	0.9998	1
				IVEIPFNSTNK	2	0.8734	1
				LIIVEGCQR	2	0.9981	1
				MSINAEEVVVGDLVEVK	2	0.9442	1
				NLEAVETLGSTSTICSDKTGTLTQNR	3	0.9998	1
				QAADMILLDDNFASIVTGVEEGR	2	0.9998	2
				QAADMILLDDNFASIVTGVEEGR	3	0.9998	1
				QGAIVAVTGDGVNDSPALKK	3	0.9859	1
IPI00006504	EIF2B3	isoform 1 of Translation initiation factor eIF-2B subunit gamma	0.978	4.65	1	1	1	4	1827050	1354700	1767050	1615925	2122775	1435900	1359250	1365125	1655825	1550950	1362575	1365850	1400625	1261325	1514725	1461625	1465150	1352125	1588125	1711850	1419200	1256400	1474650	1417325	1590875	1.69149e+06	1.77934e+06	1.36219e+06	1.60339e+06	1.36421e+06	1330975	1488175	1.40864e+06	1.64999e+06	1337800	1.44599e+06	1.60597e+06	1.44669e+06	1.4606e+06	89920	62227.8
IPI00217227	EIF2B3	isoform 2 of Translation initiation factor eIF-2B subunit gamma	0.978	5.1	1	1	1	4	1827050	1354700	1767050	1615925	2122775	1435900	1359250	1365125	1655825	1550950	1362575	1365850	1400625	1261325	1514725	1461625	1465150	1352125	1588125	1711850	1419200	1256400	1474650	1417325	1590875	1.69149e+06	1.77934e+06	1.36219e+06	1.60339e+06	1.36421e+06	1330975	1488175	1.40864e+06	1.64999e+06	1337800	1.44599e+06	1.60597e+06	1.44669e+06	1.4606e+06	89920	62227.8
IPI00332950	EIF2B3	isoform 3 of Translation initiation factor eIF-2B subunit gamma	0.978	5.24	1	1	1	4	1827050	1354700	1767050	1615925	2122775	1435900	1359250	1365125	1655825	1550950	1362575	1365850	1400625	1261325	1514725	1461625	1465150	1352125	1588125	1711850	1419200	1256400	1474650	1417325	1590875	1.69149e+06	1.77934e+06	1.36219e+06	1.60339e+06	1.36421e+06	1330975	1488175	1.40864e+06	1.64999e+06	1337800	1.44599e+06	1.60597e+06	1.44669e+06	1.4606e+06	89920	62227.8
IPI00513887	EIF2B3	Eukaryotic translation initiation factor 2B, subunit 3 gamma, 58kDa	0.978	10.66	1	1	1	4	1827050	1354700	1767050	1615925	2122775	1435900	1359250	1365125	1655825	1550950	1362575	1365850	1400625	1261325	1514725	1461625	1465150	1352125	1588125	1711850	1419200	1256400	1474650	1417325	1590875	1.69149e+06	1.77934e+06	1.36219e+06	1.60339e+06	1.36421e+06	1330975	1488175	1.40864e+06	1.64999e+06	1337800	1.44599e+06	1.60597e+06	1.44669e+06	1.4606e+06	89920	62227.8
				MKPDIVCIPDDADMGTADSLR	3	0.9782	1
IPI00006574	FAM49A	Protein FAM49A	0.993	4.02	1	1	1	3	1320025	837175	1412875	1860900	1400675	1030525	1022325	1005750	1226975	1826750	1631675	1356875	1081400	1126100	1608150	1175450	1076800	1278425	1408675	1298825	1519775	1101400	1142850	759225	1078600	1.63689e+06	1215600	1.01404e+06	1.52686e+06	1494275	1103750	1391800	1.17761e+06	1353750	1.31059e+06	951038	1.23628e+06	1.37917e+06	1.19825e+06	139991	96210.7
IPI00651701	FAM49B	Putative uncharacterized protein BM009	0.993	5.91	1	1	1	3	1320025	837175	1412875	1860900	1400675	1030525	1022325	1005750	1226975	1826750	1631675	1356875	1081400	1126100	1608150	1175450	1076800	1278425	1408675	1298825	1519775	1101400	1142850	759225	1078600	1.63689e+06	1215600	1.01404e+06	1.52686e+06	1494275	1103750	1391800	1.17761e+06	1353750	1.31059e+06	951038	1.23628e+06	1.37917e+06	1.19825e+06	139991	96210.7
IPI00789253	FAM49B	33 kDa protein	0.993	4.55	1	1	1	3	1320025	837175	1412875	1860900	1400675	1030525	1022325	1005750	1226975	1826750	1631675	1356875	1081400	1126100	1608150	1175450	1076800	1278425	1408675	1298825	1519775	1101400	1142850	759225	1078600	1.63689e+06	1215600	1.01404e+06	1.52686e+06	1494275	1103750	1391800	1.17761e+06	1353750	1.31059e+06	951038	1.23628e+06	1.37917e+06	1.19825e+06	139991	96210.7
				MSLFYAEATPMLK	2	0.9929	1
IPI00006658	PIN4	isoform 2 of Peptidyl-prolyl cis-trans isomerase NIMA-interacting 4	0.943	6.41	1	1	1	2	12753500	10561000	12966500	11243500	12311000	9801000	12536000	7648500	8251000	7359000	14224000	9051000	9975500	7694000	7451500	7414000	11242000	11515500	10990500	10818500	11149500	8871500	10387500	9185500	11657250	12105000	11056000	10092250	7805000	11637500	8834750	7432750	11378750	10904500	10010500	9786500	11227625	8927500	1.05201e+07	435210	950745
IPI00941201	PIN4	isoform 1 of Peptidyl-prolyl cis-trans isomerase NIMA-interacting 4	0.943	7.63	1	1	1	2	12753500	10561000	12966500	11243500	12311000	9801000	12536000	7648500	8251000	7359000	14224000	9051000	9975500	7694000	7451500	7414000	11242000	11515500	10990500	10818500	11149500	8871500	10387500	9185500	11657250	12105000	11056000	10092250	7805000	11637500	8834750	7432750	11378750	10904500	10010500	9786500	11227625	8927500	1.05201e+07	435210	950745
				QGGDLGWMTR	2	0.9432	1
IPI00006663	ALDH2	Aldehyde dehydrogenase, mitochondrial	1	16.83	7	8	8	1	3.66528e+07	3.58192e+07	3.86971e+07	38102200	3.30487e+07	3.18256e+07	4.01746e+07	3.99332e+07	28616400	3.46712e+07	3.54704e+07	31753700	3.096e+07	32393000	30777200	32455500	3.21826e+07	3.1442e+07	3.87889e+07	3.08915e+07	3.434e+07	2.8108e+07	3.28022e+07	29358100	36236025	3.83997e+07	3.24371e+07	4.00539e+07	3.16438e+07	3.36121e+07	3.16765e+07	31616350	31812300	34840200	31223975	3.10801e+07	3.67817e+07	32137175	3.22392e+07	1.64565e+06	491782
				ANNSTYGLAAAVFTK	2	0.9998	1
				ELGEYGLQAYTEVK	2	0.9998	1
				LGPALATGNVVVMK	2	0.9997	1
				TFVQEDIYDEFVER	2	0.9998	1
				TFVQEDIYDEFVER	3	0.9996	1
				VAEQTPLTALYVANLIK	2	0.9977	1
				VIQVAAGSSNLK	2	0.9093	1
				VIQVAAGSSNLKR	2	0.9996	1
IPI00006702	PELP1	cDNA FLJ56414, highly similar to Homo sapiens proline-, glutamic acid-, leucine-rich protein 1 (PELP1), mRNA	0.916	0.76	1	1	1	5	949740	845280	1325360	1038600	1244900	1063880	964900	857620	979700	864400	940360	1011420	1051980	849060	487120	734820	1123800	970440	905120	934280	919940	956560	1190740	1062640	897510	1181980	1154390	911260	922050	975890	950520	610970	1047120	919700	938250	1126690	1036285	864858	1007940	76412	85340.6
IPI00178047	PELP1	Uncharacterized protein	0.916	0.87	1	1	1	5	949740	845280	1325360	1038600	1244900	1063880	964900	857620	979700	864400	940360	1011420	1051980	849060	487120	734820	1123800	970440	905120	934280	919940	956560	1190740	1062640	897510	1181980	1154390	911260	922050	975890	950520	610970	1047120	919700	938250	1126690	1036285	864858	1007940	76412	85340.6
IPI00787089	PELP1	isoform 2 of Proline-, glutamic acid- and leucine-rich protein 1	0.916	0.71	1	1	1	5	949740	845280	1325360	1038600	1244900	1063880	964900	857620	979700	864400	940360	1011420	1051980	849060	487120	734820	1123800	970440	905120	934280	919940	956560	1190740	1062640	897510	1181980	1154390	911260	922050	975890	950520	610970	1047120	919700	938250	1126690	1036285	864858	1007940	76412	85340.6
IPI00909575	PELP1	cDNA FLJ51806, highly similar to Homo sapiens proline-, glutamic acid-, leucine-rich protein 1 (PELP1), mRNA	0.916	0.99	1	1	1	5	949740	845280	1325360	1038600	1244900	1063880	964900	857620	979700	864400	940360	1011420	1051980	849060	487120	734820	1123800	970440	905120	934280	919940	956560	1190740	1062640	897510	1181980	1154390	911260	922050	975890	950520	610970	1047120	919700	938250	1126690	1036285	864858	1007940	76412	85340.6
IPI00953543	PELP1	Uncharacterized protein	0.916	0.71	1	1	1	5	949740	845280	1325360	1038600	1244900	1063880	964900	857620	979700	864400	940360	1011420	1051980	849060	487120	734820	1123800	970440	905120	934280	919940	956560	1190740	1062640	897510	1181980	1154390	911260	922050	975890	950520	610970	1047120	919700	938250	1126690	1036285	864858	1007940	76412	85340.6
				LLPGPENHR	2	0.8503	1
IPI00006721	OPA1	isoform 1 of Dynamin-like 120 kDa protein, mitochondrial	0.994	2.29	2	2	2	8	1.03199e+06	909512	1068975	986350	1.19971e+06	1.24909e+06	1649450	1.12096e+06	1.18039e+06	1011475	1.15046e+06	993575	1.05754e+06	852275	1.22886e+06	714738	1.01271e+06	895088	976100	823675	852812	923025	1.18644e+06	1093200	970750	1.02766e+06	1224400	1.38521e+06	1.09593e+06	1.07202e+06	954906	971800	953900	899888	887919	1.13982e+06	1.152e+06	1.02366e+06	970381	94841.2	35329.7
IPI00107749	OPA1	dynamin-like 120 kDa protein, mitochondrial isoform 4	0.994	2.29	2	2	2	8	1.03199e+06	909512	1068975	986350	1.19971e+06	1.24909e+06	1649450	1.12096e+06	1.18039e+06	1011475	1.15046e+06	993575	1.05754e+06	852275	1.22886e+06	714738	1.01271e+06	895088	976100	823675	852812	923025	1.18644e+06	1093200	970750	1.02766e+06	1224400	1.38521e+06	1.09593e+06	1.07202e+06	954906	971800	953900	899888	887919	1.13982e+06	1.152e+06	1.02366e+06	970381	94841.2	35329.7
IPI00107750	OPA1	dynamin-like 120 kDa protein, mitochondrial isoform 5	0.994	2.25	2	2	2	8	1.03199e+06	909512	1068975	986350	1.19971e+06	1.24909e+06	1649450	1.12096e+06	1.18039e+06	1011475	1.15046e+06	993575	1.05754e+06	852275	1.22886e+06	714738	1.01271e+06	895088	976100	823675	852812	923025	1.18644e+06	1093200	970750	1.02766e+06	1224400	1.38521e+06	1.09593e+06	1.07202e+06	954906	971800	953900	899888	887919	1.13982e+06	1.152e+06	1.02366e+06	970381	94841.2	35329.7
IPI00107751	OPA1	dynamin-like 120 kDa protein, mitochondrial isoform 6	0.994	2.25	2	2	2	8	1.03199e+06	909512	1068975	986350	1.19971e+06	1.24909e+06	1649450	1.12096e+06	1.18039e+06	1011475	1.15046e+06	993575	1.05754e+06	852275	1.22886e+06	714738	1.01271e+06	895088	976100	823675	852812	923025	1.18644e+06	1093200	970750	1.02766e+06	1224400	1.38521e+06	1.09593e+06	1.07202e+06	954906	971800	953900	899888	887919	1.13982e+06	1.152e+06	1.02366e+06	970381	94841.2	35329.7
IPI00107752	OPA1	isoform 2 of Dynamin-like 120 kDa protein, mitochondrial	0.994	2.21	2	2	2	8	1.03199e+06	909512	1068975	986350	1.19971e+06	1.24909e+06	1649450	1.12096e+06	1.18039e+06	1011475	1.15046e+06	993575	1.05754e+06	852275	1.22886e+06	714738	1.01271e+06	895088	976100	823675	852812	923025	1.18644e+06	1093200	970750	1.02766e+06	1224400	1.38521e+06	1.09593e+06	1.07202e+06	954906	971800	953900	899888	887919	1.13982e+06	1.152e+06	1.02366e+06	970381	94841.2	35329.7
IPI00107753	OPA1	dynamin-like 120 kDa protein, mitochondrial isoform 8	0.994	2.17	2	2	2	8	1.03199e+06	909512	1068975	986350	1.19971e+06	1.24909e+06	1649450	1.12096e+06	1.18039e+06	1011475	1.15046e+06	993575	1.05754e+06	852275	1.22886e+06	714738	1.01271e+06	895088	976100	823675	852812	923025	1.18644e+06	1093200	970750	1.02766e+06	1224400	1.38521e+06	1.09593e+06	1.07202e+06	954906	971800	953900	899888	887919	1.13982e+06	1.152e+06	1.02366e+06	970381	94841.2	35329.7
IPI00375149	OPA1	dynamin-like 120 kDa protein, mitochondrial isoform 2	0.994	2.38	2	2	2	8	1.03199e+06	909512	1068975	986350	1.19971e+06	1.24909e+06	1649450	1.12096e+06	1.18039e+06	1011475	1.15046e+06	993575	1.05754e+06	852275	1.22886e+06	714738	1.01271e+06	895088	976100	823675	852812	923025	1.18644e+06	1093200	970750	1.02766e+06	1224400	1.38521e+06	1.09593e+06	1.07202e+06	954906	971800	953900	899888	887919	1.13982e+06	1.152e+06	1.02366e+06	970381	94841.2	35329.7
IPI00375150	OPA1	dynamin-like 120 kDa protein, mitochondrial isoform 3	0.994	2.34	2	2	2	8	1.03199e+06	909512	1068975	986350	1.19971e+06	1.24909e+06	1649450	1.12096e+06	1.18039e+06	1011475	1.15046e+06	993575	1.05754e+06	852275	1.22886e+06	714738	1.01271e+06	895088	976100	823675	852812	923025	1.18644e+06	1093200	970750	1.02766e+06	1224400	1.38521e+06	1.09593e+06	1.07202e+06	954906	971800	953900	899888	887919	1.13982e+06	1.152e+06	1.02366e+06	970381	94841.2	35329.7
				ESVEQQADSFK	2	0.9418	1
				TSVLEMIAQAR	2	0.9935	1
IPI00006865	SEC22B	Vesicle-trafficking protein SEC22b	0.994	12.09	2	2	2	1	9708100	7104400	7384700	7784900	7577800	5284000	8445100	6792000	8446700	7233100	10783300	6359400	7282800	6676700	7174300	4776500	8297600	7247700	7712700	9142200	7850400	7082900	8664700	6533500	8406250	7584800	6430900	7618550	7839900	8571350	6979750	5975400	7772650	8427450	7466650	7599100	7510125	7341600	7.81646e+06	406725	559615
				IMVANIEEVLQR	2	0.9864	1
				NLGSINTELQDVQR	2	0.9935	1
IPI00909511	-	cDNA FLJ55304, highly similar to Fascin-3	0.999	6.27	1	2	3	2	4185400	4382900	5110950	4033900	4549000	5463350	4276750	5968300	3927100	3684350	6226400	5963250	5137300	5137850	3634750	3370800	4041500	4422300	4814750	5376550	5290050	4981350	6812000	7343000	4284150	4572425	5006175	5122525	3805725	6094825	5137575	3502775	4231900	5095650	5135700	7077500	4.74632e+06	4635225	5.38519e+06	194271	602308
IPI00006902	FSCN3	Fascin-3	0.999	4.42	1	2	3	2	4185400	4382900	5110950	4033900	4549000	5463350	4276750	5968300	3927100	3684350	6226400	5963250	5137300	5137850	3634750	3370800	4041500	4422300	4814750	5376550	5290050	4981350	6812000	7343000	4284150	4572425	5006175	5122525	3805725	6094825	5137575	3502775	4231900	5095650	5135700	7077500	4.74632e+06	4635225	5.38519e+06	194271	602308
				YGYVGSSSGHDLIQCNQDQPDR	2	0.9983	2
				YGYVGSSSGHDLIQCNQDQPDR	3	0.833	1
IPI00006907	C12orf5	Probable fructose-2,6-bisphosphatase TIGAR	0.995	6.3	1	1	1	1	1251400	2189200	3351500	2145300	2155800	1592600	1309300	2146500	2370900	1698800	2309000	2173500	2113900	1603600	1292700	2409100	1982300	1775300	1879500	2334600	1622500	1411100	1889900	1571100	1720300	2748400	1874200	1727900	2034850	2241250	1858750	1850900	1878800	2107050	1516800	1730500	2017700	1.99644e+06	1.80829e+06	246128	91990.8
				IIQGQGVDEPLSETGFK	2	0.9949	1
IPI00006932	LUC7L2	cDNA FLJ55988, highly similar to RNA-binding protein Luc7-like 2	1	6.77	2	2	2	2	7.63397e+06	7.34497e+06	8818300	7639200	8.48993e+06	9.13352e+06	7.70543e+06	6.50023e+06	7984636	8.43463e+06	9.90523e+06	8.00393e+06	9513300	7588434	6593100	4993450	9.28243e+06	8257200	9106100	7834700	1.00722e+07	8236700	1.00377e+07	1.1249e+07	7.48947e+06	8228750	8811726	7102833	8.20963e+06	8.95458e+06	8550867	5793275	8.76982e+06	8470400	9.15447e+06	1.06434e+07	7.90819e+06	7877090	9.25952e+06	381124	711093
IPI00216804	LUC7L2	isoform 2 of Putative RNA-binding protein Luc7-like 2	1	7.93	2	2	2	2	7.63397e+06	7.34497e+06	8818300	7639200	8.48993e+06	9.13352e+06	7.70543e+06	6.50023e+06	7984636	8.43463e+06	9.90523e+06	8.00393e+06	9513300	7588434	6593100	4993450	9.28243e+06	8257200	9106100	7834700	1.00722e+07	8236700	1.00377e+07	1.1249e+07	7.48947e+06	8228750	8811726	7102833	8.20963e+06	8.95458e+06	8550867	5793275	8.76982e+06	8470400	9.15447e+06	1.06434e+07	7.90819e+06	7877090	9.25952e+06	381124	711093
				LAETQEEISAEVAAK	2	0.9997	1
				SHLLNCCPHDVLSGTR	3	0.9995	1
IPI00006935	EIF5A2	Eukaryotic translation initiation factor 5A-2	1	30.07	6	6	7	4	6.17446e+06	5.31165e+06	5.78195e+06	4.68451e+06	5.32809e+06	6.60669e+06	5.92956e+06	5.55764e+06	5.54534e+06	5539400	5499250	5.04802e+06	5.64811e+06	5.0606e+06	5.35505e+06	4.69001e+06	5.75456e+06	4.91514e+06	5.73184e+06	5.44205e+06	5108097	4.799e+06	5.01833e+06	4.63686e+06	5.74305e+06	5.23323e+06	5.96739e+06	5.7436e+06	5.54237e+06	5.27363e+06	5.35436e+06	5022530	5.33485e+06	5.58695e+06	4.95355e+06	4.8276e+06	5.67182e+06	5.29822e+06	5.17574e+06	155442	107769
IPI00945644	EIF5A2	12 kDa protein	1	43.81	6	6	7	4	6.17446e+06	5.31165e+06	5.78195e+06	4.68451e+06	5.32809e+06	6.60669e+06	5.92956e+06	5.55764e+06	5.54534e+06	5539400	5499250	5.04802e+06	5.64811e+06	5.0606e+06	5.35505e+06	4.69001e+06	5.75456e+06	4.91514e+06	5.73184e+06	5.44205e+06	5108097	4.799e+06	5.01833e+06	4.63686e+06	5.74305e+06	5.23323e+06	5.96739e+06	5.7436e+06	5.54237e+06	5.27363e+06	5.35436e+06	5022530	5.33485e+06	5.58695e+06	4.95355e+06	4.8276e+06	5.67182e+06	5.29822e+06	5.17574e+06	155442	107769
IPI00946502	EIF5A2	Uncharacterized protein	1	42.2	6	6	7	4	6.17446e+06	5.31165e+06	5.78195e+06	4.68451e+06	5.32809e+06	6.60669e+06	5.92956e+06	5.55764e+06	5.54534e+06	5539400	5499250	5.04802e+06	5.64811e+06	5.0606e+06	5.35505e+06	4.69001e+06	5.75456e+06	4.91514e+06	5.73184e+06	5.44205e+06	5108097	4.799e+06	5.01833e+06	4.63686e+06	5.74305e+06	5.23323e+06	5.96739e+06	5.7436e+06	5.54237e+06	5.27363e+06	5.35436e+06	5022530	5.33485e+06	5.58695e+06	4.95355e+06	4.8276e+06	5.67182e+06	5.29822e+06	5.17574e+06	155442	107769
IPI00946642	EIF5A2	Uncharacterized protein	1	40	6	6	7	4	6.17446e+06	5.31165e+06	5.78195e+06	4.68451e+06	5.32809e+06	6.60669e+06	5.92956e+06	5.55764e+06	5.54534e+06	5539400	5499250	5.04802e+06	5.64811e+06	5.0606e+06	5.35505e+06	4.69001e+06	5.75456e+06	4.91514e+06	5.73184e+06	5.44205e+06	5108097	4.799e+06	5.01833e+06	4.63686e+06	5.74305e+06	5.23323e+06	5.96739e+06	5.7436e+06	5.54237e+06	5.27363e+06	5.35436e+06	5022530	5.33485e+06	5.58695e+06	4.95355e+06	4.8276e+06	5.67182e+06	5.29822e+06	5.17574e+06	155442	107769
				IVEMSTSK	2	0.9992	1
				KYEDICPSTHNMDVPNIK	3	0.9997	1
				KYEDICPSTHNMDVPNIKR	3	0.9997	1
				NGFVVLK	2	0.9997	2
				VHLVGIDIFTGK	3	0.9993	1
				YEDICPSTHNMDVPNIK	3	0.9778	1
IPI00006980	C14orf166	UPF0568 protein C14orf166	1	10.66	2	2	2	2	4568400	4700300	5236700	5285950	5669150	4662200	5572850	4899100	4479950	4525350	5896700	4641900	4457900	4209000	4503500	3741450	5372250	4775350	4502200	5000050	4816050	4421800	5108550	3632200	4634350	5261325	5165675	5235975	4502650	5269300	4333450	4122475	5073800	4751125	4618925	4370375	5.07433e+06	4.55697e+06	4.70356e+06	148049	249852
IPI00792100	C14orf166	CLE	1	10.66	2	2	2	2	4568400	4700300	5236700	5285950	5669150	4662200	5572850	4899100	4479950	4525350	5896700	4641900	4457900	4209000	4503500	3741450	5372250	4775350	4502200	5000050	4816050	4421800	5108550	3632200	4634350	5261325	5165675	5235975	4502650	5269300	4333450	4122475	5073800	4751125	4618925	4370375	5.07433e+06	4.55697e+06	4.70356e+06	148049	249852
				NAEPLINLDVNNPDFK	2	0.9986	1
				NFIVWLEDQK	2	0.8057	1
IPI00007019	PPIL1	Peptidyl-prolyl cis-trans isomerase-like 1	0.979	10.24	1	1	1	1	13105000	13171000	17885000	9515900	14957000	11571000	13213000	10511000	10125000	16301000	12241000	10115000	11226000	11194000	15816000	9680900	17712000	12696000	14532000	11311000	15596000	13295000	11132000	10023000	13138000	13700450	13264000	11862000	13213000	11178000	11210000	12748450	15204000	12921500	14445500	10577500	1.29911e+07	1.20874e+07	13287125	395190	524468
				IIKDFMIQGGDPTGTGR	3	0.979	1
IPI00007058	CORO1B	Coronin-1B	1	8.18	2	2	2	1	6.87403e+06	7266700	7.84723e+06	6.98667e+06	5.86907e+06	5.99483e+06	3.91737e+06	8.16853e+06	5.22823e+06	6.06883e+06	5878500	5.00727e+06	6.04163e+06	6.91487e+06	4118100	5.66017e+06	9044900	5.61617e+06	5.53343e+06	4.94473e+06	6.94793e+06	5.56287e+06	6.94973e+06	4443700	7.07037e+06	7416950	5931950	6042950	5.64853e+06	5.44288e+06	6478250	4.88913e+06	7.33053e+06	5.23908e+06	6255400	5.69672e+06	6.61555e+06	5614700	6.13043e+06	370167	329498
				KSDLFQDDLYPDTAGPEAALEAEEWVSGR	3	0.9995	1
				VGIIAWHPTAR	3	0.9808	1
IPI00007063	HDGFRP3	Hepatoma-derived growth factor-related protein 3	0.979	3.94	1	1	1	1	8078200	7800400	9389400	6544000	6535600	6096400	5212800	7301700	7951600	9368500	9274400	7420200	7283000	6629400	5626000	6327300	6091200	6262100	8592100	8197500	7831500	6928400	6701000	6159700	7939300	7966700	6316000	6257250	8660050	8347300	6956200	5976650	6176650	8394800	7379950	6430350	7.11981e+06	7485050	7.09544e+06	481223	624437
				AGDLVFAK	2	0.9136	1
IPI00007068	ACTR3B	isoform 1 of Actin-related protein 3B	1	2.63	1	1	2	5	375317	303150	282267	239817	255050	235500	280600	200300	244950	234500	220283	221100	265117	280950	273733	247567	235650	200433	299983	249517	261700	240867	222617	228383	339233	261042	245275	240450	239725	220692	273033	260650	218042	274750	251283	225500	271500	248525	242394	23001.9	11546.3
IPI00554433	ACTR3B	actin-related protein 3B isoform 2	1	3.16	1	1	2	5	375317	303150	282267	239817	255050	235500	280600	200300	244950	234500	220283	221100	265117	280950	273733	247567	235650	200433	299983	249517	261700	240867	222617	228383	339233	261042	245275	240450	239725	220692	273033	260650	218042	274750	251283	225500	271500	248525	242394	23001.9	11546.3
IPI00892652	ACTR3B	isoform 2 of Actin-related protein 3B	1	3.33	1	1	2	5	375317	303150	282267	239817	255050	235500	280600	200300	244950	234500	220283	221100	265117	280950	273733	247567	235650	200433	299983	249517	261700	240867	222617	228383	339233	261042	245275	240450	239725	220692	273033	260650	218042	274750	251283	225500	271500	248525	242394	23001.9	11546.3
IPI00642069	ACTR3C	Uncharacterized protein	1	3.82	1	1	2	5	375317	303150	282267	239817	255050	235500	280600	200300	244950	234500	220283	221100	265117	280950	273733	247567	235650	200433	299983	249517	261700	240867	222617	228383	339233	261042	245275	240450	239725	220692	273033	260650	218042	274750	251283	225500	271500	248525	242394	23001.9	11546.3
IPI00946655	ACTR3C	isoform 1 of Actin-related protein 3C	1	5.24	1	1	2	5	375317	303150	282267	239817	255050	235500	280600	200300	244950	234500	220283	221100	265117	280950	273733	247567	235650	200433	299983	249517	261700	240867	222617	228383	339233	261042	245275	240450	239725	220692	273033	260650	218042	274750	251283	225500	271500	248525	242394	23001.9	11546.3
				DITYFIQQLLR	2	0.9998	2
IPI00007074	YARS	Tyrosyl-tRNA synthetase, cytoplasmic	1	7.77	3	3	3	1	26678800	23158800	27922600	24479700	27568200	28981800	29738600	25871300	24149600	25423700	24836300	20854200	22063100	20371000	21850800	20153600	25222700	22568500	23330000	19783300	23015300	20380400	19002300	16032200	24918800	26201150	28275000	27804950	24786650	22845250	21217050	21002200	23895600	21556650	21697850	17517250	26799975	2.24628e+07	2.11668e+07	768282	877107
				ISEECIAQWK	2	0.9995	1
				NSEPEEVIPSR	2	0.9283	1
				QVEPLDPPAGSAPGEHVFVK	3	0.9957	1
IPI00007093	N4BP2L2	isoform 1 of NEDD4-binding protein 2-like 2	0.92	2.92	1	1	1	3	1.02053e+06	519300	857900	546600	874800	693800	761800	632567	480267	639933	477633	613167	805200	482333	442567	419267	408833	400600	610233	442567	370033	407100	509700	426833	769917	702250	784300	697183	560100	545400	643767	430917	404717	526400	388567	468267	738412	545046	446988	22556.9	43777.9
IPI00856073	N4BP2L2	isoform 2 of NEDD4-binding protein 2-like 2	0.92	2.6	1	1	1	3	1.02053e+06	519300	857900	546600	874800	693800	761800	632567	480267	639933	477633	613167	805200	482333	442567	419267	408833	400600	610233	442567	370033	407100	509700	426833	769917	702250	784300	697183	560100	545400	643767	430917	404717	526400	388567	468267	738412	545046	446988	22556.9	43777.9
IPI00966599	N4BP2L2	Uncharacterized protein	0.92	2.4	1	1	1	3	1.02053e+06	519300	857900	546600	874800	693800	761800	632567	480267	639933	477633	613167	805200	482333	442567	419267	408833	400600	610233	442567	370033	407100	509700	426833	769917	702250	784300	697183	560100	545400	643767	430917	404717	526400	388567	468267	738412	545046	446988	22556.9	43777.9
				RNEGRNEAHVLNGINDR	2	0.9199	1
IPI00909336	-	cDNA FLJ59092	1	12.77	3	3	3	5	1.00041e+07	7.61383e+06	8.99127e+06	8.41417e+06	7.90597e+06	7.79953e+06	9.24497e+06	7.89753e+06	7.05893e+06	7.38859e+06	7.69737e+06	6512360	6.40203e+06	7198600	6.55049e+06	6226520	8.14251e+06	6.18749e+06	8293600	8.08327e+06	5.92839e+06	5.57685e+06	5.02525e+06	5250620	8808950	8.70272e+06	7852750	8571250	7.22376e+06	7.10486e+06	6.80031e+06	6.38851e+06	7.165e+06	8.18843e+06	5752620	5.13793e+06	8.48392e+06	6.87936e+06	6.561e+06	215932	186335
IPI00007102	GLOD4	Uncharacterized protein C17orf25	1	6.94	3	3	3	5	1.00041e+07	7.61383e+06	8.99127e+06	8.41417e+06	7.90597e+06	7.79953e+06	9.24497e+06	7.89753e+06	7.05893e+06	7.38859e+06	7.69737e+06	6512360	6.40203e+06	7198600	6.55049e+06	6226520	8.14251e+06	6.18749e+06	8293600	8.08327e+06	5.92839e+06	5.57685e+06	5.02525e+06	5250620	8808950	8.70272e+06	7852750	8571250	7.22376e+06	7.10486e+06	6.80031e+06	6.38851e+06	7.165e+06	8.18843e+06	5752620	5.13793e+06	8.48392e+06	6.87936e+06	6.561e+06	215932	186335
IPI00032575	GLOD4	isoform 1 of Glyoxalase domain-containing protein 4	1	11.18	3	3	3	5	1.00041e+07	7.61383e+06	8.99127e+06	8.41417e+06	7.90597e+06	7.79953e+06	9.24497e+06	7.89753e+06	7.05893e+06	7.38859e+06	7.69737e+06	6512360	6.40203e+06	7198600	6.55049e+06	6226520	8.14251e+06	6.18749e+06	8293600	8.08327e+06	5.92839e+06	5.57685e+06	5.02525e+06	5250620	8808950	8.70272e+06	7852750	8571250	7.22376e+06	7.10486e+06	6.80031e+06	6.38851e+06	7.165e+06	8.18843e+06	5752620	5.13793e+06	8.48392e+06	6.87936e+06	6.561e+06	215932	186335
IPI00745272	GLOD4	isoform 2 of Glyoxalase domain-containing protein 4	1	11.74	3	3	3	5	1.00041e+07	7.61383e+06	8.99127e+06	8.41417e+06	7.90597e+06	7.79953e+06	9.24497e+06	7.89753e+06	7.05893e+06	7.38859e+06	7.69737e+06	6512360	6.40203e+06	7198600	6.55049e+06	6226520	8.14251e+06	6.18749e+06	8293600	8.08327e+06	5.92839e+06	5.57685e+06	5.02525e+06	5250620	8808950	8.70272e+06	7852750	8571250	7.22376e+06	7.10486e+06	6.80031e+06	6.38851e+06	7.165e+06	8.18843e+06	5752620	5.13793e+06	8.48392e+06	6.87936e+06	6.561e+06	215932	186335
IPI00922891	GLOD4	cDNA FLJ55095	1	12.11	3	3	3	5	1.00041e+07	7.61383e+06	8.99127e+06	8.41417e+06	7.90597e+06	7.79953e+06	9.24497e+06	7.89753e+06	7.05893e+06	7.38859e+06	7.69737e+06	6512360	6.40203e+06	7198600	6.55049e+06	6226520	8.14251e+06	6.18749e+06	8293600	8.08327e+06	5.92839e+06	5.57685e+06	5.02525e+06	5250620	8808950	8.70272e+06	7852750	8571250	7.22376e+06	7.10486e+06	6.80031e+06	6.38851e+06	7.165e+06	8.18843e+06	5752620	5.13793e+06	8.48392e+06	6.87936e+06	6.561e+06	215932	186335
				ILTPLVSLDTPGK	2	0.9978	1
				SLNYWCNLLGMK	2	0.9994	1
				VTLAVSDLQK	2	0.9992	1
IPI00791734	SERPINB10	Protein	0.964	3.95	1	1	1	3	4545000	4.09333e+06	5.37367e+06	4.24967e+06	6881000	6.33067e+06	7.17867e+06	5.64233e+06	5603000	5.67667e+06	4831000	4.83133e+06	3889000	4.13533e+06	2.95843e+06	3032500	5279000	5.59933e+06	2.16197e+06	5142000	4747000	3.99633e+06	4796000	4.54533e+06	4.31917e+06	4.81167e+06	6.60583e+06	6410500	5.63983e+06	4.83117e+06	4.01217e+06	2.99547e+06	5.43917e+06	3.65198e+06	4.37167e+06	4.67067e+06	5.53679e+06	4.36966e+06	4.53337e+06	571156	565872
IPI00792070	SERPINB10	Protein	0.964	3.57	1	1	1	3	4545000	4.09333e+06	5.37367e+06	4.24967e+06	6881000	6.33067e+06	7.17867e+06	5.64233e+06	5603000	5.67667e+06	4831000	4.83133e+06	3889000	4.13533e+06	2.95843e+06	3032500	5279000	5.59933e+06	2.16197e+06	5142000	4747000	3.99633e+06	4796000	4.54533e+06	4.31917e+06	4.81167e+06	6.60583e+06	6410500	5.63983e+06	4.83117e+06	4.01217e+06	2.99547e+06	5.43917e+06	3.65198e+06	4.37167e+06	4.67067e+06	5.53679e+06	4.36966e+06	4.53337e+06	571156	565872
IPI00007117	SERPINB2	Plasminogen activator inhibitor 2	0.964	2.41	1	1	1	3	4545000	4.09333e+06	5.37367e+06	4.24967e+06	6881000	6.33067e+06	7.17867e+06	5.64233e+06	5603000	5.67667e+06	4831000	4.83133e+06	3889000	4.13533e+06	2.95843e+06	3032500	5279000	5.59933e+06	2.16197e+06	5142000	4747000	3.99633e+06	4796000	4.54533e+06	4.31917e+06	4.81167e+06	6.60583e+06	6410500	5.63983e+06	4.83117e+06	4.01217e+06	2.99547e+06	5.43917e+06	3.65198e+06	4.37167e+06	4.67067e+06	5.53679e+06	4.36966e+06	4.53337e+06	571156	565872
				MVLVNAVYFK	2	0.9715	1
IPI00007155	VPS28	Vacuolar protein sorting-associated protein 28 homolog	0.982	6.79	1	1	1	3	4.92833e+06	3727000	4.67567e+06	4.06033e+06	4.52733e+06	3489000	4.39133e+06	4.29867e+06	4.83833e+06	4.57467e+06	4.09467e+06	3.55467e+06	3.92567e+06	3.86467e+06	3.63767e+06	3.62533e+06	4.43567e+06	4.76533e+06	4401000	3933000	4311000	3433000	3490000	4314000	4.32767e+06	4368000	4.00817e+06	4345000	4706500	3.82467e+06	3.89517e+06	3631500	4600500	4167000	3872000	3902000	4.26221e+06	4.01446e+06	4135375	85082.5	237317
IPI00794724	VPS28	23 kDa protein	0.982	7.35	1	1	1	3	4.92833e+06	3727000	4.67567e+06	4.06033e+06	4.52733e+06	3489000	4.39133e+06	4.29867e+06	4.83833e+06	4.57467e+06	4.09467e+06	3.55467e+06	3.92567e+06	3.86467e+06	3.63767e+06	3.62533e+06	4.43567e+06	4.76533e+06	4401000	3933000	4311000	3433000	3490000	4314000	4.32767e+06	4368000	4.00817e+06	4345000	4706500	3.82467e+06	3.89517e+06	3631500	4600500	4167000	3872000	3902000	4.26221e+06	4.01446e+06	4135375	85082.5	237317
IPI00795056	VPS28	21 kDa protein	0.982	8.2	1	1	1	3	4.92833e+06	3727000	4.67567e+06	4.06033e+06	4.52733e+06	3489000	4.39133e+06	4.29867e+06	4.83833e+06	4.57467e+06	4.09467e+06	3.55467e+06	3.92567e+06	3.86467e+06	3.63767e+06	3.62533e+06	4.43567e+06	4.76533e+06	4401000	3933000	4311000	3433000	3490000	4314000	4.32767e+06	4368000	4.00817e+06	4345000	4706500	3.82467e+06	3.89517e+06	3631500	4600500	4167000	3872000	3902000	4.26221e+06	4.01446e+06	4135375	85082.5	237317
				QMLFDLESAYNAFNR	2	0.9824	1
IPI00007188	SLC25A5	ADP/ATP translocase 2	1	12.42	2	2	2	1	2.27146e+06	2.49484e+06	2.5999e+06	3500339	2351507	2.35288e+06	2.25761e+06	1.7454e+06	2.28708e+06	1.58701e+06	3.52536e+06	2.71186e+06	2.67386e+06	2.52912e+06	2.03957e+06	1.77355e+06	1.62914e+06	2.18799e+06	3.21982e+06	1.98482e+06	2.62601e+06	1.80652e+06	2.77192e+06	2.70818e+06	2383147	3.05012e+06	2.35219e+06	2.0015e+06	1.93705e+06	3118606	2.60149e+06	1906560	1.90857e+06	2.60232e+06	2.21627e+06	2.74005e+06	2.44674e+06	2.39093e+06	2.3668e+06	218953	290757
				LLLQVQHASK	2	0.9972	1
				YFAGNLASGGAAGATSLCFVYPLDFAR	2	0.9997	1
IPI00007189	CDC42	isoform 1 of Cell division control protein 42 homolog	1	10.99	1	1	1	2	3224400	2509800	3291600	3020000	3287400	2446200	2964400	3054400	2949000	2482400	2128800	2055400	2689400	2647600	2929600	2654800	2875200	2517200	2715600	2760800	2317400	2060400	2427000	2356600	2867100	3155800	2866800	3009400	2715700	2092100	2668500	2792200	2696200	2738200	2188900	2391800	2974775	2567125	2503775	69054	160380
IPI00642590	CDC42	Cell division cycle 42	1	15.44	1	1	1	2	3224400	2509800	3291600	3020000	3287400	2446200	2964400	3054400	2949000	2482400	2128800	2055400	2689400	2647600	2929600	2654800	2875200	2517200	2715600	2760800	2317400	2060400	2427000	2356600	2867100	3155800	2866800	3009400	2715700	2092100	2668500	2792200	2696200	2738200	2188900	2391800	2974775	2567125	2503775	69054	160380
				TPFLLVGTQIDLRDDPSTIEK	3	0.97	1
IPI00007205	ITGAE	Integrin alpha-E precursor	0.977	2.68	2	2	2	2	2098700	2633900	2390300	2652750	2745100	2500500	3529300	2460000	1944900	2244750	2200150	1706150	2279550	1799200	1903500	1866100	1812450	2385450	2424100	2404700	2040000	2289450	2063500	2556300	2366300	2521525	2622800	2994650	2094825	1953150	2039375	1884800	2098950	2414400	2164725	2309900	2.62632e+06	1.99304e+06	2.24699e+06	133626	46380.9
IPI00871807	ITGAE	105 kDa protein	0.977	3.36	2	2	2	2	2098700	2633900	2390300	2652750	2745100	2500500	3529300	2460000	1944900	2244750	2200150	1706150	2279550	1799200	1903500	1866100	1812450	2385450	2424100	2404700	2040000	2289450	2063500	2556300	2366300	2521525	2622800	2994650	2094825	1953150	2039375	1884800	2098950	2414400	2164725	2309900	2.62632e+06	1.99304e+06	2.24699e+06	133626	46380.9
				FGFAMAAMGDLSQDK	2	0.8675	1
				YTEPFAIFQLPYEKACK	2	0.8287	1
IPI00007280	ARPC5	isoform 2 of Actin-related protein 2/3 complex subunit 5	1	17.53	2	2	2	1	8327150	8226250	9561100	8660500	8254350	11915800	7476100	7492950	12512800	7362800	9667200	7109200	8497800	8145100	7385000	6994750	9879850	9151800	14380000	8536750	7950450	13431650	14217950	13391150	8276700	9110800	10085075	7484525	9937800	8388200	8321450	7189875	9515825	11458375	10691050	13804550	8739275	8.45933e+06	11367450	558091	564318
				ALAAGGVGSIVR	2	0.9993	1
				AVQSLDKNGVDLLMK	2	0.9988	1
IPI00007321	LYPLA1	cDNA FLJ60607, highly similar to Acyl-protein thioesterase 1	0.988	5.32	1	1	1	3	488133	824000	1.01763e+06	1.03193e+06	659733	505233	759800	1.25353e+06	628500	612100	924633	921167	892567	881367	825367	650700	740800	899567	528033	791167	783833	754467	819600	552467	656067	1.02478e+06	582483	1.00667e+06	620300	922900	886967	738033	820183	659600	769150	686033	817500	792050	733742	115486	69849.1
IPI00398727	LYPLA1	isoform 2 of Acyl-protein thioesterase 1	0.988	6.54	1	1	1	3	488133	824000	1.01763e+06	1.03193e+06	659733	505233	759800	1.25353e+06	628500	612100	924633	921167	892567	881367	825367	650700	740800	899567	528033	791167	783833	754467	819600	552467	656067	1.02478e+06	582483	1.00667e+06	620300	922900	886967	738033	820183	659600	769150	686033	817500	792050	733742	115486	69849.1
IPI00939508	LYPLA1	isoform 1 of Acyl-protein thioesterase 1	0.988	6.09	1	1	1	3	488133	824000	1.01763e+06	1.03193e+06	659733	505233	759800	1.25353e+06	628500	612100	924633	921167	892567	881367	825367	650700	740800	899567	528033	791167	783833	754467	819600	552467	656067	1.02478e+06	582483	1.00667e+06	620300	922900	886967	738033	820183	659600	769150	686033	817500	792050	733742	115486	69849.1
				LAGVTALSCWLPLR	2	0.9882	1
IPI00007334	ACIN1	isoform 1 of Apoptotic chromatin condensation inducer in the nucleus	0.956	0.89	1	1	1	5	1047400	1447880	1455360	1379520	1022320	1078300	1425820	787220	1495260	1119520	1840060	1022520	995800	756220	1031560	1119260	967180	710200	1324140	1380180	1079380	659040	1372340	1239520	1247640	1417440	1050310	1106520	1307390	1431290	876010	1075410	838690	1352160	869210	1305930	1.20548e+06	1172525	1.0915e+06	81942.7	123322
IPI00215975	ACIN1	isoform 2 of Apoptotic chromatin condensation inducer in the nucleus	0.956	1.95	1	1	1	5	1047400	1447880	1455360	1379520	1022320	1078300	1425820	787220	1495260	1119520	1840060	1022520	995800	756220	1031560	1119260	967180	710200	1324140	1380180	1079380	659040	1372340	1239520	1247640	1417440	1050310	1106520	1307390	1431290	876010	1075410	838690	1352160	869210	1305930	1.20548e+06	1172525	1.0915e+06	81942.7	123322
IPI00297991	ACIN1	isoform 3 of Apoptotic chromatin condensation inducer in the nucleus	0.956	2.06	1	1	1	5	1047400	1447880	1455360	1379520	1022320	1078300	1425820	787220	1495260	1119520	1840060	1022520	995800	756220	1031560	1119260	967180	710200	1324140	1380180	1079380	659040	1372340	1239520	1247640	1417440	1050310	1106520	1307390	1431290	876010	1075410	838690	1352160	869210	1305930	1.20548e+06	1172525	1.0915e+06	81942.7	123322
IPI00911038	ACIN1	apoptotic chromatin condensation inducer in the nucleus isoform 3	0.956	0.92	1	1	1	5	1047400	1447880	1455360	1379520	1022320	1078300	1425820	787220	1495260	1119520	1840060	1022520	995800	756220	1031560	1119260	967180	710200	1324140	1380180	1079380	659040	1372340	1239520	1247640	1417440	1050310	1106520	1307390	1431290	876010	1075410	838690	1352160	869210	1305930	1.20548e+06	1172525	1.0915e+06	81942.7	123322
IPI00946415	ACIN1	apoptotic chromatin condensation inducer in the nucleus isoform 2	0.956	0.9	1	1	1	5	1047400	1447880	1455360	1379520	1022320	1078300	1425820	787220	1495260	1119520	1840060	1022520	995800	756220	1031560	1119260	967180	710200	1324140	1380180	1079380	659040	1372340	1239520	1247640	1417440	1050310	1106520	1307390	1431290	876010	1075410	838690	1352160	869210	1305930	1.20548e+06	1172525	1.0915e+06	81942.7	123322
				SGVSITIDDPVR	2	0.9555	1
IPI00007346	PPIH	Peptidyl-prolyl cis-trans isomerase H	0.954	14.12	1	1	1	3	2.12653e+06	1.54027e+06	2.31553e+06	1.93557e+06	2.31927e+06	3012000	2.30367e+06	2218000	1508700	1685300	1.50023e+06	1.32743e+06	1.84763e+06	1.65633e+06	1303100	1.36533e+06	1.53753e+06	1.53903e+06	2.04353e+06	1476600	1.65357e+06	1663900	1.43453e+06	1.82303e+06	1833400	2125550	2.66563e+06	2.26083e+06	1597000	1.41383e+06	1.75198e+06	1.33422e+06	1.53828e+06	1.76007e+06	1.65873e+06	1.62878e+06	2.22135e+06	1.52426e+06	1.64647e+06	172875	93745.9
IPI00643915	PPIH	Peptidyl-prolyl cis-trans isomerase	0.954	17.36	1	1	1	3	2.12653e+06	1.54027e+06	2.31553e+06	1.93557e+06	2.31927e+06	3012000	2.30367e+06	2218000	1508700	1685300	1.50023e+06	1.32743e+06	1.84763e+06	1.65633e+06	1303100	1.36533e+06	1.53753e+06	1.53903e+06	2.04353e+06	1476600	1.65357e+06	1663900	1.43453e+06	1.82303e+06	1833400	2125550	2.66563e+06	2.26083e+06	1597000	1.41383e+06	1.75198e+06	1.33422e+06	1.53828e+06	1.76007e+06	1.65873e+06	1.62878e+06	2.22135e+06	1.52426e+06	1.64647e+06	172875	93745.9
IPI00645020	PPIH	Peptidyl-prolyl cis-trans isomerase	0.954	18.66	1	1	1	3	2.12653e+06	1.54027e+06	2.31553e+06	1.93557e+06	2.31927e+06	3012000	2.30367e+06	2218000	1508700	1685300	1.50023e+06	1.32743e+06	1.84763e+06	1.65633e+06	1303100	1.36533e+06	1.53753e+06	1.53903e+06	2.04353e+06	1476600	1.65357e+06	1663900	1.43453e+06	1.82303e+06	1833400	2125550	2.66563e+06	2.26083e+06	1597000	1.41383e+06	1.75198e+06	1.33422e+06	1.53828e+06	1.76007e+06	1.65873e+06	1.62878e+06	2.22135e+06	1.52426e+06	1.64647e+06	172875	93745.9
				VIKDFMIQGGDFVNGDGTGVASIYR	3	0.9539	1
IPI00007402	IPO7	Importin-7	1	5.01	3	3	3	1	14264043	25485099	25383868	23590644	24804376	22056035	25078051	25790949	17838659	21767403	22948665	20353475	23885417	24422485	25019220	22670905	21901158	18030683	20779346	21129331	23022366	17970591	16884110	17383804	19874571	24487256	2.34302e+07	25434500	19803031	21651070	24153951	2.38451e+07	1.99659e+07	2.09543e+07	2.04965e+07	17133957	2.33066e+07	2.23633e+07	1.96377e+07	1.21504e+06	1.01916e+06
				GIDQCIPLFVEAALER	2	0.9538	1
				VEAAIALQVLISNQEK	2	0.9839	1
				VLQQTLNYINQGVSHALTWK	3	0.9931	1
IPI00007423	ANP32B	isoform 1 of Acidic leucine-rich nuclear phosphoprotein 32 family member B	1	6.37	1	1	1	3	1.89771e+06	1.52686e+06	1.86214e+06	1.67929e+06	1.81743e+06	1.60186e+06	1.30726e+06	1.29219e+06	2.06429e+06	2.50286e+06	1.89786e+06	1.66957e+06	1.39799e+06	1.56471e+06	1.19564e+06	1.22156e+06	1.37236e+06	1.37836e+06	1.42929e+06	1.88143e+06	1.82786e+06	1.32271e+06	1.44557e+06	1.36807e+06	1.71229e+06	1.77071e+06	1.70964e+06	1.29972e+06	2.28357e+06	1.78371e+06	1481350	1208600	1.37536e+06	1.65536e+06	1.57529e+06	1.40682e+06	1.62309e+06	1.68931e+06	1.50321e+06	108707	230288
IPI00647001	ANP32B	Acidic (Leucine-rich) nuclear phosphoprotein 32 family, member B	1	10.26	1	1	1	3	1.89771e+06	1.52686e+06	1.86214e+06	1.67929e+06	1.81743e+06	1.60186e+06	1.30726e+06	1.29219e+06	2.06429e+06	2.50286e+06	1.89786e+06	1.66957e+06	1.39799e+06	1.56471e+06	1.19564e+06	1.22156e+06	1.37236e+06	1.37836e+06	1.42929e+06	1.88143e+06	1.82786e+06	1.32271e+06	1.44557e+06	1.36807e+06	1.71229e+06	1.77071e+06	1.70964e+06	1.29972e+06	2.28357e+06	1.78371e+06	1481350	1208600	1.37536e+06	1.65536e+06	1.57529e+06	1.40682e+06	1.62309e+06	1.68931e+06	1.50321e+06	108707	230288
IPI00759824	ANP32B	isoform 2 of Acidic leucine-rich nuclear phosphoprotein 32 family member B	1	8.21	1	1	1	3	1.89771e+06	1.52686e+06	1.86214e+06	1.67929e+06	1.81743e+06	1.60186e+06	1.30726e+06	1.29219e+06	2.06429e+06	2.50286e+06	1.89786e+06	1.66957e+06	1.39799e+06	1.56471e+06	1.19564e+06	1.22156e+06	1.37236e+06	1.37836e+06	1.42929e+06	1.88143e+06	1.82786e+06	1.32271e+06	1.44557e+06	1.36807e+06	1.71229e+06	1.77071e+06	1.70964e+06	1.29972e+06	2.28357e+06	1.78371e+06	1481350	1208600	1.37536e+06	1.65536e+06	1.57529e+06	1.40682e+06	1.62309e+06	1.68931e+06	1.50321e+06	108707	230288
				SLDLFNCEVTNLNDYR	2	0.9997	1
IPI00007426	ARL6IP5	PRA1 family protein 3	1	15.96	2	2	2	2	1.05183e+07	8.75407e+06	1.19173e+07	10626850	9185500	9333500	1.02887e+07	6181450	9100000	7.54233e+06	9.81383e+06	7722500	6.42703e+06	8.17017e+06	7582250	7193350	1.03292e+07	1.12628e+07	1.22912e+07	1.01312e+07	7.92083e+06	6375400	8312000	7932750	9636200	1.12721e+07	9259500	8.23506e+06	8.32117e+06	8.76817e+06	7298600	7387800	1.0796e+07	1.12112e+07	7.14812e+06	8122375	9.60071e+06	7.94393e+06	9.31941e+06	630886	359097
IPI00908696	ARL6IP5	cDNA FLJ52128, highly similar to PRA1 family protein 3	1	18.07	2	2	2	2	1.05183e+07	8.75407e+06	1.19173e+07	10626850	9185500	9333500	1.02887e+07	6181450	9100000	7.54233e+06	9.81383e+06	7722500	6.42703e+06	8.17017e+06	7582250	7193350	1.03292e+07	1.12628e+07	1.22912e+07	1.01312e+07	7.92083e+06	6375400	8312000	7932750	9636200	1.12721e+07	9259500	8.23506e+06	8.32117e+06	8.76817e+06	7298600	7387800	1.0796e+07	1.12112e+07	7.14812e+06	8122375	9.60071e+06	7.94393e+06	9.31941e+06	630886	359097
				AWDDFFPGSDR	2	0.9994	1
				TPMGIVLDALEQQEEGINR	2	0.9996	1
IPI00007427	AGR2	AGR2	1	47.69	7	9	11	2	2.45535e+07	20391175	2.57481e+07	2.18706e+07	2.25399e+07	2.2893e+07	2.50562e+07	2.04931e+07	23071899	2.28494e+07	26121425	2.24713e+07	1.77358e+07	1.88259e+07	1.87184e+07	1.81837e+07	2.11547e+07	1.82131e+07	21113375	2.13735e+07	2.27714e+07	1.94538e+07	1.88762e+07	1.75429e+07	2.24723e+07	2.38094e+07	22716450	22774675	2.29606e+07	2.42964e+07	1.82808e+07	1.8451e+07	1.96839e+07	2.12434e+07	2.11126e+07	18209548	2.29432e+07	2.09972e+07	2.00624e+07	296057	1.54384e+06
IPI00942032	AGR2	Anterior gradient protein 2 homolog	1	53.14	7	9	11	2	2.45535e+07	20391175	2.57481e+07	2.18706e+07	2.25399e+07	2.2893e+07	2.50562e+07	2.04931e+07	23071899	2.28494e+07	26121425	2.24713e+07	1.77358e+07	1.88259e+07	1.87184e+07	1.81837e+07	2.11547e+07	1.82131e+07	21113375	2.13735e+07	2.27714e+07	1.94538e+07	1.88762e+07	1.75429e+07	2.24723e+07	2.38094e+07	22716450	22774675	2.29606e+07	2.42964e+07	1.82808e+07	1.8451e+07	1.96839e+07	2.12434e+07	2.11126e+07	18209548	2.29432e+07	2.09972e+07	2.00624e+07	296057	1.54384e+06
				GWGDQLIWTQTYEEALYK	2	0.9998	2
				GWGDQLIWTQTYEEALYK	3	0.9998	1
				IMFVDPSLTVR	2	0.9998	2
				LAEQFVLLNLVYETTDK	3	0.9986	1
				LYAYEPADTALLLDNMK	2	0.9998	1
				LYAYEPADTALLLDNMKK	2	0.9998	1
				LYAYEPADTALLLDNMKK	3	0.9998	1
				PLMIIHHLDECPHSQALKK	3	0.8271	1
				VFAENKEIQK	2	0.9993	1
IPI00007611	ATP5O	ATP synthase subunit O, mitochondrial	1	27.7	4	5	5	1	21458900	21178700	2.4877e+07	2.53711e+07	23020913	19147534	2.91713e+07	2.63747e+07	2.48571e+07	19508864	2.31344e+07	1.63171e+07	24534700	2.29805e+07	2.42455e+07	25199200	2.64523e+07	2.26443e+07	24163400	1.84762e+07	1.99826e+07	16054700	1.74579e+07	1.8858e+07	21318800	25124050	2.10842e+07	2.7773e+07	2.2183e+07	1.97258e+07	2.37576e+07	2.47224e+07	2.45483e+07	2.13198e+07	1.80187e+07	1.8158e+07	23825010	2.25972e+07	2.05112e+07	1.60901e+06	1.09086e+06
				FSPLTTNLINLLAENGR	2	0.9997	1
				FSPLTTNLINLLAENGR	3	0.9997	1
				LSNTQGVVSAFSTMMSVHR	3	0.9947	1
				TDPSILGGMIVR	2	0.9996	1
				YATALYSAASK	2	0.9949	1
IPI00007673	CHCHD2	Coiled-coil-helix-coiled-coil-helix domain-containing protein 2, mitochondrial	0.996	18.54	1	1	1	2	894250	797900	915400	733300	866900	936650	1020250	1027250	722700	715350	791400	857150	528600	781050	681250	730900	904900	616600	744300	692500	699750	660000	681000	645250	846075	824350	901775	1023750	719025	824275	654825	706075	760750	718400	679875	663125	898988	726050	705538	44669.1	35554.5
IPI00401259	CHCHD9	Putative coiled-coil-helix-coiled-coil-helix domain-containing protein 9, mitochondrial	0.996	18.54	1	1	1	2	894250	797900	915400	733300	866900	936650	1020250	1027250	722700	715350	791400	857150	528600	781050	681250	730900	904900	616600	744300	692500	699750	660000	681000	645250	846075	824350	901775	1023750	719025	824275	654825	706075	760750	718400	679875	663125	898988	726050	705538	44669.1	35554.5
				AAPRPAPVAQPPAAAPPSAVGSSAAAPR	3	0.9961	1
IPI00007682	ATP6V1A	V-type proton ATPase catalytic subunit A	1	16.05	7	7	7	1	2.98175e+07	2.44311e+07	3.03959e+07	2.94899e+07	28490400	2.81257e+07	39257558	33456657	2.35616e+07	2.50746e+07	25282952	2.32209e+07	29672000	22296189	2.62091e+07	21450798	28110500	24725039	2.89186e+07	27001214	2.39747e+07	2.2712e+07	2.36031e+07	20058300	2.71243e+07	29942892	2.8308e+07	3.63571e+07	24318092	2.42519e+07	2.59841e+07	2.38299e+07	2.64178e+07	2.79599e+07	2.33433e+07	2.18307e+07	3.04331e+07	2.4596e+07	24887929	2.05747e+06	475158
				DMGYHVSMMADSTSR	2	0.968	1
				FTMVQVWPVR	2	0.9991	1
				IKSDYAQLLEDMQNAFR	3	0.9998	1
				LIKDDFLQQNGYTPYDR	3	0.9958	1
				TALVANTSNMPVAAR	2	0.9997	1
				TVGMLSNMIAFYDMAR	2	0.9244	1
				TVISQSLSK	2	0.9187	1
IPI00007702	HSPA2	Heat shock-related 70 kDa protein 2	1	12.83	6	9	12	1	35470440	28345689	38347064	30887292	30705796	33082114	36307795	30747732	27826109	30377649	29876461	24574602	28404888	29247107	29035047	27545442	29634791	27652994	29759696	29319629	29698801	27376618	27792301	23938088	3.19081e+07	34617178	31893955	3.35278e+07	29101879	2.72255e+07	2.8826e+07	2.82902e+07	2.86439e+07	2.95397e+07	2.85377e+07	2.58652e+07	3.29867e+07	2.83609e+07	2.81466e+07	665129	414268
				ARFEELNADLFR	2	0.9947	2
				ARFEELNADLFR	3	0.9998	1
				IINEPTAAAIAYGLDKK	2	0.9998	1
				IINEPTAAAIAYGLDKK	3	0.9998	1
				STAGDTHLGGEDFDNR	2	0.9998	2
				STAGDTHLGGEDFDNR	3	0.9998	1
				TLSSSTQASIEIDSLYEGVDFYTSITR	2	0.9997	1
				VQVEYK	2	0.978	1
				VQVEYKGETK	2	0.9983	2
IPI00007750	TUBA4A	Tubulin alpha-4A chain	1	33.93	10	13	20	2	5.83984e+07	51890600	63230500	53464280	58280550	5.52742e+07	6.3589e+07	53661290	5.443e+07	5.43402e+07	57963730	50505630	5.05493e+07	4.84922e+07	4.82644e+07	4.61539e+07	5.30676e+07	4.95229e+07	57510450	5.33458e+07	52504060	45171250	45195935	4.3152e+07	5.51445e+07	58347390	5.67774e+07	5.86251e+07	54385105	54234680	4.95207e+07	4.72092e+07	5.12953e+07	5.54281e+07	48837655	4.41739e+07	57223609	5.13374e+07	4.99338e+07	803580	1.78011e+06
IPI00794663	TUBA4A	cDNA FLJ58687, highly similar to Tubulin alpha-4 chain	1	35.1	10	13	20	2	5.83984e+07	51890600	63230500	53464280	58280550	5.52742e+07	6.3589e+07	53661290	5.443e+07	5.43402e+07	57963730	50505630	5.05493e+07	4.84922e+07	4.82644e+07	4.61539e+07	5.30676e+07	4.95229e+07	57510450	5.33458e+07	52504060	45171250	45195935	4.3152e+07	5.51445e+07	58347390	5.67774e+07	5.86251e+07	54385105	54234680	4.95207e+07	4.72092e+07	5.12953e+07	5.54281e+07	48837655	4.41739e+07	57223609	5.13374e+07	4.99338e+07	803580	1.78011e+06
				AVCMLSNTTAIAEAWAR	2	0.9998	1
				AVCMLSNTTAIAEAWAR	3	0.9997	1
				AVFVDLEPTVIDEIR	2	0.9586	1
				DVNAAIAAIK	2	0.9996	1
				FDGALNVDLTEFQTNLVPYPR	2	0.9998	2
				FDLMYAK	2	0.9974	1
				IHFPLATYAPVISAEK	2	0.9998	2
				IHFPLATYAPVISAEK	3	0.9998	1
				LISQIVSSITASLR	2	0.9998	2
				LISQIVSSITASLR	3	0.9998	2
				QLFHPEQLITGKEDAANNYAR	3	0.9998	2
				SIQFVDWCPTGFK	2	0.9998	1
				VGINYQPPTVVPGGDLAK	2	0.9998	3
IPI00007752	TUBB2C	Tubulin beta-2C chain	1	58.65	20	24	31	1	329363650	290568800	349605350	294064300	310268850	290591000	345255350	294072500	303746000	298180300	316115850	281912300	250925050	250894600	294461150	277123300	298272900	263795000	309335800	283950950	261461500	242494400	230403050	217999650	309966225	321834825	300429925	319663925	300963150	299014075	250909825	285792225	281033950	296643375	251977950	224201350	312973725	2.8417e+08	2.63464e+08	4.91316e+06	1.15874e+07
				ALTVPELTQQMFDAK	2	0.9956	1
				AVLVDLEPGTMDSVR	2	0.9998	1
				EVDEQMLNVQNK	2	0.9994	1
				FPGQLNADLRK	3	0.9995	2
				FWEVISDEHGIDPTGTYHGDSDLQLER	3	0.9998	1
				GHYTEGAELVDSVLDVVR	2	0.9998	2
				GHYTEGAELVDSVLDVVR	3	0.9998	1
				GHYTEGAELVDSVLDVVRK	3	0.9998	2
				IMNTFSVVPSPK	2	0.9998	2
				INVYYNEATGGK	2	0.9998	1
				ISEQFTAMFR	2	0.9998	2
				KLAVNMVPFPR	2	0.9985	1
				LAVNMVPFPR	2	0.9998	2
				LHFFMPGFAPLTSR	2	0.9998	1
				LHFFMPGFAPLTSR	3	0.997	1
				LTTPTYGDLNHLVSATMSGVTTCLR	2	0.9998	1
				LTTPTYGDLNHLVSATMSGVTTCLR	3	0.9998	1
				MSATFIGNSTAIQELFK	2	0.9869	1
				MSMKEVDEQMLNVQNK	2	0.9998	1
				NMMAACDPR	2	0.9668	1
				NSSYFVEWIPNNVK	2	0.9998	1
				SGPFGQIFRPDNFVFGQSGAGNNWAK	2	0.9998	1
				SGPFGQIFRPDNFVFGQSGAGNNWAK	3	0.9998	2
				TAVCDIPPR	2	0.9577	1
IPI00007755	RAB21	Ras-related protein Rab-21	0.999	17.78	3	3	3	1	16331800	13433350	18141900	16882750	17907500	18634900	15786750	17555100	14281000	15263050	16752000	14918000	15458700	13203200	15208950	17119600	16879850	13553650	15786250	12783250	17749200	16159400	13231600	14596650	14882575	17512325	18271200	16670925	14772025	15835000	14330950	16164275	15216750	14284750	16954300	13914125	1.68343e+07	1.52756e+07	1.50925e+07	728029	432880
				HVSIQEAESYAESVGAK	3	0.9426	1
				MIETAQVDER	2	0.9888	1
				VNLAIWDTAGQER	2	0.9849	1
IPI00007764	HN1	isoform 1 of Hematological and neurological expressed 1 protein	1	21.43	2	2	2	4	5410000	4480975	5150725	4471925	4544200	4242600	5658825	5018475	3984025	4568025	4320925	3997725	4029000	3505125	5072850	4876625	5146025	4386050	4004525	4480200	4116900	3830700	2673825	3252875	4.94549e+06	4811325	4393400	5338650	4276025	4159325	3.76706e+06	4.97474e+06	4.76604e+06	4.24236e+06	3973800	2963350	4.87222e+06	4.29429e+06	3.98639e+06	194915	251583
IPI00384857	HN1	isoform 2 of Hematological and neurological expressed 1 protein	1	18.23	2	2	2	4	5410000	4480975	5150725	4471925	4544200	4242600	5658825	5018475	3984025	4568025	4320925	3997725	4029000	3505125	5072850	4876625	5146025	4386050	4004525	4480200	4116900	3830700	2673825	3252875	4.94549e+06	4811325	4393400	5338650	4276025	4159325	3.76706e+06	4.97474e+06	4.76604e+06	4.24236e+06	3973800	2963350	4.87222e+06	4.29429e+06	3.98639e+06	194915	251583
IPI00447316	HN1	isoform 3 of Hematological and neurological expressed 1 protein	1	30.56	2	2	2	4	5410000	4480975	5150725	4471925	4544200	4242600	5658825	5018475	3984025	4568025	4320925	3997725	4029000	3505125	5072850	4876625	5146025	4386050	4004525	4480200	4116900	3830700	2673825	3252875	4.94549e+06	4811325	4393400	5338650	4276025	4159325	3.76706e+06	4.97474e+06	4.76604e+06	4.24236e+06	3973800	2963350	4.87222e+06	4.29429e+06	3.98639e+06	194915	251583
IPI00917313	HN1	Uncharacterized protein	1	30.84	2	2	2	4	5410000	4480975	5150725	4471925	4544200	4242600	5658825	5018475	3984025	4568025	4320925	3997725	4029000	3505125	5072850	4876625	5146025	4386050	4004525	4480200	4116900	3830700	2673825	3252875	4.94549e+06	4811325	4393400	5338650	4276025	4159325	3.76706e+06	4.97474e+06	4.76604e+06	4.24236e+06	3973800	2963350	4.87222e+06	4.29429e+06	3.98639e+06	194915	251583
				MASNIFGTPEENQASWAK	2	0.9997	1
				SSGGREDLESSGLQR	3	0.9944	1
IPI00007765	HSPA9	Stress-70 protein, mitochondrial	1	32.99	16	17	20	1	121584000	108735050	127141550	111080185	114091200	113320700	134993450	94053700	114607550	106816351	112305400	85841728	97473100	104809450	98280950	87524250	101669400	94223700	107120750	115650794	100956850	87764100	92535150	87811900	115159525	1.19111e+08	113705950	114523575	1.10712e+08	99073564	101141275	92902600	97946550	111385772	94360475	90173525	1.15625e+08	1.00957e+08	9.84666e+07	1.19944e+06	3.69249e+06
				AQFEGIVTDLIR	2	0.9998	2
				ASNGDAWVEAHGK	2	0.9998	1
				DAGQISGLNVLR	2	0.9998	1
				EMAGDNKLLGQFTLIGIPPAPR	3	0.9855	1
				EQQIVIQSSGGLSKDDIENMVK	3	0.9997	1
				LFEMAYK	2	0.8554	1
				LLGQFTLIGIPPAPR	2	0.9934	1
				LYSPSQIGAFVLMK	2	0.9378	1
				MKETAENYLGHTAK	2	0.9622	1
				NAVITVPAYFNDSQR	2	0.9997	1
				QAASSLQQASLK	2	0.947	1
				QAVTNPNNTFYATK	2	0.9998	1
				SQVFSTAADGQTQVEIK	2	0.9998	1
				STNGDTFLGGEDFDQALLR	2	0.9998	2
				STNGDTFLGGEDFDQALLR	3	0.9998	1
				TTPSVVAFTADGER	2	0.9998	2
				VEAVNMAEGIIHDTETK	3	0.9995	1
IPI00007797	FABP5	Fatty acid-binding protein, epidermal	1	10.37	1	2	3	2	15543500	13241000	17671000	11326500	12152000	12950000	11660000	10761700	14069500	15433500	14921000	11624250	13931000	10449500	10568550	9711400	12470000	10624250	13675500	12743000	11975000	9954250	10256000	8717050	14392250	14498750	12551000	11210850	14751500	13272625	12190250	10139975	11547125	13209250	10964625	9486525	1.31632e+07	1.25886e+07	1.13019e+07	789552	970415
IPI00788781	FABP5	Uncharacterized protein	1	13.86	1	2	3	2	15543500	13241000	17671000	11326500	12152000	12950000	11660000	10761700	14069500	15433500	14921000	11624250	13931000	10449500	10568550	9711400	12470000	10624250	13675500	12743000	11975000	9954250	10256000	8717050	14392250	14498750	12551000	11210850	14751500	13272625	12190250	10139975	11547125	13209250	10964625	9486525	1.31632e+07	1.25886e+07	1.13019e+07	789552	970415
				LVVECVMNNVTCTR	2	0.9981	2
				LVVECVMNNVTCTR	3	0.9743	1
IPI00007812	ATP6V1B2	V-type proton ATPase subunit B, brain isoform	0.995	4.89	2	2	2	1	2652000	2041475	3.02858e+06	1.21619e+06	2.10066e+06	1.85308e+06	1461152	1771959	1616312	2136053	1614450	1.90707e+06	1.27429e+06	2.08272e+06	1.8267e+06	1856948	1756711	1824659	1755600	2233750	2057042	1653772	1980850	1596250	2.34674e+06	2.12238e+06	1976866	1.61656e+06	1.87618e+06	1.76076e+06	1678506	1.84182e+06	1790685	1994675	1855407	1788550	2.01564e+06	1.78932e+06	1.85733e+06	153240	44156.1
				SGQVLEVSGSK	2	0.9506	1
				TVFETLDIGWQLLR	2	0.9697	1
IPI00007847	UBE2V1	isoform 4 of Ubiquitin-conjugating enzyme E2 variant 1	1	45.63	3	3	3	1	1.12185e+07	8.83794e+06	1.19089e+07	1.08872e+07	1.12668e+07	9.53628e+06	1.09371e+07	10144600	9.52655e+06	8.47964e+06	1.07674e+07	7.25827e+06	1.20491e+07	1.00926e+07	1.26247e+07	8.88413e+06	1.0931e+07	8.96183e+06	9.16529e+06	7.5746e+06	1.20445e+07	8.60129e+06	8.67706e+06	8.8586e+06	1.00282e+07	1.13981e+07	10401525	1.05408e+07	9.00309e+06	9.01283e+06	1.10709e+07	1.07544e+07	9.9464e+06	8.36995e+06	1.03229e+07	8.76783e+06	10592152	9.96031e+06	9.35177e+06	289611	553623
				EDLNLENFTAKTIYENRIYSLK	3	0.9719	1
				INMNGVNSSNGVVDPR	2	0.9997	1
				YPEAPPFVR	2	0.9859	1
IPI00007926	C6orf108	Deoxyribonucleoside 5'-monophosphate N-glycosidase	0.996	9.77	1	1	1	2	1753300	1241150	1521450	1091050	2107750	1781300	1713500	1470900	1266950	1643800	1837750	1784300	954700	1492150	824200	1723150	1292150	1755900	861150	1345600	1235700	1680000	1789800	1816400	1497225	1306250	1944525	1592200	1455375	1811025	1223425	1273675	1524025	1103375	1457850	1803100	1585050	1440875	1.47209e+06	133765	133061
IPI00967902	C6orf108	26 kDa protein	0.996	7	1	1	1	2	1753300	1241150	1521450	1091050	2107750	1781300	1713500	1470900	1266950	1643800	1837750	1784300	954700	1492150	824200	1723150	1292150	1755900	861150	1345600	1235700	1680000	1789800	1816400	1497225	1306250	1944525	1592200	1455375	1811025	1223425	1273675	1524025	1103375	1457850	1803100	1585050	1440875	1.47209e+06	133765	133061
				FQVWDYEEGEVEALLDR	2	0.9961	1
IPI00007928	PRPF8	Pre-mRNA-processing-splicing factor 8	1	2.18	3	3	3	1	2991442	3411635	3262888	2823015	5280359	4870734	4846345	4069954	1887220	3371610	2524423	2706035	2273318	2652433	2279153	2109270	2849082	3756734	3273275	4381742	2589427	2106945	2491728	1800381	3.20154e+06	3.04295e+06	5.07555e+06	4.45815e+06	2629415	2615229	2.46288e+06	2.19421e+06	3302908	3.82751e+06	2348186	2.14605e+06	3.94455e+06	2.47543e+06	2.90616e+06	492264	101035
				ATEPQMVLFNLYDDWLK	2	0.8155	1
				GTYFPTWEGLFWEK	2	0.9972	1
				TDMIQALGGVEGILEHTLFK	3	0.9997	1
IPI00008164	PREP	Prolyl endopeptidase	1	13.38	6	7	7	1	37925900	33620000	35633600	33095100	41815800	44223700	46394700	36269200	32703400	30620800	33512500	33618900	39810200	34733500	34711700	31030900	35551400	33418900	35889500	34655400	38164300	34890100	35343600	39136600	35772950	34364350	43019750	41331950	31662100	33565700	37271850	32871300	34485150	35272450	36527200	37240100	38622250	3.38427e+07	35881225	2.10017e+06	1.2088e+06
				ITVPFLEQCPIR	2	0.9987	1
				LIDNFEGEYDYVTNEGTVFTFK	2	0.9099	1
				LWYCDLQQESSGIAGILK	2	0.9997	1
				LWYCDLQQESSGIAGILK	3	0.9997	1
				VFLDPNILSDDGTVALR	2	0.9998	1
				VIEEVSDMFAFIAR	2	0.9319	1
				WMGGAELSDDGR	2	0.9203	1
IPI00008215	ME1	NADP-dependent malic enzyme	0.996	3.15	1	1	1	1	517520	599435	959376	812886	708148	641017	2360500	1552200	878260	549260	512337	405656	637268	753899	433409	688344	526271	487496	1349200	769176	718745	398802	991551	560909	558478	886131	674582	1956350	713760	458996	695584	560876	506884	1059188	558774	776230	1.01889e+06	607304	725269	319763	60053.3
				GSEYDDFLDEFMEAVSSK	2	0.9955	1
IPI00008223	RAD23B	UV excision repair protein RAD23 homolog B	1	7.09	2	3	3	2	8353650	7620650	7621950	5170750	4743700	5168850	7007850	6228400	6468650	6503500	6784400	4399450	5236300	4853100	6033850	3936450	6643050	6200700	6084000	5822600	5903900	6294400	6896100	5994350	7987150	6396350	4956275	6618125	6486075	5591925	5044700	4985150	6421875	5953300	6099150	6445225	6489475	5.52696e+06	6.22989e+06	620414	347641
IPI00642549	RAD23B	cDNA FLJ56531, highly similar to UV excision repair protein RAD23 homolog B	1	7.2	2	3	3	2	8353650	7620650	7621950	5170750	4743700	5168850	7007850	6228400	6468650	6503500	6784400	4399450	5236300	4853100	6033850	3936450	6643050	6200700	6084000	5822600	5903900	6294400	6896100	5994350	7987150	6396350	4956275	6618125	6486075	5591925	5044700	4985150	6421875	5953300	6099150	6445225	6489475	5.52696e+06	6.22989e+06	620414	347641
				IDIDPEETVK	2	0.9682	1
				QIIQQNPSLLPALLQQIGR	2	0.9997	1
				QIIQQNPSLLPALLQQIGR	3	0.9998	1
IPI00008240	MARS	Methionyl-tRNA synthetase, cytoplasmic	0.985	4.56	3	3	3	2	14876500	14165350	15938250	13896900	15765900	14687900	16900900	14825100	13904450	15051000	14035450	12265950	12497400	11009550	13973250	13447650	14190650	13196200	14054750	13897850	13976100	10587600	12541000	10382550	14520925	14917575	15226900	15863000	14477725	13150700	11753475	13710450	13693425	13976300	12281850	11461775	15132100	1.32731e+07	1.28533e+07	283249	574938
IPI00910687	MARS	cDNA FLJ53309, highly similar to Methionyl-tRNA synthetase	0.985	6.46	3	3	3	2	14876500	14165350	15938250	13896900	15765900	14687900	16900900	14825100	13904450	15051000	14035450	12265950	12497400	11009550	13973250	13447650	14190650	13196200	14054750	13897850	13976100	10587600	12541000	10382550	14520925	14917575	15226900	15863000	14477725	13150700	11753475	13710450	13693425	13976300	12281850	11461775	15132100	1.32731e+07	1.28533e+07	283249	574938
				GVGVFGDMAQDTGIPADIWR	2	0.925	1
				ITQDIFQQLLK	2	0.9845	1
				LENDQIESLR	2	0.8185	1
IPI00008274	CAP1	isoform 1 of Adenylyl cyclase-associated protein 1	1	31.16	8	8	9	1	1.66597e+07	10418788	1.77478e+07	12203073	1.39024e+07	1.43271e+07	1.49364e+07	1.46768e+07	1.05662e+07	1.28605e+07	1.3854e+07	1.22067e+07	12911133	1.24015e+07	1.25915e+07	1.09273e+07	1.4419e+07	1.2002e+07	13941662	1.16742e+07	1.44054e+07	1.24325e+07	15204473	1.27993e+07	1.35392e+07	1.49754e+07	1.41147e+07	1.48066e+07	11713383	1.30303e+07	1.26563e+07	1.17594e+07	1.32105e+07	1.2808e+07	1.34189e+07	1.40019e+07	1.4359e+07	1.22899e+07	1.33598e+07	330657	328672
				AGAAPYVQAFDSLLAGPVAEYLK	2	0.9998	2
				ALLVTASQCQQPAENK	2	0.9998	1
				GAAPYVQAFDSLLAGPVAEYLK	2	0.9991	1
				LFNHLSAVSESIQALGWVAMAPKPGPYVK	3	0.9996	1
				LGLVFDDVVGIVEIINSK	3	0.9998	1
				LSDLLAPISEQIKEVITFR	2	0.9915	1
				SGPKPFSAPKPQTSPSPK	3	0.9993	1
				SSEMNVLIPTEGGDFNEFPVPEQFK	2	0.9998	1
IPI00008380	PPP2CA	Serine/threonine-protein phosphatase 2A catalytic subunit alpha isoform	1	17.15	3	3	3	2	8486950	7881600	8437150	6952600	7503225	8016800	7806275	7934875	9863800	7721350	9097500	7355675	6889675	6175675	4865325	5600175	7417975	6333275	10442325	8362275	9548450	8772400	7010775	7457150	8184275	7694875	7.76001e+06	7870575	8792575	8.22659e+06	6532675	5232750	6875625	9402300	9160425	7.23396e+06	7.87743e+06	7.19615e+06	8.16808e+06	108518	811660
IPI00815784	PPP2CA	Serine/threonine-protein phosphatase	1	17.15	3	3	3	2	8486950	7881600	8437150	6952600	7503225	8016800	7806275	7934875	9863800	7721350	9097500	7355675	6889675	6175675	4865325	5600175	7417975	6333275	10442325	8362275	9548450	8772400	7010775	7457150	8184275	7694875	7.76001e+06	7870575	8792575	8.22659e+06	6532675	5232750	6875625	9402300	9160425	7.23396e+06	7.87743e+06	7.19615e+06	8.16808e+06	108518	811660
				AHQLVMEGYNWCHDR	3	0.9995	1
				ELDQWIEQLNECK	2	0.9997	1
				GAGYTFGQDISETFNHANGLTLVSR	3	0.9993	1
IPI00008433	RPS5	40S ribosomal protein S5	1	28.43	4	5	5	1	14225200	12886150	16016700	11839850	13904700	10946500	17002750	14335300	10962750	13678650	12446600	10381700	12853600	11990000	13708850	12546900	14218500	12970100	11871050	12101600	15538500	12387850	12758100	12986500	13555675	13928275	12425600	15669025	12320700	11414150	12421800	13127875	13594300	11986325	13963175	12872300	1.38946e+07	1.23211e+07	13104025	672220	351614
				LTNSMMMHGR	2	0.9997	1
				TIAECLADELINAAK	2	0.9998	1
				TIAECLADELINAAK	3	0.9997	1
				VNQAIWLLCTGAR	2	0.9954	1
				WSTDDVQINDISLQDYIAVK	2	0.9998	1
IPI00008438	RPS10	40S ribosomal protein S10	1	14.55	2	3	4	3	14678300	11027200	1.52973e+07	12530100	12259500	1.26575e+07	1.49673e+07	1.36111e+07	9.13403e+06	8.59843e+06	1.23205e+07	9.96037e+06	8.00373e+06	9.11563e+06	10708900	6.18573e+06	11257400	7.34177e+06	9.81193e+06	1.06687e+07	1.13538e+07	7.75703e+06	1.15406e+07	10305400	12852750	1.39137e+07	1.24585e+07	1.42892e+07	8.86623e+06	11140450	8.55968e+06	8.44732e+06	9.29958e+06	10240300	9.55543e+06	1.0923e+07	1.33785e+07	9.25342e+06	10004575	431916	635208
IPI00749512	RPS10	Ribosomal protein S10 variant (Fragment)	1	13.79	2	3	4	3	14678300	11027200	1.52973e+07	12530100	12259500	1.26575e+07	1.49673e+07	1.36111e+07	9.13403e+06	8.59843e+06	1.23205e+07	9.96037e+06	8.00373e+06	9.11563e+06	10708900	6.18573e+06	11257400	7.34177e+06	9.81193e+06	1.06687e+07	1.13538e+07	7.75703e+06	1.15406e+07	10305400	12852750	1.39137e+07	1.24585e+07	1.42892e+07	8.86623e+06	11140450	8.55968e+06	8.44732e+06	9.29958e+06	10240300	9.55543e+06	1.0923e+07	1.33785e+07	9.25342e+06	10004575	431916	635208
IPI00478810	RPS10	Ribosomal protein S10	1	13.95	2	3	4	3	14678300	11027200	1.52973e+07	12530100	12259500	1.26575e+07	1.49673e+07	1.36111e+07	9.13403e+06	8.59843e+06	1.23205e+07	9.96037e+06	8.00373e+06	9.11563e+06	10708900	6.18573e+06	11257400	7.34177e+06	9.81193e+06	1.06687e+07	1.13538e+07	7.75703e+06	1.15406e+07	10305400	12852750	1.39137e+07	1.24585e+07	1.42892e+07	8.86623e+06	11140450	8.55968e+06	8.44732e+06	9.29958e+06	10240300	9.55543e+06	1.0923e+07	1.33785e+07	9.25342e+06	10004575	431916	635208
				HFYWYLTNEGIQYLR	2	0.9966	1
				HFYWYLTNEGIQYLR	3	0.9996	1
				IAIYELLFK	2	0.9996	2
IPI00008454	DNAJB11	DnaJ homolog subfamily B member 11	1	7.82	2	2	2	1	12970800	12098900	14461900	11396700	14264900	15814900	14252400	12537600	10753400	12624800	13374600	10151100	14492500	12087100	9649400	8957100	11137700	13258500	13091300	11613800	9858700	11601300	11480800	10806800	12534850	12929300	15039900	13395000	11689100	11762850	13289800	9303250	12198100	12352550	10730000	11143800	1.34748e+07	11511250	1.16061e+07	550529	823278
				FQDLGAAYEVLSDSEKR	3	0.9958	1
				TLEVEIEPGVR	2	0.9987	1
IPI00008455	MYO6	isoform 2 of Myosin-VI	1	7.05	4	4	4	3	7.06127e+06	5.86042e+06	8592219	6035800	7.40623e+06	6.24853e+06	7.69451e+06	6.71944e+06	6379781	6.32505e+06	8.56229e+06	6.72144e+06	6.44802e+06	3.08515e+06	3.87347e+06	6.38899e+06	7.31783e+06	6.15834e+06	7.5607e+06	7584681	7.01133e+06	6.06559e+06	7.10961e+06	6.9804e+06	6.46085e+06	7.31401e+06	6827381	7.20698e+06	6.35242e+06	7.64186e+06	4.76659e+06	5131231	6.73809e+06	7.57269e+06	6.53846e+06	7.04501e+06	6.9523e+06	5.97302e+06	6.97356e+06	194256	651477
IPI00069126	MYO6	isoform 1 of Myosin-VI	1	6.93	4	4	4	3	7.06127e+06	5.86042e+06	8592219	6035800	7.40623e+06	6.24853e+06	7.69451e+06	6.71944e+06	6379781	6.32505e+06	8.56229e+06	6.72144e+06	6.44802e+06	3.08515e+06	3.87347e+06	6.38899e+06	7.31783e+06	6.15834e+06	7.5607e+06	7584681	7.01133e+06	6.06559e+06	7.10961e+06	6.9804e+06	6.46085e+06	7.31401e+06	6827381	7.20698e+06	6.35242e+06	7.64186e+06	4.76659e+06	5131231	6.73809e+06	7.57269e+06	6.53846e+06	7.04501e+06	6.9523e+06	5.97302e+06	6.97356e+06	194256	651477
IPI00816452	MYO6	isoform 3 of Myosin-VI	1	6.87	4	4	4	3	7.06127e+06	5.86042e+06	8592219	6035800	7.40623e+06	6.24853e+06	7.69451e+06	6.71944e+06	6379781	6.32505e+06	8.56229e+06	6.72144e+06	6.44802e+06	3.08515e+06	3.87347e+06	6.38899e+06	7.31783e+06	6.15834e+06	7.5607e+06	7584681	7.01133e+06	6.06559e+06	7.10961e+06	6.9804e+06	6.46085e+06	7.31401e+06	6827381	7.20698e+06	6.35242e+06	7.64186e+06	4.76659e+06	5131231	6.73809e+06	7.57269e+06	6.53846e+06	7.04501e+06	6.9523e+06	5.97302e+06	6.97356e+06	194256	651477
				ALGLNENDYK	2	0.9947	1
				APKSVTDYDFAPFLNNSPQQNPAAQIPAR	3	0.8247	1
				SAQSLEYCAELLGLDQDDLR	3	0.9998	1
				YLTESYGTGQDIDDRIVEANPLLEAFGNAK	3	0.9989	1
IPI00008475	HMGCS1	Hydroxymethylglutaryl-CoA synthase, cytoplasmic	0.993	2.31	1	1	1	1	4115400	3896500	3759200	2516700	2533900	3167400	3563100	3343200	4517400	4885800	3535700	2679200	3690100	3935100	2586500	3014100	2819800	2873300	2565900	3682900	3351600	2373000	4736600	2913300	4005950	3137950	2850650	3453150	4701600	3107450	3812600	2800300	2846550	3124400	2862300	3824950	3361925	3.60549e+06	3164550	247430	422367
				LSIQCYLSALDR	2	0.9934	1
IPI00008485	ACO1	Cytoplasmic aconitate hydratase	1	8.1	4	4	4	1	11389200	7769050	12225950	9006680	10320284	7911996	12203726	9491568	10092702	9751400	9868700	7702679	8986577	10362053	9323399	6154303	8337171	7858405	11249688	8530250	10075446	9318064	10700247	8591660	9579125	10616315	9116140	10847647	9922051	8.78569e+06	9674315	7738851	8097788	9889969	9696755	9.64595e+06	1.00398e+07	9.03023e+06	9.33262e+06	413356	494777
				FVEFFGPGVAQLSIADR	2	0.9997	1
				QAPQTIHLPSGEILDVFDAAER	3	0.9821	1
				VILQDFTGVPAVVDFAAMR	3	0.9632	1
				YQQAGLPLIVLAGK	2	0.9837	1
IPI00008524	PABPC1	isoform 1 of Polyadenylate-binding protein 1	1	14.47	6	6	7	2	8.00046e+06	7.30015e+06	7.22903e+06	6.46025e+06	6.60915e+06	6.27578e+06	7.27425e+06	6.88416e+06	5.93972e+06	5.5329e+06	6.96513e+06	5.54638e+06	9.00875e+06	5.9918e+06	6008655	6.03587e+06	7.11086e+06	6.36465e+06	6.96263e+06	5.45869e+06	6.24723e+06	5.6284e+06	6.23348e+06	5.48837e+06	7.6503e+06	6.84464e+06	6.44247e+06	7.07921e+06	5.73631e+06	6.25575e+06	7.50027e+06	6.02226e+06	6.73775e+06	6.21066e+06	5.93781e+06	5.86092e+06	7004154	6378650	6186788	252336	388668
IPI00410017	PABPC1	isoform 2 of Polyadenylate-binding protein 1	1	16.82	6	6	7	2	8.00046e+06	7.30015e+06	7.22903e+06	6.46025e+06	6.60915e+06	6.27578e+06	7.27425e+06	6.88416e+06	5.93972e+06	5.5329e+06	6.96513e+06	5.54638e+06	9.00875e+06	5.9918e+06	6008655	6.03587e+06	7.11086e+06	6.36465e+06	6.96263e+06	5.45869e+06	6.24723e+06	5.6284e+06	6.23348e+06	5.48837e+06	7.6503e+06	6.84464e+06	6.44247e+06	7.07921e+06	5.73631e+06	6.25575e+06	7.50027e+06	6.02226e+06	6.73775e+06	6.21066e+06	5.93781e+06	5.86092e+06	7004154	6378650	6186788	252336	388668
				AKEFTNVYIK	2	0.9073	1
				ALYDTFSAFGNILSCK	2	0.9998	1
				GFGFVSFER	2	0.9341	1
				ITGMLLEIDNSELLHMLESPESLR	3	0.9998	1
				SKVDEAVAVLQAHQAK	3	0.9978	1
				SLGYAYVNFQQPADAER	2	0.9998	2
IPI00008527	RPLP1	60S acidic ribosomal protein P1	0.996	14.04	1	1	2	1	13922000	12856000	14098000	11262000	12968000	11899000	12298000	11035000	12744000	12145000	12611000	10024000	10908000	9650600	10017000	9479500	10899000	10705000	13436000	12561000	12272000	8131300	10720000	9554900	13389000	12680000	12433500	11666500	12444500	11317500	10279300	9748250	10802000	12998500	10201650	10137450	12542250	1.09474e+07	11034900	355284	596001
				AAGVNVEPFWPGLFAK	2	0.996	2
IPI00008529	RPLP2	60S acidic ribosomal protein P2	1	77.39	7	8	8	1	74322190	66944875	89173662	70877445	76354140	75210320	77655153	70797828	73444145	70946711	84117590	65554713	77254169	70725644	74169252	68436469	74134389	63887462	73427211	67782211	70486782	62242684	68331173	63625632	7.06335e+07	8.00256e+07	75782230	7.42265e+07	72195428	7.48362e+07	7.39899e+07	7.13029e+07	6.90109e+07	70604711	66364733	6.59784e+07	7.5167e+07	7.30811e+07	67989693	1.94553e+06	808944
				ILDSVGIEADDDRLNK	3	0.9919	1
				KILDSVGIEADDDRLNK	3	0.9992	1
				LASVPAGGAVAVSAAPGSAAPAAGSAPAAAEEK	3	0.9998	1
				NIEDVIAQGIGK	2	0.9998	1
				VISELNGK	1	0.9953	1
				VISELNGK	2	0.8323	1
				VISELNGKNIEDVIAQGIGK	3	0.9997	1
				YVASYLLAALGGNSSPSAK	3	0.9998	1
IPI00008530	RPLP0	60S acidic ribosomal protein P0	1	26.5	6	7	11	1	9.60939e+06	7.40674e+06	1.00098e+07	9.15823e+06	8669473	8.19083e+06	9.92591e+06	9.1074e+06	7.9473e+06	7.80933e+06	9.5384e+06	7.389e+06	8.31451e+06	6.63168e+06	7.02689e+06	6.72465e+06	8178086	7.18973e+06	7740180	7755128	8117352	6.63277e+06	8.01431e+06	6.61091e+06	8.50807e+06	9.58403e+06	8.43015e+06	9.51666e+06	7.87831e+06	8.4637e+06	7473097	6.87577e+06	7.68391e+06	7747654	7.37506e+06	7.31261e+06	9.00973e+06	7.67272e+06	7529809	312834	334527
				AGAIAPCEVTVPAQNTGLGPEK	2	0.9998	2
				AGAIAPCEVTVPAQNTGLGPEK	3	0.9246	1
				CFIVGADNVGSK	2	0.9997	1
				GTIEILSDVQLIK	2	0.9997	2
				IIQLLDDYPK	2	0.9997	2
				LLPHIRGNVGFVFTK	2	0.9015	1
				TSFFQALGITTK	2	0.9998	2
IPI00008557	IGF2BP1	Insulin-like growth factor 2 mRNA-binding protein 1	1	2.25	1	1	1	2	764191	1.21345e+06	961091	862082	1.38018e+06	1.43445e+06	1.56564e+06	1.52073e+06	878400	1.00627e+06	1065000	917546	860946	1.02018e+06	1.07582e+06	985546	1.26345e+06	903618	800918	1.03245e+06	1.11218e+06	911364	1114000	1116000	988823	911586	1.40732e+06	1.54318e+06	942336	991273	940564	1.03068e+06	1.08354e+06	916686	1.01177e+06	1115000	1.21273e+06	976214	1.03175e+06	154888	21625.9
IPI00930694	IGF2BP1	insulin-like growth factor 2 mRNA-binding protein 1 isoform 2	1	2.97	1	1	1	2	764191	1.21345e+06	961091	862082	1.38018e+06	1.43445e+06	1.56564e+06	1.52073e+06	878400	1.00627e+06	1065000	917546	860946	1.02018e+06	1.07582e+06	985546	1.26345e+06	903618	800918	1.03245e+06	1.11218e+06	911364	1114000	1116000	988823	911586	1.40732e+06	1.54318e+06	942336	991273	940564	1.03068e+06	1.08354e+06	916686	1.01177e+06	1115000	1.21273e+06	976214	1.03175e+06	154888	21625.9
				MVIITGPPEAQFK	2	0.9995	1
IPI00008575	KHDRBS1	isoform 1 of KH domain-containing, RNA-binding, signal transduction-associated protein 1	0.998	3.61	2	2	2	3	3262100	2.84205e+06	3.01949e+06	2.71601e+06	3.15287e+06	2.77993e+06	3.10401e+06	2666440	3339620	3.22783e+06	3658500	2958920	2.94971e+06	2.74063e+06	2.61047e+06	2.61737e+06	2.99651e+06	2.38481e+06	3.01923e+06	2.80047e+06	2996420	2785080	2691500	1.97217e+06	3.05207e+06	2867750	2.9664e+06	2.88523e+06	3.28372e+06	3308710	2.84517e+06	2.61392e+06	2.69066e+06	2.90985e+06	2890750	2.33184e+06	2.94286e+06	3.01288e+06	2.70577e+06	42273.6	170336
IPI00385834	KHDRBS1	isoform 2 of KH domain-containing, RNA-binding, signal transduction-associated protein 1	0.998	3.83	2	2	2	3	3262100	2.84205e+06	3.01949e+06	2.71601e+06	3.15287e+06	2.77993e+06	3.10401e+06	2666440	3339620	3.22783e+06	3658500	2958920	2.94971e+06	2.74063e+06	2.61047e+06	2.61737e+06	2.99651e+06	2.38481e+06	3.01923e+06	2.80047e+06	2996420	2785080	2691500	1.97217e+06	3.05207e+06	2867750	2.9664e+06	2.88523e+06	3.28372e+06	3308710	2.84517e+06	2.61392e+06	2.69066e+06	2.90985e+06	2890750	2.33184e+06	2.94286e+06	3.01288e+06	2.70577e+06	42273.6	170336
IPI00479209	KHDRBS1	cDNA FLJ54590, highly similar to KH domain-containing, RNA-binding, signaltransduction-associated protein 1	0.998	3.78	2	2	2	3	3262100	2.84205e+06	3.01949e+06	2.71601e+06	3.15287e+06	2.77993e+06	3.10401e+06	2666440	3339620	3.22783e+06	3658500	2958920	2.94971e+06	2.74063e+06	2.61047e+06	2.61737e+06	2.99651e+06	2.38481e+06	3.01923e+06	2.80047e+06	2996420	2785080	2691500	1.97217e+06	3.05207e+06	2867750	2.9664e+06	2.88523e+06	3.28372e+06	3308710	2.84517e+06	2.61392e+06	2.69066e+06	2.90985e+06	2890750	2.33184e+06	2.94286e+06	3.01288e+06	2.70577e+06	42273.6	170336
				FNFVGK	2	0.9528	1
				ILGPQGNTIK	2	0.841	1
IPI00008613	IFI35	isoform 1 of Interferon-induced 35 kDa protein	0.999	5.59	1	2	2	3	399472	487711	523245	714212	937478	649518	1.04027e+06	1.10048e+06	505066	328624	402233	552304	398608	424647	493857	586194	343572	478650	449599	350086	765825	832781	403803	546625	443592	618728	793498	1.07038e+06	416845	477269	411627	540026	411111	399843	799303	475214	731549	461442	521368	133632	30133.4
IPI00218475	IFI35	isoform 2 of Interferon-induced 35 kDa protein	0.999	5.56	1	2	2	3	399472	487711	523245	714212	937478	649518	1.04027e+06	1.10048e+06	505066	328624	402233	552304	398608	424647	493857	586194	343572	478650	449599	350086	765825	832781	403803	546625	443592	618728	793498	1.07038e+06	416845	477269	411627	540026	411111	399843	799303	475214	731549	461442	521368	133632	30133.4
IPI00971063	IFI35	Interferon-induced 35 kDa protein (IFP 35). isoform 2	0.999	5.56	1	2	2	3	399472	487711	523245	714212	937478	649518	1.04027e+06	1.10048e+06	505066	328624	402233	552304	398608	424647	493857	586194	343572	478650	449599	350086	765825	832781	403803	546625	443592	618728	793498	1.07038e+06	416845	477269	411627	540026	411111	399843	799303	475214	731549	461442	521368	133632	30133.4
				LSEEELLDKLEIFFGK	2	0.9492	1
				LSEEELLDKLEIFFGK	3	0.9994	1
IPI00008714	ANXA9	Annexin A9	0.975	3.48	1	1	1	1	5940700	6966300	8408200	8392200	4217700	5110900	3404500	4181300	7336000	4028700	9009700	5641700	4273500	3889600	3024400	3553100	5512300	5093000	4961000	4889700	4071100	3766400	4149900	6747700	6453500	8400200	4664300	3792900	5682350	7325700	4081550	3288750	5302650	4925350	3918750	5448800	5827725	5.09459e+06	4.89889e+06	1.02076e+06	894922
				SLQAALSGNLER	2	0.9751	1
IPI00008756	DST	cDNA FLJ59296, highly similar to Bullous pemphigoid antigen 1 isoforms1/2/3/4/5/8	0.991	0.61	2	2	2	7	970663	928139	1.09278e+06	809200	799117	856912	902331	744993	766032	828918	739581	719791	551887	715082	733136	669983	992918	792530	874810	567397	683087	801717	905302	999024	949401	950989	828014	823662	797475	729686	633484	701559	892724	721103	742402	952163	888017	715551	827098	35911.2	33963.2
IPI00074148	DST	Dystonin	0.991	0.62	2	2	2	7	970663	928139	1.09278e+06	809200	799117	856912	902331	744993	766032	828918	739581	719791	551887	715082	733136	669983	992918	792530	874810	567397	683087	801717	905302	999024	949401	950989	828014	823662	797475	729686	633484	701559	892724	721103	742402	952163	888017	715551	827098	35911.2	33963.2
IPI00293251	DST	isoform 2 of Bullous pemphigoid antigen 1	0.991	0.66	2	2	2	7	970663	928139	1.09278e+06	809200	799117	856912	902331	744993	766032	828918	739581	719791	551887	715082	733136	669983	992918	792530	874810	567397	683087	801717	905302	999024	949401	950989	828014	823662	797475	729686	633484	701559	892724	721103	742402	952163	888017	715551	827098	35911.2	33963.2
IPI00642259	DST	isoform 1 of Bullous pemphigoid antigen 1	0.991	0.45	2	2	2	7	970663	928139	1.09278e+06	809200	799117	856912	902331	744993	766032	828918	739581	719791	551887	715082	733136	669983	992918	792530	874810	567397	683087	801717	905302	999024	949401	950989	828014	823662	797475	729686	633484	701559	892724	721103	742402	952163	888017	715551	827098	35911.2	33963.2
IPI00645369	DST	Dystonin	0.991	0.6	2	2	2	7	970663	928139	1.09278e+06	809200	799117	856912	902331	744993	766032	828918	739581	719791	551887	715082	733136	669983	992918	792530	874810	567397	683087	801717	905302	999024	949401	950989	828014	823662	797475	729686	633484	701559	892724	721103	742402	952163	888017	715551	827098	35911.2	33963.2
IPI00956256	DST	isoform 6 of Bullous pemphigoid antigen 1	0.991	0.44	2	2	2	7	970663	928139	1.09278e+06	809200	799117	856912	902331	744993	766032	828918	739581	719791	551887	715082	733136	669983	992918	792530	874810	567397	683087	801717	905302	999024	949401	950989	828014	823662	797475	729686	633484	701559	892724	721103	742402	952163	888017	715551	827098	35911.2	33963.2
IPI00956701	DST	isoform 4 of Bullous pemphigoid antigen 1	0.991	0.47	2	2	2	7	970663	928139	1.09278e+06	809200	799117	856912	902331	744993	766032	828918	739581	719791	551887	715082	733136	669983	992918	792530	874810	567397	683087	801717	905302	999024	949401	950989	828014	823662	797475	729686	633484	701559	892724	721103	742402	952163	888017	715551	827098	35911.2	33963.2
				IENLLDWLSNVDK	2	0.9805	1
				KEQLSEALQTIQLFLAKHGDK	3	0.9279	1
IPI00152326	GSTM1	isoform 2 of Glutathione S-transferase Mu 1	0.995	7.18	1	1	1	12	282092	221817	215008	178842	171192	157783	277492	213758	221158	192700	170492	182758	177583	172075	177400	144508	229075	164225	180642	211875	198308	92341.7	201258	192083	251954	196925	164488	245625	206929	176625	174829	160954	196650	196258	145325	196671	214748	179834	183726	20779.5	9686.5
IPI00218831	GSTM1	isoform 1 of Glutathione S-transferase Mu 1	0.995	5.96	1	1	1	12	282092	221817	215008	178842	171192	157783	277492	213758	221158	192700	170492	182758	177583	172075	177400	144508	229075	164225	180642	211875	198308	92341.7	201258	192083	251954	196925	164488	245625	206929	176625	174829	160954	196650	196258	145325	196671	214748	179834	183726	20779.5	9686.5
IPI00640363	GSTM1	Uncharacterized protein	0.995	8.72	1	1	1	12	282092	221817	215008	178842	171192	157783	277492	213758	221158	192700	170492	182758	177583	172075	177400	144508	229075	164225	180642	211875	198308	92341.7	201258	192083	251954	196925	164488	245625	206929	176625	174829	160954	196650	196258	145325	196671	214748	179834	183726	20779.5	9686.5
IPI00647885	GSTM1	28 kDa protein	0.995	5.49	1	1	1	12	282092	221817	215008	178842	171192	157783	277492	213758	221158	192700	170492	182758	177583	172075	177400	144508	229075	164225	180642	211875	198308	92341.7	201258	192083	251954	196925	164488	245625	206929	176625	174829	160954	196650	196258	145325	196671	214748	179834	183726	20779.5	9686.5
IPI00219067	GSTM2	Glutathione S-transferase Mu 2	0.995	5.96	1	1	1	12	282092	221817	215008	178842	171192	157783	277492	213758	221158	192700	170492	182758	177583	172075	177400	144508	229075	164225	180642	211875	198308	92341.7	201258	192083	251954	196925	164488	245625	206929	176625	174829	160954	196650	196258	145325	196671	214748	179834	183726	20779.5	9686.5
IPI00639805	GSTM2	26 kDa protein	0.995	5.91	1	1	1	12	282092	221817	215008	178842	171192	157783	277492	213758	221158	192700	170492	182758	177583	172075	177400	144508	229075	164225	180642	211875	198308	92341.7	201258	192083	251954	196925	164488	245625	206929	176625	174829	160954	196650	196258	145325	196671	214748	179834	183726	20779.5	9686.5
IPI00645360	GSTM2	cDNA FLJ60842, highly similar to Glutathione S-transferase Mu 2	0.995	6.74	1	1	1	12	282092	221817	215008	178842	171192	157783	277492	213758	221158	192700	170492	182758	177583	172075	177400	144508	229075	164225	180642	211875	198308	92341.7	201258	192083	251954	196925	164488	245625	206929	176625	174829	160954	196650	196258	145325	196671	214748	179834	183726	20779.5	9686.5
IPI00645711	GSTM2	Uncharacterized protein	0.995	5.49	1	1	1	12	282092	221817	215008	178842	171192	157783	277492	213758	221158	192700	170492	182758	177583	172075	177400	144508	229075	164225	180642	211875	198308	92341.7	201258	192083	251954	196925	164488	245625	206929	176625	174829	160954	196650	196258	145325	196671	214748	179834	183726	20779.5	9686.5
IPI00940377	GSTM2	Glutathione transferase	0.995	7.26	1	1	1	12	282092	221817	215008	178842	171192	157783	277492	213758	221158	192700	170492	182758	177583	172075	177400	144508	229075	164225	180642	211875	198308	92341.7	201258	192083	251954	196925	164488	245625	206929	176625	174829	160954	196650	196258	145325	196671	214748	179834	183726	20779.5	9686.5
IPI00008770	GSTM4	isoform 1 of Glutathione S-transferase Mu 4	0.995	5.96	1	1	1	12	282092	221817	215008	178842	171192	157783	277492	213758	221158	192700	170492	182758	177583	172075	177400	144508	229075	164225	180642	211875	198308	92341.7	201258	192083	251954	196925	164488	245625	206929	176625	174829	160954	196650	196258	145325	196671	214748	179834	183726	20779.5	9686.5
IPI00470739	GSTM4	isoform 2 of Glutathione S-transferase Mu 4	0.995	6.67	1	1	1	12	282092	221817	215008	178842	171192	157783	277492	213758	221158	192700	170492	182758	177583	172075	177400	144508	229075	164225	180642	211875	198308	92341.7	201258	192083	251954	196925	164488	245625	206929	176625	174829	160954	196650	196258	145325	196671	214748	179834	183726	20779.5	9686.5
IPI00619967	GSTM4	GSTM4_SV5	0.995	8.28	1	1	1	12	282092	221817	215008	178842	171192	157783	277492	213758	221158	192700	170492	182758	177583	172075	177400	144508	229075	164225	180642	211875	198308	92341.7	201258	192083	251954	196925	164488	245625	206929	176625	174829	160954	196650	196258	145325	196671	214748	179834	183726	20779.5	9686.5
				LLLEYTDSSYEEK	2	0.9948	1
IPI00008787	NAGLU	Alpha-N-acetylglucosaminidase	1	9.69	4	5	5	1	5.13701e+06	4.67543e+06	5.01601e+06	4.37461e+06	5.94054e+06	5.07349e+06	5.24352e+06	5009838	4.5205e+06	4.98076e+06	4.7771e+06	4384680	4.69115e+06	4.73042e+06	3.41326e+06	4.05469e+06	4831993	4.84241e+06	5.40889e+06	5296970	4.65956e+06	5.26156e+06	5.84798e+06	5.3337e+06	4.90622e+06	4.69531e+06	5.50702e+06	5.12668e+06	4750633	4.58089e+06	4.71078e+06	3733971	4.8372e+06	5.35293e+06	4.96056e+06	5.59084e+06	5.0588e+06	4.44407e+06	5.18538e+06	173425	239457
				AGGVLAYELLPALDEVLASDSR	2	0.9998	1
				AGGVLAYELLPALDEVLASDSR	3	0.9993	1
				LLLTSAPSLATSPAFR	2	0.9937	1
				LLVLDLFAESQPVYTR	2	0.9992	1
				YQLTLWGPEGNILDYANK	2	0.9952	1
IPI00008918	LIMA1	isoform Beta of LIM domain and actin-binding protein 1	0.972	4.35	2	2	2	6	2.20372e+06	1.73557e+06	2.62548e+06	2.31383e+06	3.58002e+06	2861550	3.28717e+06	2.92508e+06	2589350	2.44493e+06	2.90812e+06	2.33362e+06	3011800	3.19768e+06	2266850	1919250	2.98688e+06	2.68072e+06	2940400	2.51358e+06	3.10442e+06	2.60322e+06	3059850	3.12342e+06	1.96964e+06	2.46966e+06	3.22078e+06	3106125	2.51714e+06	2.62087e+06	3.10474e+06	2093050	2833800	2.72699e+06	2.85382e+06	3.09163e+06	2.69155e+06	2583950	2.87656e+06	291883	207772
IPI00220466	LIMA1	isoform 3 of LIM domain and actin-binding protein 1	0.972	7.22	2	2	2	6	2.20372e+06	1.73557e+06	2.62548e+06	2.31383e+06	3.58002e+06	2861550	3.28717e+06	2.92508e+06	2589350	2.44493e+06	2.90812e+06	2.33362e+06	3011800	3.19768e+06	2266850	1919250	2.98688e+06	2.68072e+06	2940400	2.51358e+06	3.10442e+06	2.60322e+06	3059850	3.12342e+06	1.96964e+06	2.46966e+06	3.22078e+06	3106125	2.51714e+06	2.62087e+06	3.10474e+06	2093050	2833800	2.72699e+06	2.85382e+06	3.09163e+06	2.69155e+06	2583950	2.87656e+06	291883	207772
IPI00796222	LIMA1	67 kDa protein	0.972	5.52	2	2	2	6	2.20372e+06	1.73557e+06	2.62548e+06	2.31383e+06	3.58002e+06	2861550	3.28717e+06	2.92508e+06	2589350	2.44493e+06	2.90812e+06	2.33362e+06	3011800	3.19768e+06	2266850	1919250	2.98688e+06	2.68072e+06	2940400	2.51358e+06	3.10442e+06	2.60322e+06	3059850	3.12342e+06	1.96964e+06	2.46966e+06	3.22078e+06	3106125	2.51714e+06	2.62087e+06	3.10474e+06	2093050	2833800	2.72699e+06	2.85382e+06	3.09163e+06	2.69155e+06	2583950	2.87656e+06	291883	207772
IPI00796705	LIMA1	cDNA FLJ55990, highly similar to LIM domain and actin-binding protein 1	0.972	4.87	2	2	2	6	2.20372e+06	1.73557e+06	2.62548e+06	2.31383e+06	3.58002e+06	2861550	3.28717e+06	2.92508e+06	2589350	2.44493e+06	2.90812e+06	2.33362e+06	3011800	3.19768e+06	2266850	1919250	2.98688e+06	2.68072e+06	2940400	2.51358e+06	3.10442e+06	2.60322e+06	3059850	3.12342e+06	1.96964e+06	2.46966e+06	3.22078e+06	3106125	2.51714e+06	2.62087e+06	3.10474e+06	2093050	2833800	2.72699e+06	2.85382e+06	3.09163e+06	2.69155e+06	2583950	2.87656e+06	291883	207772
IPI00883896	LIMA1	isoform 4 of LIM domain and actin-binding protein 1	0.972	4.34	2	2	2	6	2.20372e+06	1.73557e+06	2.62548e+06	2.31383e+06	3.58002e+06	2861550	3.28717e+06	2.92508e+06	2589350	2.44493e+06	2.90812e+06	2.33362e+06	3011800	3.19768e+06	2266850	1919250	2.98688e+06	2.68072e+06	2940400	2.51358e+06	3.10442e+06	2.60322e+06	3059850	3.12342e+06	1.96964e+06	2.46966e+06	3.22078e+06	3106125	2.51714e+06	2.62087e+06	3.10474e+06	2093050	2833800	2.72699e+06	2.85382e+06	3.09163e+06	2.69155e+06	2583950	2.87656e+06	291883	207772
IPI00940308	LIMA1	LIM domain and actin-binding protein 1 isoform c	0.972	5.5	2	2	2	6	2.20372e+06	1.73557e+06	2.62548e+06	2.31383e+06	3.58002e+06	2861550	3.28717e+06	2.92508e+06	2589350	2.44493e+06	2.90812e+06	2.33362e+06	3011800	3.19768e+06	2266850	1919250	2.98688e+06	2.68072e+06	2940400	2.51358e+06	3.10442e+06	2.60322e+06	3059850	3.12342e+06	1.96964e+06	2.46966e+06	3.22078e+06	3106125	2.51714e+06	2.62087e+06	3.10474e+06	2093050	2833800	2.72699e+06	2.85382e+06	3.09163e+06	2.69155e+06	2583950	2.87656e+06	291883	207772
				IAWPPPTELGSSGSALEEGIK	2	0.9724	1
				PEVPEDVDLDLK	3	0.862	1
IPI00019918	DDX19A	ATP-dependent RNA helicase DDX19A	0.994	3.97	1	1	1	7	1.28426e+06	1.06576e+06	1180500	1.12096e+06	1.07164e+06	1.04419e+06	621514	604886	1.18563e+06	1.65529e+06	1.38546e+06	1.17906e+06	655400	800971	601443	520700	1.00746e+06	811143	1.18643e+06	1300800	945543	886443	945014	901286	1.17501e+06	1.15073e+06	1.05791e+06	613200	1.42046e+06	1.28226e+06	728186	561071	909300	1.24361e+06	915993	923150	999212	997993	998014	131121	208762
IPI00155054	DDX19A	cDNA FLJ50635, highly similar to ATP-dependent RNA helicase DDX19A	0.994	4.25	1	1	1	7	1.28426e+06	1.06576e+06	1180500	1.12096e+06	1.07164e+06	1.04419e+06	621514	604886	1.18563e+06	1.65529e+06	1.38546e+06	1.17906e+06	655400	800971	601443	520700	1.00746e+06	811143	1.18643e+06	1300800	945543	886443	945014	901286	1.17501e+06	1.15073e+06	1.05791e+06	613200	1.42046e+06	1.28226e+06	728186	561071	909300	1.24361e+06	915993	923150	999212	997993	998014	131121	208762
IPI00556256	DDX19A	DDX19-like protein variant (Fragment)	0.994	6.07	1	1	1	7	1.28426e+06	1.06576e+06	1180500	1.12096e+06	1.07164e+06	1.04419e+06	621514	604886	1.18563e+06	1.65529e+06	1.38546e+06	1.17906e+06	655400	800971	601443	520700	1.00746e+06	811143	1.18643e+06	1300800	945543	886443	945014	901286	1.17501e+06	1.15073e+06	1.05791e+06	613200	1.42046e+06	1.28226e+06	728186	561071	909300	1.24361e+06	915993	923150	999212	997993	998014	131121	208762
IPI00008943	DDX19B	isoform 1 of ATP-dependent RNA helicase DDX19B	0.994	3.97	1	1	1	7	1.28426e+06	1.06576e+06	1180500	1.12096e+06	1.07164e+06	1.04419e+06	621514	604886	1.18563e+06	1.65529e+06	1.38546e+06	1.17906e+06	655400	800971	601443	520700	1.00746e+06	811143	1.18643e+06	1300800	945543	886443	945014	901286	1.17501e+06	1.15073e+06	1.05791e+06	613200	1.42046e+06	1.28226e+06	728186	561071	909300	1.24361e+06	915993	923150	999212	997993	998014	131121	208762
IPI00027599	DDX19B	cDNA FLJ52357, highly similar to ATP-dependent RNA helicase DDX19B	0.994	4.19	1	1	1	7	1.28426e+06	1.06576e+06	1180500	1.12096e+06	1.07164e+06	1.04419e+06	621514	604886	1.18563e+06	1.65529e+06	1.38546e+06	1.17906e+06	655400	800971	601443	520700	1.00746e+06	811143	1.18643e+06	1300800	945543	886443	945014	901286	1.17501e+06	1.15073e+06	1.05791e+06	613200	1.42046e+06	1.28226e+06	728186	561071	909300	1.24361e+06	915993	923150	999212	997993	998014	131121	208762
IPI00556368	DDX19B	ATP-dependent RNA helicase DDX19B isoform 3	0.994	5.14	1	1	1	7	1.28426e+06	1.06576e+06	1180500	1.12096e+06	1.07164e+06	1.04419e+06	621514	604886	1.18563e+06	1.65529e+06	1.38546e+06	1.17906e+06	655400	800971	601443	520700	1.00746e+06	811143	1.18643e+06	1300800	945543	886443	945014	901286	1.17501e+06	1.15073e+06	1.05791e+06	613200	1.42046e+06	1.28226e+06	728186	561071	909300	1.24361e+06	915993	923150	999212	997993	998014	131121	208762
IPI00939593	DDX19B	isoform 2 of ATP-dependent RNA helicase DDX19B	0.994	4.24	1	1	1	7	1.28426e+06	1.06576e+06	1180500	1.12096e+06	1.07164e+06	1.04419e+06	621514	604886	1.18563e+06	1.65529e+06	1.38546e+06	1.17906e+06	655400	800971	601443	520700	1.00746e+06	811143	1.18643e+06	1300800	945543	886443	945014	901286	1.17501e+06	1.15073e+06	1.05791e+06	613200	1.42046e+06	1.28226e+06	728186	561071	909300	1.24361e+06	915993	923150	999212	997993	998014	131121	208762
				ISEQIVIGTPGTVLDWCSK	2	0.9936	1
IPI00008964	RAB1B	Ras-related protein Rab-1B	1	25.37	3	3	3	1	3.98413e+06	4537760	4230920	4.96375e+06	4.23487e+06	2.14086e+06	5941720	5.06635e+06	3.34583e+06	4.2344e+06	5315080	4278440	3.87091e+06	3.53473e+06	4491080	3.71421e+06	4.52645e+06	2.91093e+06	4.88071e+06	4.48629e+06	4.25633e+06	4.14489e+06	3.13537e+06	1738091	4.26094e+06	4.59733e+06	3.18786e+06	5.50404e+06	3.79011e+06	4796760	3702820	4.10265e+06	3718690	4683500	4.20061e+06	2.43673e+06	4.38754e+06	4.09809e+06	3.75988e+06	478350	248202
				FADDTYTESYISTIGVDFK	2	0.9998	1
				MGPGAASGGERPNLK	2	0.9997	1
				NATNVEQAFMTMAAEIK	2	0.9998	1
IPI00008982	ALDH18A1	isoform Long of Delta-1-pyrroline-5-carboxylate synthase	1	4.53	3	3	3	2	9.75075e+06	8125681	1.11351e+07	8.34828e+06	1.25533e+07	13336426	1.85314e+07	1.48565e+07	6903717	7.93523e+06	6568601	7.48608e+06	8.4311e+06	7598724	1.09344e+07	10510103	1.32177e+07	9.76819e+06	8432778	8.72107e+06	9.02022e+06	8.2588e+06	9.7133e+06	7578784	8.93822e+06	9741683	1.29449e+07	16693952	7.41947e+06	7.02734e+06	8.01491e+06	1.07223e+07	1.14929e+07	8.57693e+06	8.63951e+06	8.64604e+06	1.20797e+07	8.296e+06	9.33885e+06	1.76482e+06	833845
IPI00218547	ALDH18A1	isoform Short of Delta-1-pyrroline-5-carboxylate synthase	1	4.54	3	3	3	2	9.75075e+06	8125681	1.11351e+07	8.34828e+06	1.25533e+07	13336426	1.85314e+07	1.48565e+07	6903717	7.93523e+06	6568601	7.48608e+06	8.4311e+06	7598724	1.09344e+07	10510103	1.32177e+07	9.76819e+06	8432778	8.72107e+06	9.02022e+06	8.2588e+06	9.7133e+06	7578784	8.93822e+06	9741683	1.29449e+07	16693952	7.41947e+06	7.02734e+06	8.01491e+06	1.07223e+07	1.14929e+07	8.57693e+06	8.63951e+06	8.64604e+06	1.20797e+07	8.296e+06	9.33885e+06	1.76482e+06	833845
				GPVGLEGLLTTK	2	0.9912	1
				QIAASSQDSVGR	2	0.9129	1
				TPLFDQIIDMLR	2	0.9996	1
IPI00009010	TRMT112	tRNA methyltransferase 112 homolog	1	21.6	2	2	2	1	8574300	9406700	8393800	8481900	7349700	7819800	11316900	9503700	8276100	8123400	8425000	7158700	7935200	8653800	8075800	7260700	8687600	6852600	9338800	7067400	5897200	6886400	7092000	8785600	8990500	8437850	7584750	10410300	8199750	7791850	8294500	7668250	7770100	8203100	6391800	7938800	8855850	7.98859e+06	7575950	593357	152614
				ICPVEFNPNFVAR	2	0.9948	1
				VEWSAFLEAADNLR	2	0.9997	1
IPI00009030	LAMP2	isoform LAMP-2A of Lysosome-associated membrane glycoprotein 2	0.995	1.95	1	1	2	4	2108175	2075250	2433100	2001300	1974525	1764075	1842075	1700075	2136225	2178100	2180275	1869000	1925975	1853575	2194750	1818975	1908075	1635750	1912200	1891025	1979650	1758425	1820075	1637125	2.09171e+06	2217200	1869300	1771075	2.15716e+06	2.02464e+06	1889775	2.00686e+06	1.77191e+06	1.90161e+06	1.86904e+06	1728600	1.98732e+06	2.01961e+06	1.81779e+06	101830	54746.1
IPI00216172	LAMP2	lysosome-associated membrane glycoprotein 2 isoform C precursor	0.995	1.95	1	1	2	4	2108175	2075250	2433100	2001300	1974525	1764075	1842075	1700075	2136225	2178100	2180275	1869000	1925975	1853575	2194750	1818975	1908075	1635750	1912200	1891025	1979650	1758425	1820075	1637125	2.09171e+06	2217200	1869300	1771075	2.15716e+06	2.02464e+06	1889775	2.00686e+06	1.77191e+06	1.90161e+06	1.86904e+06	1728600	1.98732e+06	2.01961e+06	1.81779e+06	101830	54746.1
IPI00739827	LAMP2	isoform LAMP-2B of Lysosome-associated membrane glycoprotein 2	0.995	1.95	1	1	2	4	2108175	2075250	2433100	2001300	1974525	1764075	1842075	1700075	2136225	2178100	2180275	1869000	1925975	1853575	2194750	1818975	1908075	1635750	1912200	1891025	1979650	1758425	1820075	1637125	2.09171e+06	2217200	1869300	1771075	2.15716e+06	2.02464e+06	1889775	2.00686e+06	1.77191e+06	1.90161e+06	1.86904e+06	1728600	1.98732e+06	2.01961e+06	1.81779e+06	101830	54746.1
IPI00922445	LAMP2	cDNA FLJ52540, highly similar to Lysosome-associated membrane glycoprotein 2	0.995	2.67	1	1	2	4	2108175	2075250	2433100	2001300	1974525	1764075	1842075	1700075	2136225	2178100	2180275	1869000	1925975	1853575	2194750	1818975	1908075	1635750	1912200	1891025	1979650	1758425	1820075	1637125	2.09171e+06	2217200	1869300	1771075	2.15716e+06	2.02464e+06	1889775	2.00686e+06	1.77191e+06	1.90161e+06	1.86904e+06	1728600	1.98732e+06	2.01961e+06	1.81779e+06	101830	54746.1
				IPLNDLFR	2	0.9949	2
IPI00009032	SSB	Lupus La protein	1	22.55	7	8	9	2	31562025	29632075	42452750	30684825	32550375	29534475	37723475	29231950	30782845	27706300	34155325	28115050	25393525	25786375	21290928	21958400	32295675	25875200	28280775	30924925	31685050	27472475	31883175	32116675	30597050	3.65688e+07	31042425	3.34777e+07	2.92446e+07	3.11352e+07	25589950	21624664	2.90854e+07	29602850	2.95788e+07	31999925	3.29215e+07	2.68986e+07	3.00667e+07	1.37071e+06	2.10117e+06
IPI00916802	SSB	SS-B/La protein	1	25.48	7	8	9	2	31562025	29632075	42452750	30684825	32550375	29534475	37723475	29231950	30782845	27706300	34155325	28115050	25393525	25786375	21290928	21958400	32295675	25875200	28280775	30924925	31685050	27472475	31883175	32116675	30597050	3.65688e+07	31042425	3.34777e+07	2.92446e+07	3.11352e+07	25589950	21624664	2.90854e+07	29602850	2.95788e+07	31999925	3.29215e+07	2.68986e+07	3.00667e+07	1.37071e+06	2.10117e+06
				DANNGNLQLR	2	0.9888	1
				EQIKLDEGWVPLEIMIK	3	0.9859	1
				ICHQIEYYFGDFNLPR	3	0.9192	1
				LDEGWVPLEIMIK	2	0.9963	2
				SKAELMEISEDKTK	2	0.9985	1
				SKAELMEISEDKTK	3	0.9962	1
				SPSKPLPEVTDEYKNDVK	3	0.9998	1
				YKETDLLILFKDDYFAK	3	0.98	1
IPI00009041	PCDHA7	isoform 1 of Protocadherin alpha-7	0.955	3.42	1	1	1	2	1266800	866700	1131400	1098900	1229000	1144650	1074200	876450	1028350	1208600	1218900	893900	1205550	605800	791100	680700	1264000	758100	903450	1520900	799700	1122650	951050	1381750	1066750	1115150	1186825	975325	1118475	1056400	905675	735900	1011050	1212175	961175	1166400	1.08601e+06	954112	1087700	44379.9	85362.3
IPI00010753	PCDHA7	isoform 2 of Protocadherin alpha-7	0.955	4.06	1	1	1	2	1266800	866700	1131400	1098900	1229000	1144650	1074200	876450	1028350	1208600	1218900	893900	1205550	605800	791100	680700	1264000	758100	903450	1520900	799700	1122650	951050	1381750	1066750	1115150	1186825	975325	1118475	1056400	905675	735900	1011050	1212175	961175	1166400	1.08601e+06	954112	1087700	44379.9	85362.3
				CSAPSSEGACSLVKPTLVCSSAVGSWSFSQQR	3	0.9546	1
IPI00009104	RUVBL2	RuvB-like 2	1	39.31	12	12	14	1	78186150	59103400	85931050	67112200	7.29047e+07	72594750	74266300	63679350	53325900	6.24093e+07	7.41973e+07	62789550	72563588	59544800	61081800	62490900	57442796	67655807	76324450	66304750	66739850	54787728	65910350	57084556	68644775	76521625	7.27497e+07	68972825	5.78676e+07	6.84934e+07	66054194	61786350	6.25493e+07	71314600	60763789	61497453	7.17222e+07	6.35504e+07	6.40313e+07	1.85112e+06	2.34714e+06
				ALESDMAPVLIMATNR	2	0.9998	2
				EYQDAFLFNELKGETMDTS	2	0.9998	1
				FVQCPDGELQK	2	0.9991	1
				GLGLDDALEPR	2	0.9986	1
				GTEVQVDDIKR	2	0.9779	1
				LLIVSTTPYSEKDTK	2	0.9928	1
				QASQGMVGQLAAR	2	0.9998	2
				TAIAMGMAQALGPDTPFTAIAGSEIFSLEMSK	3	0.9845	1
				TQGFLALFSGDTGEIKSEVR	3	0.9998	1
				TTEMETIYDLGTK	2	0.9998	1
				VQAGDVITIDK	2	0.9917	1
				VYSLFLDESR	2	0.9992	1
IPI00009146	TRAFD1	TRAF-type zinc finger domain-containing protein 1	0.96	5.15	1	1	1	1	3488500	2846400	4506100	4488600	3940500	2964600	4117900	4193800	3359500	5306300	3338100	3502500	3171800	2259000	4312700	3459500	4870100	3277500	3045200	3956200	2226300	3566600	3370800	2656600	3167450	4497350	3452550	4155850	4332900	3420300	2715400	3886100	4073800	3500700	2896450	3013700	3818300	3588675	3.37116e+06	307195	345602
				STSGPRPGCQPSSPCVPKLSNSDSQDIQGR	3	0.9595	1
IPI00009148	NUDT3	Diphosphoinositol polyphosphate phosphohydrolase 1	0.995	5.81	1	1	1	1	21536000	19472000	17124000	13200000	20771000	16427000	23353000	20885000	15936000	17436000	15222000	10680000	15253000	17013000	20658000	18585000	19016000	17431000	16374000	14726000	18215000	12749000	15394000	11713000	20504000	15162000	18599000	22119000	16686000	12951000	16133000	19621500	18223500	15550000	15482000	13553500	19096000	16347875	15702250	1.49567e+06	1.36674e+06
				LVGIFENQER	2	0.9946	1
IPI00009243	LEPR	isoform B of Leptin receptor	0.913	1.12	1	1	1	6	732450	657000	667433	702550	993050	992333	362933	442200	727500	1.40308e+06	1216900	1.53817e+06	1.02917e+06	506617	474100	307017	864950	745633	1463150	669750	1.09427e+06	867200	1.53312e+06	1451450	694725	684992	992692	402567	1.06529e+06	1.37753e+06	767892	390558	805292	1066450	980733	1.49228e+06	693744	900319	1.08619e+06	120496	210623
IPI00219708	LEPR	isoform A of Leptin receptor	0.913	1.45	1	1	1	6	732450	657000	667433	702550	993050	992333	362933	442200	727500	1.40308e+06	1216900	1.53817e+06	1.02917e+06	506617	474100	307017	864950	745633	1463150	669750	1.09427e+06	867200	1.53312e+06	1451450	694725	684992	992692	402567	1.06529e+06	1.37753e+06	767892	390558	805292	1066450	980733	1.49228e+06	693744	900319	1.08619e+06	120496	210623
IPI00219709	LEPR	isoform C of Leptin receptor	0.913	1.36	1	1	1	6	732450	657000	667433	702550	993050	992333	362933	442200	727500	1.40308e+06	1216900	1.53817e+06	1.02917e+06	506617	474100	307017	864950	745633	1463150	669750	1.09427e+06	867200	1.53312e+06	1451450	694725	684992	992692	402567	1.06529e+06	1.37753e+06	767892	390558	805292	1066450	980733	1.49228e+06	693744	900319	1.08619e+06	120496	210623
IPI00219710	LEPR	isoform D of Leptin receptor	0.913	1.43	1	1	1	6	732450	657000	667433	702550	993050	992333	362933	442200	727500	1.40308e+06	1216900	1.53817e+06	1.02917e+06	506617	474100	307017	864950	745633	1463150	669750	1.09427e+06	867200	1.53312e+06	1451450	694725	684992	992692	402567	1.06529e+06	1.37753e+06	767892	390558	805292	1066450	980733	1.49228e+06	693744	900319	1.08619e+06	120496	210623
IPI00219711	LEPR	isoform E of Leptin receptor	0.913	1.55	1	1	1	6	732450	657000	667433	702550	993050	992333	362933	442200	727500	1.40308e+06	1216900	1.53817e+06	1.02917e+06	506617	474100	307017	864950	745633	1463150	669750	1.09427e+06	867200	1.53312e+06	1451450	694725	684992	992692	402567	1.06529e+06	1.37753e+06	767892	390558	805292	1066450	980733	1.49228e+06	693744	900319	1.08619e+06	120496	210623
IPI00940073	LEPR	103 kDa protein	0.913	1.45	1	1	1	6	732450	657000	667433	702550	993050	992333	362933	442200	727500	1.40308e+06	1216900	1.53817e+06	1.02917e+06	506617	474100	307017	864950	745633	1463150	669750	1.09427e+06	867200	1.53312e+06	1451450	694725	684992	992692	402567	1.06529e+06	1.37753e+06	767892	390558	805292	1066450	980733	1.49228e+06	693744	900319	1.08619e+06	120496	210623
				KYYIHDHFIPIEK	2	0.9133	1
IPI00009253	NAPA	Alpha-soluble NSF attachment protein	1	27.46	5	5	6	1	24839560	23602700	23371580	26357780	27253120	22646760	27623920	26088140	23197580	24340740	27330440	22530040	21416300	21933700	22685120	21792740	24632260	19152100	28644320	22667600	21478360	19873840	25149400	20739920	24221130	24864680	24949940	26856030	23769160	24930240	21675000	22238930	21892180	25655960	20676100	22944660	25222945	2.31533e+07	22792225	568146	739270
				LAVQKYEELFPAFSDSR	3	0.9984	1
				LDQWLTTMLLR	2	0.9998	2
				LLEAHEEQNVDSYTESVKEYDSISR	3	0.9644	1
				NSQSFFSGLFGGSSK	2	0.9998	1
				VAGYAALLEQYQK	2	0.9997	1
IPI00009286	MLL	isoform 1 of Histone-lysine N-methyltransferase MLL	0.928	0.15	1	1	1	2	2441750	1921750	3605450	2115300	2594200	1830700	2327300	2102400	2205450	1980650	2501950	2079700	2816550	2083950	2531000	2159000	2163300	1729400	2274400	1840500	2323750	2219200	2209100	1678150	2181750	2860375	2212450	2214850	2093050	2290825	2450250	2345000	1946350	2057450	2271475	1943625	2.36736e+06	2.29478e+06	2054725	164512	74946.4
IPI00218500	MLL	isoform 14P-18B of Histone-lysine N-methyltransferase MLL	0.928	0.15	1	1	1	2	2441750	1921750	3605450	2115300	2594200	1830700	2327300	2102400	2205450	1980650	2501950	2079700	2816550	2083950	2531000	2159000	2163300	1729400	2274400	1840500	2323750	2219200	2209100	1678150	2181750	2860375	2212450	2214850	2093050	2290825	2450250	2345000	1946350	2057450	2271475	1943625	2.36736e+06	2.29478e+06	2054725	164512	74946.4
				IMSPMR	1	0.8838	1
IPI00009315	ACBD3	Golgi resident protein GCP60	0.996	2.65	1	1	1	1	847960	695397	950994	688622	1406300	934264	1485100	1010500	688575	882930	698929	533333	808317	912547	1331600	803588	1038800	1026400	981747	784025	544316	563948	934656	923234	771678	819808	1170282	1247800	785752	616131	860432	1067594	1032600	882886	554132	928945	1.00239e+06	832477	849641	120754	93563.8
				WGFGLEELYGLALR	2	0.9959	1
IPI00009328	EIF4A3	Eukaryotic initiation factor 4A-III	1	21.41	6	7	7	1	36149025	27205550	39208800	24864150	34167250	34377825	37236700	29480700	33914550	28866925	34063325	29969475	29007350	29316800	2.84821e+07	22175011	29641700	24434100	28375550	32372775	28532100	26473025	29501750	24816875	3.16773e+07	32036475	3.42725e+07	33358700	3.13907e+07	32016400	29162075	2.53285e+07	27037900	3.03742e+07	2.75026e+07	2.71593e+07	32836250	2.94744e+07	2.80185e+07	599910	1.51162e+06
				DIEQYYSTQIDEMPMNVADLI	2	0.9996	1
				GIYAYGFEKPSAIQQR	2	0.9998	1
				GIYAYGFEKPSAIQQR	3	0.9998	1
				GLDVPQVSLIINYDLPNNR	2	0.9998	1
				MLVLDEADEMLNK	2	0.9998	1
				RKVDWLTEK	3	0.927	1
				VLISTDVWAR	2	0.9991	1
IPI00009342	IQGAP1	Ras GTPase-activating-like protein IQGAP1	1	15.39	16	17	17	1	120773200	98866100	117783100	100305900	94568900	95682800	116866800	97459400	94307000	101363600	106028300	89371340	92903000	83347100	80266976	83497100	95878700	91136800	101736100	99861600	92645600	91167400	93942100	83070500	109819650	109044500	95125850	107163100	97835300	97699820	88125050	81882038	93507750	100798850	91906500	88506300	105288275	91385552	93679850	3.43308e+06	3.8989e+06
				ATFYGEQVDYYK	2	0.9998	1
				AVTDKFLSAIVSSVDKIPYGMR	3	0.9994	1
				DHINDIIK	2	0.992	1
				FALGIFAINEAVESGDVGK	2	0.9998	1
				FVHLLDQSDQDFQEELDLMK	3	0.9911	1
				GVLLEIEDLQVNQFK	2	0.9996	1
				HTDNVIQWLNAMDEIGLPK	2	0.9998	1
				ILAIGLINEALDEGDAQK	2	0.9998	1
				ITLQDVVSHSK	2	0.9992	1
				ITLQDVVSHSK	3	0.9384	1
				LIFQMPQNK	2	0.9155	1
				LTELGTVDPK	2	0.803	1
				MFLGDNAHLSIINEYLSQSYQK	3	0.9998	1
				TLINAEDPPMVVVR	2	0.9995	1
				TLQALQIPAAK	2	0.9997	1
				VDQIQEIVTGNPTVIK	2	0.9997	1
				YMNPAIVAPDAFDIIDLSAGGQLTTDQRR	3	0.9896	1
IPI00009368	SFXN1	Sideroflexin-1	1	28.57	5	5	5	1	11953980	11257276	1.26467e+07	1.08549e+07	1.28508e+07	13494825	1.45415e+07	1.36792e+07	1.07026e+07	1.14589e+07	1.28648e+07	1.06604e+07	11089400	1.00788e+07	9.75141e+06	8589510	1.24176e+07	8.79318e+06	1.21145e+07	1.13649e+07	1.14896e+07	8.83837e+06	1.07044e+07	9.7081e+06	11605628	1.17508e+07	1.31728e+07	1.41103e+07	1.10807e+07	1.17626e+07	1.05841e+07	9.17046e+06	10605400	11739715	1.0164e+07	1.02063e+07	12659889	1.06495e+07	10678840	598941	548998
				ILMAAPGMAIPPFIMNTLEK	2	0.9966	1
				NILLTNEQLESAR	2	0.9996	1
				QAITQVVVSR	2	0.9746	1
				QGIVPPGLTENELWR	2	0.9602	1
				SGDAPLTVNELGTAYVSATTGAVATALGLNALTK	3	0.9996	1
IPI00922231	-	cDNA FLJ50391, highly similar to SRC-like-adapter	0.909	4.82	1	1	1	4	1944150	2523000	1997700	2471500	1712300	1906150	2336325	1303725	2012125	1898825	1863400	1511375	1613925	1282500	1455675	1435125	1773925	1936100	2447200	1659225	1948150	1751400	2492175	1893075	2233575	2234600	1809225	1820025	1955475	1.68739e+06	1.44821e+06	1445400	1.85501e+06	2.05321e+06	1849775	2192625	2.02436e+06	1.63412e+06	1.98766e+06	121109	121203
IPI00009499	SLA	Src-like-adapter	0.909	4.35	1	1	1	4	1944150	2523000	1997700	2471500	1712300	1906150	2336325	1303725	2012125	1898825	1863400	1511375	1613925	1282500	1455675	1435125	1773925	1936100	2447200	1659225	1948150	1751400	2492175	1893075	2233575	2234600	1809225	1820025	1955475	1.68739e+06	1.44821e+06	1445400	1.85501e+06	2.05321e+06	1849775	2192625	2.02436e+06	1.63412e+06	1.98766e+06	121109	121203
IPI00793128	SLA	src-like-adapter isoform c	0.909	3.8	1	1	1	4	1944150	2523000	1997700	2471500	1712300	1906150	2336325	1303725	2012125	1898825	1863400	1511375	1613925	1282500	1455675	1435125	1773925	1936100	2447200	1659225	1948150	1751400	2492175	1893075	2233575	2234600	1809225	1820025	1955475	1.68739e+06	1.44821e+06	1445400	1.85501e+06	2.05321e+06	1849775	2192625	2.02436e+06	1.63412e+06	1.98766e+06	121109	121203
IPI00795416	SLA	src-like-adapter isoform b	0.909	4.1	1	1	1	4	1944150	2523000	1997700	2471500	1712300	1906150	2336325	1303725	2012125	1898825	1863400	1511375	1613925	1282500	1455675	1435125	1773925	1936100	2447200	1659225	1948150	1751400	2492175	1893075	2233575	2234600	1809225	1820025	1955475	1.68739e+06	1.44821e+06	1445400	1.85501e+06	2.05321e+06	1849775	2192625	2.02436e+06	1.63412e+06	1.98766e+06	121109	121203
				KSISLMYGGSKR	3	0.9093	1
IPI00009634	SQRDL	Sulfide:quinone oxidoreductase, mitochondrial	0.988	5.33	2	2	3	1	14569850	9784450	13071950	11150300	17436250	11290300	14232600	11477750	15168950	11812750	13104550	15315650	12205800	10672750	13817350	10960000	15407900	9921700	12328300	15440600	12555300	9771550	13106300	11469600	12177150	12111125	14363275	12855175	13490850	14210100	11439275	12388675	12664800	13884450	11163425	12287950	1.28767e+07	12882225	1.25002e+07	523278	609602
				IMYLSEAYFR	2	0.9869	1
				TAAAVAAQSGILDR	2	0.9878	2
IPI00009659	RPRD1B	Regulation of nuclear pre-mRNA domain-containing protein 1B	0.997	9.51	2	2	2	2	3186650	2923250	2920050	3007750	2570300	1834550	2854550	3188050	2492100	3000850	3051450	2860100	2760350	2443800	2356050	2330350	2970350	2693450	2153400	2300100	3060050	2488550	1761150	2486600	3054950	2963900	2202425	3021300	2746475	2955775	2602075	2343200	2831900	2226750	2774300	2123875	2.81064e+06	2.66188e+06	2.48921e+06	203609	128668
IPI00797536	RPRD1B	Regulation of nuclear pre-mRNA domain containing 1B	0.997	15.74	2	2	2	2	3186650	2923250	2920050	3007750	2570300	1834550	2854550	3188050	2492100	3000850	3051450	2860100	2760350	2443800	2356050	2330350	2970350	2693450	2153400	2300100	3060050	2488550	1761150	2486600	3054950	2963900	2202425	3021300	2746475	2955775	2602075	2343200	2831900	2226750	2774300	2123875	2.81064e+06	2.66188e+06	2.48921e+06	203609	128668
				ALQDLENAASGDATVR	2	0.9959	1
				TVDEACLLLAEYNGR	2	0.9804	1
IPI00009750	LGALS4	Galectin-4	1	34.98	9	11	14	1	119977700	107167400	118666600	108517100	112292600	105599600	135369300	107758200	101748500	113939300	111758400	90480500	96863100	104894000	101337300	94203900	130079200	113983800	110633500	105933200	107787800	99605200	110418800	129079100	113572550	113591850	108946100	121563750	107843900	101119450	100878550	97770600	122031500	108283350	103696500	119748950	1.14419e+08	101903125	113440075	2.62044e+06	2.122e+06
				FFVNFVVGQDPGSDVAFHFNPR	3	0.9997	1
				ITHNPFGPGQFFDLSIR	2	0.9997	1
				ITHNPFGPGQFFDLSIR	3	0.9998	1
				KITHNPFGPGQFFDLSIR	3	0.9879	1
				LQGGLTAR	2	0.989	1
				NSLLNGSWGSEEK	2	0.9998	2
				VGSSGDIALHINPR	2	0.9998	2
				VGSSGDIALHINPR	3	0.9964	1
				VVFNTLQGGK	2	0.9996	2
				VVVNGNPFYEYGHR	3	0.9928	1
				VYANGQHLFDFAHR	3	0.9998	1
IPI00009771	LMNB2	Lamin-B2	1	13.87	6	6	6	2	18717450	17845050	21153800	17391800	17926900	17738250	19863000	14865300	17697350	17563900	16827750	16374250	14326200	16093850	16499550	13194900	16241650	18140800	16722000	17793850	16418650	14944850	13007350	13994850	18281250	19272800	17832575	17364150	17630625	16601000	15210025	14847225	17191225	17257925	15681750	13501100	1.81877e+07	1.60722e+07	15908000	407282	642406
IPI00879819	LMNB2	Lamin-B2	1	14.33	6	6	6	2	18717450	17845050	21153800	17391800	17926900	17738250	19863000	14865300	17697350	17563900	16827750	16374250	14326200	16093850	16499550	13194900	16241650	18140800	16722000	17793850	16418650	14944850	13007350	13994850	18281250	19272800	17832575	17364150	17630625	16601000	15210025	14847225	17191225	17257925	15681750	13501100	1.81877e+07	1.60722e+07	15908000	407282	642406
				EQEMTEMRDVMQQQLAEYQELLDVK	3	0.9871	1
				LESLSYQLSGLQK	2	0.9868	1
				LQEKEELRELNDR	3	0.9564	1
				QVLEGEEIAYK	2	0.9945	1
				TVLVNADGEEVAMR	2	0.9997	1
				VKDLESLFHR	3	0.8667	1
IPI00009790	PFKP	6-phosphofructokinase type C	1	29.34	17	17	20	1	88592700	8.34843e+07	9.55421e+07	81313050	88568050	86146950	8.82485e+07	81040100	78343900	7.24453e+07	85528925	74348650	71041725	7.46835e+07	6.9771e+07	6.36271e+07	8.23712e+07	70792875	78046900	8.1354e+07	81857175	6.76332e+07	78534652	70703625	8.60385e+07	8.84276e+07	87357500	8.46443e+07	7.53946e+07	7.99388e+07	7.28626e+07	66699087	7.6582e+07	7.97005e+07	7.47452e+07	7.46191e+07	8.6617e+07	7.37238e+07	7.64117e+07	819189	2761430
				AIGVLTSGGDAQGMNAAVR	2	0.9998	1
				ASYDVSDSGQLEHVQPWSV	2	0.9911	1
				EIGWTDVGGWTGQGGSILGTK	3	0.9949	1
				ELVVTQLGYDTR	2	0.9997	1
				EWSGLLEELAR	2	0.9997	1
				FLEHLSGAGK	3	0.9969	1
				IIEVVDAIMTTAQSHQR	2	0.9997	1
				LAIKLPDDQIPK	2	0.8481	1
				LPDDQIPK	2	0.911	1
				LPLMECVQMTQDVQK	2	0.9998	2
				MLAIYDGFDGFAK	2	0.9998	2
				NVIFQPVAELK	2	0.9798	1
				SFAGNLNTYK	2	0.9322	1
				TFVLEVMGR	2	0.9997	1
				VTILGHVQR	2	0.9484	1
				YAYLNVVGMVGSIDNDFCGTDMTIGTDSALHR	3	0.9977	1
				YLEEIATQMR	2	0.9994	2
IPI00009802	VCAN	isoform V0 of Versican core protein	1	0.97	2	2	2	4	2075300	1445225	1936900	2032500	1.77491e+06	1849150	2367500	2.14604e+06	1904300	1811000	1.71354e+06	1.27251e+06	1993850	1487550	1.56489e+06	1318075	1.82401e+06	1.61229e+06	1.56616e+06	1.61361e+06	1939425	1.64311e+06	1.76294e+06	1620200	1.76026e+06	1984700	1.81203e+06	2.25677e+06	1857650	1493025	1740700	1.44148e+06	1718150	1.58989e+06	1.79127e+06	1.69157e+06	1.95344e+06	1.63321e+06	1.69772e+06	111915	99305.6
IPI00215628	VCAN	isoform V1 of Versican core protein	1	1.37	2	2	2	4	2075300	1445225	1936900	2032500	1.77491e+06	1849150	2367500	2.14604e+06	1904300	1811000	1.71354e+06	1.27251e+06	1993850	1487550	1.56489e+06	1318075	1.82401e+06	1.61229e+06	1.56616e+06	1.61361e+06	1939425	1.64311e+06	1.76294e+06	1620200	1.76026e+06	1984700	1.81203e+06	2.25677e+06	1857650	1493025	1740700	1.44148e+06	1718150	1.58989e+06	1.79127e+06	1.69157e+06	1.95344e+06	1.63321e+06	1.69772e+06	111915	99305.6
IPI00215631	VCAN	isoform Vint of Versican core protein	1	0.98	2	2	2	4	2075300	1445225	1936900	2032500	1.77491e+06	1849150	2367500	2.14604e+06	1904300	1811000	1.71354e+06	1.27251e+06	1993850	1487550	1.56489e+06	1318075	1.82401e+06	1.61229e+06	1.56616e+06	1.61361e+06	1939425	1.64311e+06	1.76294e+06	1620200	1.76026e+06	1984700	1.81203e+06	2.25677e+06	1857650	1493025	1740700	1.44148e+06	1718150	1.58989e+06	1.79127e+06	1.69157e+06	1.95344e+06	1.63321e+06	1.69772e+06	111915	99305.6
IPI00966499	VCAN	Uncharacterized protein	1	2.66	2	2	2	4	2075300	1445225	1936900	2032500	1.77491e+06	1849150	2367500	2.14604e+06	1904300	1811000	1.71354e+06	1.27251e+06	1993850	1487550	1.56489e+06	1318075	1.82401e+06	1.61229e+06	1.56616e+06	1.61361e+06	1939425	1.64311e+06	1.76294e+06	1620200	1.76026e+06	1984700	1.81203e+06	2.25677e+06	1857650	1493025	1740700	1.44148e+06	1718150	1.58989e+06	1.79127e+06	1.69157e+06	1.95344e+06	1.63321e+06	1.69772e+06	111915	99305.6
				FVSETDTSEWISSTTVEEKKR	3	0.9492	1
				LATVGELQAAWR	2	0.9993	1
IPI00009822	SRP54	Signal recognition particle 54 kDa protein	1	8.53	3	3	3	2	1.46775e+07	13075894	1.56564e+07	1.36695e+07	16563472	13871601	1.45152e+07	15073129	1.48724e+07	13743780	1.55976e+07	12636398	1.25463e+07	1.12814e+07	12717235	1.28473e+07	13137619	1.26143e+07	15904435	12860444	1.35959e+07	1.04132e+07	1.152e+07	1.4088e+07	1.38767e+07	14662946	1.52175e+07	1.47942e+07	1.43081e+07	1.4117e+07	1.19139e+07	1.27823e+07	1.2876e+07	1.43824e+07	1.20045e+07	12804009	1.46378e+07	1.32803e+07	1.30167e+07	279949	568008
IPI00929464	SRP54	signal recognition particle 54 kDa protein isoform 2	1	9.45	3	3	3	2	1.46775e+07	13075894	1.56564e+07	1.36695e+07	16563472	13871601	1.45152e+07	15073129	1.48724e+07	13743780	1.55976e+07	12636398	1.25463e+07	1.12814e+07	12717235	1.28473e+07	13137619	1.26143e+07	15904435	12860444	1.35959e+07	1.04132e+07	1.152e+07	1.4088e+07	1.38767e+07	14662946	1.52175e+07	1.47942e+07	1.43081e+07	1.4117e+07	1.19139e+07	1.27823e+07	1.2876e+07	1.43824e+07	1.20045e+07	12804009	1.46378e+07	1.32803e+07	1.30167e+07	279949	568008
				DMYEQFQNIMK	2	0.998	1
				DVQELLTQYTK	2	0.9991	1
				MGPFSQILGMIPGFGTDFMSK	2	0.8369	1
IPI00009841	EWSR1	RNA-binding protein EWS isoform 1	1	5.75	2	2	2	5	1052800	1.03575e+06	1.41484e+06	1096450	1.02339e+06	1.10379e+06	1.18769e+06	886917	1.18418e+06	1.07457e+06	1.32776e+06	1.10572e+06	988008	1.01714e+06	972821	844038	1.07471e+06	1.13472e+06	996683	1.08759e+06	1.21442e+06	1.00163e+06	889004	770321	1.04428e+06	1.25565e+06	1.06359e+06	1.0373e+06	1.12938e+06	1.21674e+06	1.00257e+06	908429	1.10472e+06	1.04214e+06	1108025	829662	1.1002e+06	1.06428e+06	1.02114e+06	52111.5	68055.6
IPI00065554	EWSR1	RNA-binding protein EWS isoform 4	1	6.33	2	2	2	5	1052800	1.03575e+06	1.41484e+06	1096450	1.02339e+06	1.10379e+06	1.18769e+06	886917	1.18418e+06	1.07457e+06	1.32776e+06	1.10572e+06	988008	1.01714e+06	972821	844038	1.07471e+06	1.13472e+06	996683	1.08759e+06	1.21442e+06	1.00163e+06	889004	770321	1.04428e+06	1.25565e+06	1.06359e+06	1.0373e+06	1.12938e+06	1.21674e+06	1.00257e+06	908429	1.10472e+06	1.04214e+06	1108025	829662	1.1002e+06	1.06428e+06	1.02114e+06	52111.5	68055.6
IPI00872855	EWSR1	isoform EWS of RNA-binding protein EWS	1	5.79	2	2	2	5	1052800	1.03575e+06	1.41484e+06	1096450	1.02339e+06	1.10379e+06	1.18769e+06	886917	1.18418e+06	1.07457e+06	1.32776e+06	1.10572e+06	988008	1.01714e+06	972821	844038	1.07471e+06	1.13472e+06	996683	1.08759e+06	1.21442e+06	1.00163e+06	889004	770321	1.04428e+06	1.25565e+06	1.06359e+06	1.0373e+06	1.12938e+06	1.21674e+06	1.00257e+06	908429	1.10472e+06	1.04214e+06	1108025	829662	1.1002e+06	1.06428e+06	1.02114e+06	52111.5	68055.6
IPI00879242	EWSR1	Ewing sarcoma breakpoint region 1	1	6.15	2	2	2	5	1052800	1.03575e+06	1.41484e+06	1096450	1.02339e+06	1.10379e+06	1.18769e+06	886917	1.18418e+06	1.07457e+06	1.32776e+06	1.10572e+06	988008	1.01714e+06	972821	844038	1.07471e+06	1.13472e+06	996683	1.08759e+06	1.21442e+06	1.00163e+06	889004	770321	1.04428e+06	1.25565e+06	1.06359e+06	1.0373e+06	1.12938e+06	1.21674e+06	1.00257e+06	908429	1.10472e+06	1.04214e+06	1108025	829662	1.1002e+06	1.06428e+06	1.02114e+06	52111.5	68055.6
IPI00879259	EWSR1	RNA-binding protein EWS isoform 3	1	5.8	2	2	2	5	1052800	1.03575e+06	1.41484e+06	1096450	1.02339e+06	1.10379e+06	1.18769e+06	886917	1.18418e+06	1.07457e+06	1.32776e+06	1.10572e+06	988008	1.01714e+06	972821	844038	1.07471e+06	1.13472e+06	996683	1.08759e+06	1.21442e+06	1.00163e+06	889004	770321	1.04428e+06	1.25565e+06	1.06359e+06	1.0373e+06	1.12938e+06	1.21674e+06	1.00257e+06	908429	1.10472e+06	1.04214e+06	1108025	829662	1.1002e+06	1.06428e+06	1.02114e+06	52111.5	68055.6
				GDATVSYEDPPTAK	2	0.9997	1
				QDHPSSMGVYGQESGGFSGPGENR	3	0.9998	1
IPI00009865	KRT10	Keratin, type I cytoskeletal 10	1	22.43	8	8	8	1	18826498	21638483	26981971	23926250	21595144	21463721	23962630	20319182	22809313	21843984	20111669	20176650	16915556	17966071	18082273	17023352	20600972	18059866	20329320	23537928	20127351	18832117	19636056	18813238	2.02325e+07	2.54541e+07	2.15294e+07	22140906	2.23266e+07	2.01442e+07	1.74408e+07	1.75528e+07	19330419	21933624	19479734	19224647	2.23392e+07	1.93661e+07	19992106	1.1119e+06	1.1678e+06
				ADLEMQIESLTEELAYLKK	3	0.9969	1
				NQILNLTTDNANILLQIDNAR	3	0.9996	1
				NVSTGDVNVEMNAAPGVDLTQLLNNMR	2	0.9998	1
				SLLEGEGSSGGGGR	2	0.9993	1
				SQYEQLAEQNRK	2	0.9993	1
				TIDDLKNQILNLTTDNANILLQIDNAR	3	0.9989	1
				VTMQNLNDR	2	0.9975	1
				YCVQLSQIQAQISALEEQLQQIR	3	0.9997	1
IPI00009866	KRT13	isoform 1 of Keratin, type I cytoskeletal 13	1	20.74	7	7	10	1	6.36583e+07	51683050	75310150	53452350	57099100	4.79576e+07	6.66471e+07	5.94663e+07	48699600	5.58446e+07	6.11989e+07	5.37407e+07	55549600	4.0398e+07	53697050	4.68223e+07	5.76267e+07	52318700	63951700	5.34386e+07	5.78505e+07	4.95758e+07	49633600	4.40372e+07	5.76707e+07	64381250	5.25283e+07	63056725	5.22721e+07	5.74698e+07	4.79738e+07	5.02597e+07	5.49727e+07	5.86951e+07	5.37131e+07	4.68354e+07	5.94092e+07	5.19938e+07	5.35541e+07	2.71408e+06	2.02549e+06
				ALEEANADLEVK	2	0.9997	1
				LKYENELALR	2	0.9167	1
				LQSSSASYGGGFGGGSCQLGGGR	3	0.9997	1
				MIGFPSSAGSVSPR	2	0.9996	2
				TLQGLEIELQSQLSMK	3	0.9998	2
				TRLEQEIATYR	2	0.9996	1
				VILEIDNAR	2	0.9998	2
IPI00009867	KRT5	Keratin, type II cytoskeletal 5	0.999	4.58	2	2	2	2	3.00728e+06	2560500	4.82241e+06	3.21477e+06	3.19909e+06	3.41159e+06	4747250	3.76557e+06	2.34047e+06	2.28149e+06	3.74114e+06	3.32361e+06	2.26634e+06	2.76411e+06	2.60767e+06	2.90202e+06	4.03376e+06	2.28921e+06	2.77511e+06	3.31981e+06	3.08443e+06	2.96171e+06	2.35668e+06	2.15542e+06	2.78389e+06	4.01859e+06	3.30534e+06	4.25641e+06	2.31098e+06	3532375	2.51522e+06	2.75484e+06	3.16148e+06	3.04746e+06	3.02307e+06	2.25605e+06	3.59106e+06	2.77835e+06	2.87201e+06	336480	267204
IPI00796776	KRT5	cDNA FLJ54081, highly similar to Keratin, type II cytoskeletal 5	0.999	4.76	2	2	2	2	3.00728e+06	2560500	4.82241e+06	3.21477e+06	3.19909e+06	3.41159e+06	4747250	3.76557e+06	2.34047e+06	2.28149e+06	3.74114e+06	3.32361e+06	2.26634e+06	2.76411e+06	2.60767e+06	2.90202e+06	4.03376e+06	2.28921e+06	2.77511e+06	3.31981e+06	3.08443e+06	2.96171e+06	2.35668e+06	2.15542e+06	2.78389e+06	4.01859e+06	3.30534e+06	4.25641e+06	2.31098e+06	3532375	2.51522e+06	2.75484e+06	3.16148e+06	3.04746e+06	3.02307e+06	2.25605e+06	3.59106e+06	2.77835e+06	2.87201e+06	336480	267204
				GLGVGFGSGGGSSSSVK	2	0.8318	1
				WTLLQEQGTK	2	0.9915	1
IPI00009901	NUTF2	Nuclear transport factor 2	1	29.92	3	3	4	1	24058400	24736800	29638300	21899900	25006400	23500200	26955400	27223600	24475900	25639200	26196700	16058900	19464000	19516000	21707100	21882300	20865500	19633400	26062800	24494000	23484600	17575300	17344200	26083300	24397600	25769100	24253300	27089500	25057550	21127800	19490000	21794700	20249450	25278400	20529950	21713750	25377375	2.18675e+07	2.19429e+07	665102	1.16838e+06
				ADEDPIMGFHQMFLLK	3	0.9996	1
				LSSLPFQK	2	0.9362	1
				NINDAWVCTNDMFR	2	0.9998	2
IPI00009904	PDIA4	Protein disulfide-isomerase A4	1	29.46	14	16	19	1	148007401	118093003	138106265	126839732	136823800	118168965	146621400	124971500	124544395	116387811	133092900	111521368	115837377	112459219	129815768	116929898	126989600	116706691	138041540	111310519	128095202	110725690	115705144	104297808	133050202	1.32473e+08	1.27496e+08	135796450	120466103	122307134	114148298	123372833	1.21848e+08	1.24676e+08	119410446	110001476	1.32204e+08	120073592	1.18984e+08	1.72858e+06	2.06432e+06
				DLGLSESGEDVNAAILDESGKK	3	0.9997	1
				FIEEHATK	2	0.8018	1
				GRPYDYNGPR	2	0.9708	1
				GRPYDYNGPR	3	0.8782	1
				IDATSASVLASR	2	0.9998	1
				MDATANDVPSDR	2	0.9998	2
				QLEPVYNSLAK	2	0.9997	2
				RFDVSGYPTLK	2	0.9998	1
				RFDVSGYPTLK	3	0.9122	1
				RSPPIPLAK	2	0.9972	1
				SHMMDVQGSTQDSAIKDFVLK	2	0.9998	1
				TFDSIVMDPK	2	0.9997	1
				VDATAETDLAKR	2	0.9998	1
				VSQGQLVVMQPEK	2	0.9996	2
				YGIVDYMIEQSGPPSKEILTLK	3	0.9998	1
				YKVEGFPTIYFAPSGDKK	3	0.8525	1
IPI00009923	P4HA1	isoform 1 of Prolyl 4-hydroxylase subunit alpha-1	1	8.24	3	3	3	3	3.39403e+06	3.14233e+06	5.05987e+06	3.42503e+06	3.74163e+06	2.29567e+06	3.90263e+06	2.71147e+06	2.87228e+06	3.53373e+06	2.98057e+06	2.78677e+06	2.7695e+06	2301596	2.29397e+06	3107800	3.37973e+06	3.51143e+06	2.86447e+06	3.00147e+06	3.41663e+06	2.34343e+06	2.96757e+06	2550680	3.26818e+06	4242450	3018650	3307050	3203008	2.88367e+06	2.53555e+06	2.70088e+06	3.44558e+06	2.93297e+06	2.88003e+06	2.75912e+06	3.45908e+06	2.83078e+06	3.00443e+06	268825	142999
IPI00218682	P4HA1	isoform 2 of Prolyl 4-hydroxylase subunit alpha-1	1	8.24	3	3	3	3	3.39403e+06	3.14233e+06	5.05987e+06	3.42503e+06	3.74163e+06	2.29567e+06	3.90263e+06	2.71147e+06	2.87228e+06	3.53373e+06	2.98057e+06	2.78677e+06	2.7695e+06	2301596	2.29397e+06	3107800	3.37973e+06	3.51143e+06	2.86447e+06	3.00147e+06	3.41663e+06	2.34343e+06	2.96757e+06	2550680	3.26818e+06	4242450	3018650	3307050	3203008	2.88367e+06	2.53555e+06	2.70088e+06	3.44558e+06	2.93297e+06	2.88003e+06	2.75912e+06	3.45908e+06	2.83078e+06	3.00443e+06	268825	142999
IPI00916535	P4HA1	prolyl 4-hydroxylase, alpha I subunit isoform 3 precursor	1	8.53	3	3	3	3	3.39403e+06	3.14233e+06	5.05987e+06	3.42503e+06	3.74163e+06	2.29567e+06	3.90263e+06	2.71147e+06	2.87228e+06	3.53373e+06	2.98057e+06	2.78677e+06	2.7695e+06	2301596	2.29397e+06	3107800	3.37973e+06	3.51143e+06	2.86447e+06	3.00147e+06	3.41663e+06	2.34343e+06	2.96757e+06	2550680	3.26818e+06	4242450	3018650	3307050	3203008	2.88367e+06	2.53555e+06	2.70088e+06	3.44558e+06	2.93297e+06	2.88003e+06	2.75912e+06	3.45908e+06	2.83078e+06	3.00443e+06	268825	142999
				FILAPAKQEDEWDKPR	3	0.9079	1
				LNTEWSELENLVLK	2	0.9978	1
				SAWLSGYENPVVSR	2	0.9995	1
IPI00009938	CEACAM1	isoform A of Carcinoembryonic antigen-related cell adhesion molecule 1	0.995	3.04	1	1	1	5	776480	637320	924700	463700	830360	912880	736180	730600	609500	677780	805720	544700	580060	590960	488020	490240	598060	528720	694900	840200	597980	460980	613700	573020	706900	694200	871620	733390	643640	675210	585510	489130	563390	767550	529480	593360	751528	598372	613445	40854.7	40878.4
IPI00385428	CEACAM1	Biliary glycoprotein	0.995	2.93	1	1	1	5	776480	637320	924700	463700	830360	912880	736180	730600	609500	677780	805720	544700	580060	590960	488020	490240	598060	528720	694900	840200	597980	460980	613700	573020	706900	694200	871620	733390	643640	675210	585510	489130	563390	767550	529480	593360	751528	598372	613445	40854.7	40878.4
IPI00641900	CEACAM1	Carcinoembryonic antigen-related cell adhesion molecule 1 (Biliary glycoprotein), isoform CRA_g	0.995	3.42	1	1	1	5	776480	637320	924700	463700	830360	912880	736180	730600	609500	677780	805720	544700	580060	590960	488020	490240	598060	528720	694900	840200	597980	460980	613700	573020	706900	694200	871620	733390	643640	675210	585510	489130	563390	767550	529480	593360	751528	598372	613445	40854.7	40878.4
IPI00644390	CEACAM1	carcinoembryonic antigen-related cell adhesion molecule 1 isoform 2 precursor	0.995	3.45	1	1	1	5	776480	637320	924700	463700	830360	912880	736180	730600	609500	677780	805720	544700	580060	590960	488020	490240	598060	528720	694900	840200	597980	460980	613700	573020	706900	694200	871620	733390	643640	675210	585510	489130	563390	767550	529480	593360	751528	598372	613445	40854.7	40878.4
IPI00935840	CEACAM1	isoform G of Carcinoembryonic antigen-related cell adhesion molecule 1	0.995	3.84	1	1	1	5	776480	637320	924700	463700	830360	912880	736180	730600	609500	677780	805720	544700	580060	590960	488020	490240	598060	528720	694900	840200	597980	460980	613700	573020	706900	694200	871620	733390	643640	675210	585510	489130	563390	767550	529480	593360	751528	598372	613445	40854.7	40878.4
				EDAGTYWCEVFNPISK	2	0.9954	1
IPI00009943	TPT1	Tumor protein, translationally-controlled 1	1	25	4	5	5	2	9463120	7022760	8.95965e+06	7475520	7227380	6.46439e+06	1.02199e+07	6.89341e+06	6184700	6865700	7.37757e+06	5856380	7.68433e+06	4953080	6662200	5777220	6.26693e+06	6.01413e+06	6586700	7237540	6.56115e+06	5.71913e+06	6577400	5.18553e+06	8242940	8.21758e+06	6.84588e+06	8556640	6525200	6.61697e+06	6.3187e+06	6219710	6.14053e+06	6912120	6.14014e+06	5.88147e+06	7.96576e+06	6.42015e+06	6.26856e+06	381172	91397.7
IPI00550900	TPT1	Translationally-controlled tumor protein	1	27.33	4	5	5	2	9463120	7022760	8.95965e+06	7475520	7227380	6.46439e+06	1.02199e+07	6.89341e+06	6184700	6865700	7.37757e+06	5856380	7.68433e+06	4953080	6662200	5777220	6.26693e+06	6.01413e+06	6586700	7237540	6.56115e+06	5.71913e+06	6577400	5.18553e+06	8242940	8.21758e+06	6.84588e+06	8556640	6525200	6.61697e+06	6.3187e+06	6219710	6.14053e+06	6912120	6.14014e+06	5.88147e+06	7.96576e+06	6.42015e+06	6.26856e+06	381172	91397.7
				DLISHDEMFSDIYK	2	0.9997	1
				DLISHDEMFSDIYK	3	0.9995	1
				EIADGLCLEVEGK	2	0.9997	1
				HILANFK	2	0.9419	1
				VKPFMTGAAEQIK	2	0.9235	1
IPI00009946	TOMM34	Mitochondrial import receptor subunit TOM34	0.995	4.21	1	1	1	2	660800	1602200	1397700	788950	1426300	1851150	1390750	908200	841800	993750	1064950	958900	1245500	1485150	745500	907950	1905300	1158450	1413650	1136200	924650	821450	1874150	1323050	1131500	1093325	1638725	1149475	917775	1011925	1365325	826725	1531875	1274925	873050	1598600	1.25326e+06	1.03044e+06	1.31961e+06	129022	117857
IPI00844363	TOMM34	cDNA FLJ26027 fis, clone PNC04328, highly similar to Homo sapiens translocase of outer mitochondrial membrane 34	0.995	7.14	1	1	1	2	660800	1602200	1397700	788950	1426300	1851150	1390750	908200	841800	993750	1064950	958900	1245500	1485150	745500	907950	1905300	1158450	1413650	1136200	924650	821450	1874150	1323050	1131500	1093325	1638725	1149475	917775	1011925	1365325	826725	1531875	1274925	873050	1598600	1.25326e+06	1.03044e+06	1.31961e+06	129022	117857
				NGQYAEASALYGR	2	0.9948	1
IPI00009950	LMAN2	Vesicular integral-membrane protein VIP36	0.996	3.37	1	1	1	4	1551300	969275	1013350	822400	1173725	1946200	1273900	1329775	1089550	1301950	1329525	1300300	1212675	937800	1492950	902150	868975	1514425	1228400	1206675	1513900	1275725	1723600	1570225	1.26029e+06	917875	1.55996e+06	1.30184e+06	1195750	1.31491e+06	1.07524e+06	1197550	1191700	1.21754e+06	1.39481e+06	1.64691e+06	1.25999e+06	1.19586e+06	1.36274e+06	131902	48926.9
IPI00966202	LMAN2	Uncharacterized protein	0.996	6.25	1	1	1	4	1551300	969275	1013350	822400	1173725	1946200	1273900	1329775	1089550	1301950	1329525	1300300	1212675	937800	1492950	902150	868975	1514425	1228400	1206675	1513900	1275725	1723600	1570225	1.26029e+06	917875	1.55996e+06	1.30184e+06	1195750	1.31491e+06	1.07524e+06	1197550	1191700	1.21754e+06	1.39481e+06	1.64691e+06	1.25999e+06	1.19586e+06	1.36274e+06	131902	48926.9
IPI00966452	LMAN2	Uncharacterized protein	0.996	4.17	1	1	1	4	1551300	969275	1013350	822400	1173725	1946200	1273900	1329775	1089550	1301950	1329525	1300300	1212675	937800	1492950	902150	868975	1514425	1228400	1206675	1513900	1275725	1723600	1570225	1.26029e+06	917875	1.55996e+06	1.30184e+06	1195750	1.31491e+06	1.07524e+06	1197550	1191700	1.21754e+06	1.39481e+06	1.64691e+06	1.25999e+06	1.19586e+06	1.36274e+06	131902	48926.9
IPI00967014	LMAN2	Uncharacterized protein	0.996	3.69	1	1	1	4	1551300	969275	1013350	822400	1173725	1946200	1273900	1329775	1089550	1301950	1329525	1300300	1212675	937800	1492950	902150	868975	1514425	1228400	1206675	1513900	1275725	1723600	1570225	1.26029e+06	917875	1.55996e+06	1.30184e+06	1195750	1.31491e+06	1.07524e+06	1197550	1191700	1.21754e+06	1.39481e+06	1.64691e+06	1.25999e+06	1.19586e+06	1.36274e+06	131902	48926.9
				WTELAGCTADFR	2	0.9958	1
IPI00009960	IMMT	isoform 1 of Mitochondrial inner membrane protein	0.94	1.85	1	1	1	7	1.72843e+06	6.74329e+06	2.57614e+06	1794000	2.69657e+06	2.19014e+06	2.51986e+06	2.33286e+06	2.19986e+06	2.24071e+06	1.76014e+06	1.60986e+06	1.55871e+06	2.27943e+06	1.42727e+06	2.03914e+06	2.07657e+06	2.03729e+06	2.08229e+06	2.24357e+06	1.54943e+06	1826000	1.86329e+06	1.63057e+06	4.23586e+06	2.18507e+06	2.44336e+06	2.42636e+06	2.22029e+06	1685000	1.91907e+06	1.73321e+06	2.05693e+06	2.16293e+06	1.68771e+06	1.74693e+06	2.82266e+06	1.88939e+06	1913625	474743	121292
IPI00470829	IMMT	isoform 3 of Mitochondrial inner membrane protein	0.94	1.93	1	1	1	7	1.72843e+06	6.74329e+06	2.57614e+06	1794000	2.69657e+06	2.19014e+06	2.51986e+06	2.33286e+06	2.19986e+06	2.24071e+06	1.76014e+06	1.60986e+06	1.55871e+06	2.27943e+06	1.42727e+06	2.03914e+06	2.07657e+06	2.03729e+06	2.08229e+06	2.24357e+06	1.54943e+06	1826000	1.86329e+06	1.63057e+06	4.23586e+06	2.18507e+06	2.44336e+06	2.42636e+06	2.22029e+06	1685000	1.91907e+06	1.73321e+06	2.05693e+06	2.16293e+06	1.68771e+06	1.74693e+06	2.82266e+06	1.88939e+06	1913625	474743	121292
IPI00554469	IMMT	isoform 2 of Mitochondrial inner membrane protein	0.94	1.87	1	1	1	7	1.72843e+06	6.74329e+06	2.57614e+06	1794000	2.69657e+06	2.19014e+06	2.51986e+06	2.33286e+06	2.19986e+06	2.24071e+06	1.76014e+06	1.60986e+06	1.55871e+06	2.27943e+06	1.42727e+06	2.03914e+06	2.07657e+06	2.03729e+06	2.08229e+06	2.24357e+06	1.54943e+06	1826000	1.86329e+06	1.63057e+06	4.23586e+06	2.18507e+06	2.44336e+06	2.42636e+06	2.22029e+06	1685000	1.91907e+06	1.73321e+06	2.05693e+06	2.16293e+06	1.68771e+06	1.74693e+06	2.82266e+06	1.88939e+06	1913625	474743	121292
IPI00910079	IMMT	cDNA FLJ59418, highly similar to Mitochondrial inner membrane protein	0.94	2.12	1	1	1	7	1.72843e+06	6.74329e+06	2.57614e+06	1794000	2.69657e+06	2.19014e+06	2.51986e+06	2.33286e+06	2.19986e+06	2.24071e+06	1.76014e+06	1.60986e+06	1.55871e+06	2.27943e+06	1.42727e+06	2.03914e+06	2.07657e+06	2.03729e+06	2.08229e+06	2.24357e+06	1.54943e+06	1826000	1.86329e+06	1.63057e+06	4.23586e+06	2.18507e+06	2.44336e+06	2.42636e+06	2.22029e+06	1685000	1.91907e+06	1.73321e+06	2.05693e+06	2.16293e+06	1.68771e+06	1.74693e+06	2.82266e+06	1.88939e+06	1913625	474743	121292
IPI00925553	IMMT	Protein	0.94	2.27	1	1	1	7	1.72843e+06	6.74329e+06	2.57614e+06	1794000	2.69657e+06	2.19014e+06	2.51986e+06	2.33286e+06	2.19986e+06	2.24071e+06	1.76014e+06	1.60986e+06	1.55871e+06	2.27943e+06	1.42727e+06	2.03914e+06	2.07657e+06	2.03729e+06	2.08229e+06	2.24357e+06	1.54943e+06	1826000	1.86329e+06	1.63057e+06	4.23586e+06	2.18507e+06	2.44336e+06	2.42636e+06	2.22029e+06	1685000	1.91907e+06	1.73321e+06	2.05693e+06	2.16293e+06	1.68771e+06	1.74693e+06	2.82266e+06	1.88939e+06	1913625	474743	121292
IPI00926611	IMMT	cDNA FLJ59388, highly similar to Mitochondrial inner membrane protein	0.94	1.97	1	1	1	7	1.72843e+06	6.74329e+06	2.57614e+06	1794000	2.69657e+06	2.19014e+06	2.51986e+06	2.33286e+06	2.19986e+06	2.24071e+06	1.76014e+06	1.60986e+06	1.55871e+06	2.27943e+06	1.42727e+06	2.03914e+06	2.07657e+06	2.03729e+06	2.08229e+06	2.24357e+06	1.54943e+06	1826000	1.86329e+06	1.63057e+06	4.23586e+06	2.18507e+06	2.44336e+06	2.42636e+06	2.22029e+06	1685000	1.91907e+06	1.73321e+06	2.05693e+06	2.16293e+06	1.68771e+06	1.74693e+06	2.82266e+06	1.88939e+06	1913625	474743	121292
IPI00940432	IMMT	mitochondrial inner membrane protein isoform 2	0.94	2.12	1	1	1	7	1.72843e+06	6.74329e+06	2.57614e+06	1794000	2.69657e+06	2.19014e+06	2.51986e+06	2.33286e+06	2.19986e+06	2.24071e+06	1.76014e+06	1.60986e+06	1.55871e+06	2.27943e+06	1.42727e+06	2.03914e+06	2.07657e+06	2.03729e+06	2.08229e+06	2.24357e+06	1.54943e+06	1826000	1.86329e+06	1.63057e+06	4.23586e+06	2.18507e+06	2.44336e+06	2.42636e+06	2.22029e+06	1685000	1.91907e+06	1.73321e+06	2.05693e+06	2.16293e+06	1.68771e+06	1.74693e+06	2.82266e+06	1.88939e+06	1913625	474743	121292
				ELDSITPEVLPGWK	2	0.9399	1
IPI00010105	EIF6	Eukaryotic translation initiation factor 6	1	15.51	2	2	2	1	1304750	963317	1.11172e+06	1.32963e+06	1.18163e+06	1.28437e+06	944883	905583	1043900	1.03187e+06	983550	1.04613e+06	1.20472e+06	917917	1.11028e+06	922183	1.23832e+06	982667	1.09533e+06	1.04133e+06	1.07822e+06	1266950	1.53892e+06	1.19637e+06	1.13403e+06	1220675	1233000	925233	1.03788e+06	1.01484e+06	1.06132e+06	1.01623e+06	1.11049e+06	1.06833e+06	1.17258e+06	1.36764e+06	1.12824e+06	1.03257e+06	1.17976e+06	71159.5	10938.4
				ASFENNCEIGCFAK	2	0.9998	1
				TSIEDQDELSSLLQVPLVAGTVNR	2	0.9998	1
IPI00010153	RPL23	60S ribosomal protein L23	1	13.57	2	2	2	2	10418150	8691000	11221000	7037500	13803000	9441600	9991950	10050300	11384200	8098300	13159000	11393350	12274550	10599250	11504500	13176850	7752250	7507650	11856500	10713150	10715900	10098400	13188500	9908350	9554575	9129250	11622300	10021125	9741250	12276175	11436900	12340675	7629950	11284825	10407150	11548425	1.00818e+07	11448750	1.02176e+07	544835	605245
IPI00795408	RPL23	15 kDa protein	1	13.57	2	2	2	2	10418150	8691000	11221000	7037500	13803000	9441600	9991950	10050300	11384200	8098300	13159000	11393350	12274550	10599250	11504500	13176850	7752250	7507650	11856500	10713150	10715900	10098400	13188500	9908350	9554575	9129250	11622300	10021125	9741250	12276175	11436900	12340675	7629950	11284825	10407150	11548425	1.00818e+07	11448750	1.02176e+07	544835	605245
				GSAITGPVAK	2	0.9988	1
				IASNAGSIA	1	0.9337	1
IPI00010154	GDI1	Rab GDP dissociation inhibitor alpha	1	21.92	8	9	12	2	3.64605e+07	34151910	3.69576e+07	3.53337e+07	4.09413e+07	43281375	4.56204e+07	40807000	3.39435e+07	3.25087e+07	3.56152e+07	3.15567e+07	3.95708e+07	3.06573e+07	3.51094e+07	3.13345e+07	43837710	3.62622e+07	38318020	3.22986e+07	3.46293e+07	3.51653e+07	3.57151e+07	34068220	3.53062e+07	36145630	4.21113e+07	4.32137e+07	3.32261e+07	3.3586e+07	3.51141e+07	3.3222e+07	4.00499e+07	3.53083e+07	3.48973e+07	3.48916e+07	3.91942e+07	3.3787e+07	3.62868e+07	2.0223e+06	450495
IPI00910113	GDI1	cDNA FLJ52902, highly similar to Rab GDP dissociation inhibitor alpha	1	23.5	8	9	12	2	3.64605e+07	34151910	3.69576e+07	3.53337e+07	4.09413e+07	43281375	4.56204e+07	40807000	3.39435e+07	3.25087e+07	3.56152e+07	3.15567e+07	3.95708e+07	3.06573e+07	3.51094e+07	3.13345e+07	43837710	3.62622e+07	38318020	3.22986e+07	3.46293e+07	3.51653e+07	3.57151e+07	34068220	3.53062e+07	36145630	4.21113e+07	4.32137e+07	3.32261e+07	3.3586e+07	3.51141e+07	3.3222e+07	4.00499e+07	3.53083e+07	3.48973e+07	3.48916e+07	3.91942e+07	3.3787e+07	3.62868e+07	2.0223e+06	450495
				FDLGQDVIDFTGHALALYR	2	0.9998	2
				FDLGQDVIDFTGHALALYR	3	0.9998	2
				FQLLEGPPESMGR	2	0.9997	2
				GRDWNVDLIPK	2	0.965	1
				IKLYSESLAR	3	0.9962	1
				KFDLGQDVIDFTGHALALYR	3	0.9998	1
				MAGTAFDFENMKR	2	0.9955	1
				QLICDPSYIPDR	2	0.9973	1
				SPYLYPLYGLGELPQGFAR	3	0.9998	1
IPI00010157	MAT2A	S-adenosylmethionine synthase isoform type-2	1	7.59	2	2	3	2	7200300	6710250	7595700	5915450	7813000	5148350	7463250	5460400	6513250	6831000	6509650	6101800	6531750	6757300	6478300	6884350	6530950	5555650	5878900	5771500	5888300	6114100	6574000	6301100	6955275	6755575	6480675	6461825	6672125	6305725	6644525	6681325	6043300	5825200	6001200	6437550	6.66334e+06	6575925	6.07681e+06	118219	90405.4
IPI00916229	MAT2A	S-adenosylmethionine synthase	1	10.03	2	2	3	2	7200300	6710250	7595700	5915450	7813000	5148350	7463250	5460400	6513250	6831000	6509650	6101800	6531750	6757300	6478300	6884350	6530950	5555650	5878900	5771500	5888300	6114100	6574000	6301100	6955275	6755575	6480675	6461825	6672125	6305725	6644525	6681325	6043300	5825200	6001200	6437550	6.66334e+06	6575925	6.07681e+06	118219	90405.4
				FVIGGPQGDAGLTGR	2	0.9998	2
				YLDEDTIYHLQPSGR	3	0.9979	1
IPI00010178	TH	isoform 3 of Tyrosine 3-monooxygenase	0.959	1.33	1	1	1	4	959675	721750	1774275	1320550	1622050	770225	1137850	742925	1278700	1020975	1113625	1034200	1101000	1357200	1152175	1421275	1051500	1056075	907725	899125	1139825	816150	1100275	855450	840712	1.54741e+06	1.19614e+06	940388	1.14984e+06	1.07391e+06	1229100	1286725	1.05379e+06	903425	977988	977862	1.13116e+06	1.18489e+06	978266	157650	46430.6
IPI00218275	TH	isoform 1 of Tyrosine 3-monooxygenase	0.959	1.34	1	1	1	4	959675	721750	1774275	1320550	1622050	770225	1137850	742925	1278700	1020975	1113625	1034200	1101000	1357200	1152175	1421275	1051500	1056075	907725	899125	1139825	816150	1100275	855450	840712	1.54741e+06	1.19614e+06	940388	1.14984e+06	1.07391e+06	1229100	1286725	1.05379e+06	903425	977988	977862	1.13116e+06	1.18489e+06	978266	157650	46430.6
IPI00398179	TH	isoform 4 of Tyrosine 3-monooxygenase	0.959	1.41	1	1	1	4	959675	721750	1774275	1320550	1622050	770225	1137850	742925	1278700	1020975	1113625	1034200	1101000	1357200	1152175	1421275	1051500	1056075	907725	899125	1139825	816150	1100275	855450	840712	1.54741e+06	1.19614e+06	940388	1.14984e+06	1.07391e+06	1229100	1286725	1.05379e+06	903425	977988	977862	1.13116e+06	1.18489e+06	978266	157650	46430.6
IPI00922082	TH	TH protein	0.959	1.4	1	1	1	4	959675	721750	1774275	1320550	1622050	770225	1137850	742925	1278700	1020975	1113625	1034200	1101000	1357200	1152175	1421275	1051500	1056075	907725	899125	1139825	816150	1100275	855450	840712	1.54741e+06	1.19614e+06	940388	1.14984e+06	1.07391e+06	1229100	1286725	1.05379e+06	903425	977988	977862	1.13116e+06	1.18489e+06	978266	157650	46430.6
				EVYTTLK	2	0.9592	1
IPI00921830	-	Diazepam binding inhibitor, splice form 1D	1	20.83	3	4	4	7	6.18801e+06	4.98859e+06	6.24953e+06	5.53603e+06	6.13501e+06	5.09219e+06	5791400	5.59843e+06	5230800	5.34436e+06	5.95334e+06	5.27069e+06	4.75171e+06	4.46751e+06	4.97547e+06	5.57396e+06	5.73781e+06	4.93434e+06	5483300	4863200	5.18513e+06	4.73061e+06	5244800	4.51641e+06	5588300	5.89278e+06	5613600	5.69491e+06	5.28758e+06	5.61201e+06	4.60961e+06	5.27471e+06	5.33608e+06	5173250	4.95787e+06	4.88061e+06	5.6974e+06	5.19598e+06	5.08695e+06	68983.2	210456
IPI00010182	DBI	isoform 1 of Acyl-CoA-binding protein	1	34.48	3	4	4	7	6.18801e+06	4.98859e+06	6.24953e+06	5.53603e+06	6.13501e+06	5.09219e+06	5791400	5.59843e+06	5230800	5.34436e+06	5.95334e+06	5.27069e+06	4.75171e+06	4.46751e+06	4.97547e+06	5.57396e+06	5.73781e+06	4.93434e+06	5483300	4863200	5.18513e+06	4.73061e+06	5244800	4.51641e+06	5588300	5.89278e+06	5613600	5.69491e+06	5.28758e+06	5.61201e+06	4.60961e+06	5.27471e+06	5.33608e+06	5173250	4.95787e+06	4.88061e+06	5.6974e+06	5.19598e+06	5.08695e+06	68983.2	210456
IPI00218836	DBI	isoform 2 of Acyl-CoA-binding protein	1	28.85	3	4	4	7	6.18801e+06	4.98859e+06	6.24953e+06	5.53603e+06	6.13501e+06	5.09219e+06	5791400	5.59843e+06	5230800	5.34436e+06	5.95334e+06	5.27069e+06	4.75171e+06	4.46751e+06	4.97547e+06	5.57396e+06	5.73781e+06	4.93434e+06	5483300	4863200	5.18513e+06	4.73061e+06	5244800	4.51641e+06	5588300	5.89278e+06	5613600	5.69491e+06	5.28758e+06	5.61201e+06	4.60961e+06	5.27471e+06	5.33608e+06	5173250	4.95787e+06	4.88061e+06	5.6974e+06	5.19598e+06	5.08695e+06	68983.2	210456
IPI00815745	DBI	isoform 3 of Acyl-CoA-binding protein	1	34.09	3	4	4	7	6.18801e+06	4.98859e+06	6.24953e+06	5.53603e+06	6.13501e+06	5.09219e+06	5791400	5.59843e+06	5230800	5.34436e+06	5.95334e+06	5.27069e+06	4.75171e+06	4.46751e+06	4.97547e+06	5.57396e+06	5.73781e+06	4.93434e+06	5483300	4863200	5.18513e+06	4.73061e+06	5244800	4.51641e+06	5588300	5.89278e+06	5613600	5.69491e+06	5.28758e+06	5.61201e+06	4.60961e+06	5.27471e+06	5.33608e+06	5173250	4.95787e+06	4.88061e+06	5.6974e+06	5.19598e+06	5.08695e+06	68983.2	210456
IPI00922055	DBI	acyl-CoA-binding protein isoform 4	1	20.27	3	4	4	7	6.18801e+06	4.98859e+06	6.24953e+06	5.53603e+06	6.13501e+06	5.09219e+06	5791400	5.59843e+06	5230800	5.34436e+06	5.95334e+06	5.27069e+06	4.75171e+06	4.46751e+06	4.97547e+06	5.57396e+06	5.73781e+06	4.93434e+06	5483300	4863200	5.18513e+06	4.73061e+06	5244800	4.51641e+06	5588300	5.89278e+06	5613600	5.69491e+06	5.28758e+06	5.61201e+06	4.60961e+06	5.27471e+06	5.33608e+06	5173250	4.95787e+06	4.88061e+06	5.6974e+06	5.19598e+06	5.08695e+06	68983.2	210456
IPI00965476	DBI	acyl-CoA-binding protein isoform 5	1	23.26	3	4	4	7	6.18801e+06	4.98859e+06	6.24953e+06	5.53603e+06	6.13501e+06	5.09219e+06	5791400	5.59843e+06	5230800	5.34436e+06	5.95334e+06	5.27069e+06	4.75171e+06	4.46751e+06	4.97547e+06	5.57396e+06	5.73781e+06	4.93434e+06	5483300	4863200	5.18513e+06	4.73061e+06	5244800	4.51641e+06	5588300	5.89278e+06	5613600	5.69491e+06	5.28758e+06	5.61201e+06	4.60961e+06	5.27471e+06	5.33608e+06	5173250	4.95787e+06	4.88061e+06	5.6974e+06	5.19598e+06	5.08695e+06	68983.2	210456
IPI00966070	DBI	acyl-CoA-binding protein isoform 6	1	30.93	3	4	4	7	6.18801e+06	4.98859e+06	6.24953e+06	5.53603e+06	6.13501e+06	5.09219e+06	5791400	5.59843e+06	5230800	5.34436e+06	5.95334e+06	5.27069e+06	4.75171e+06	4.46751e+06	4.97547e+06	5.57396e+06	5.73781e+06	4.93434e+06	5483300	4863200	5.18513e+06	4.73061e+06	5244800	4.51641e+06	5588300	5.89278e+06	5613600	5.69491e+06	5.28758e+06	5.61201e+06	4.60961e+06	5.27471e+06	5.33608e+06	5173250	4.95787e+06	4.88061e+06	5.6974e+06	5.19598e+06	5.08695e+06	68983.2	210456
				AKWDAWNELK	2	0.9689	1
				QATVGDINTERPGMLDFTGK	2	0.9998	1
				QATVGDINTERPGMLDFTGK	3	0.9992	1
				WDAWNELK	2	0.9531	1
IPI00010204	SRSF3	Serine/arginine-rich splicing factor 3	1	30.49	4	5	6	2	30144100	29594900	32935400	30976850	28839050	35883400	36974600	36142200	29926200	31400950	29755450	27315900	25702650	22398850	26753600	23763450	31568050	25646550	32131850	28450800	28779600	24636500	31813150	28686550	29869500	31956125	32361225	36558400	30663575	28535675	24050750	25258525	28607300	30291325	26708050	30249850	3.26863e+07	2.71271e+07	2.89641e+07	1.40138e+06	1.51234e+06
IPI00843996	SRSF3	cDNA FLJ52832, highly similar to Splicing factor, arginine/serine-rich 3	1	40.32	4	5	6	2	30144100	29594900	32935400	30976850	28839050	35883400	36974600	36142200	29926200	31400950	29755450	27315900	25702650	22398850	26753600	23763450	31568050	25646550	32131850	28450800	28779600	24636500	31813150	28686550	29869500	31956125	32361225	36558400	30663575	28535675	24050750	25258525	28607300	30291325	26708050	30249850	3.26863e+07	2.71271e+07	2.89641e+07	1.40138e+06	1.51234e+06
				AFGYYGPLR	2	0.9996	1
				DSCPLDCK	2	0.9988	1
				NPPGFAFVEFEDPRDAADAVR	2	0.9962	1
				NPPGFAFVEFEDPRDAADAVR	3	0.9963	2
				VYVGNLGNNGNK	2	0.9995	1
IPI00010214	S100A14	Protein S100-A14	0.994	25	2	2	2	1	5251100	3848200	4249800	3837000	3776500	4880200	3985500	3429200	3817200	3275800	4274200	4257500	5939400	3989600	4632100	4438900	5140700	2496600	4840100	4041900	6568400	3511000	5808300	4118800	4549650	4043400	4328350	3707350	3546500	4265850	4964500	4535500	3818650	4441000	5039700	4963550	4.15719e+06	4.32809e+06	4565725	182260	297601
				SANAEDAQEFSDVER	2	0.9941	1
				SFWELIGEAAK	2	0.9912	1
IPI00010271	RAC1	isoform A of Ras-related C3 botulinum toxin substrate 1	0.996	5.21	1	1	2	8	1594000	1590500	1738000	1587250	2217875	2223625	1751250	1660750	2020750	1804500	2175750	1690500	1914375	1737875	1388625	1352125	2072500	1974500	1953000	1528500	2347375	1729500	2689875	2502750	1592250	1662625	2220750	1706000	1912625	1933125	1826125	1370375	2023500	1740750	2.03844e+06	2.59631e+06	1.79541e+06	1.76056e+06	2099750	143705	132113
IPI00219675	RAC1	isoform B of Ras-related C3 botulinum toxin substrate 1	0.996	4.74	1	1	2	8	1594000	1590500	1738000	1587250	2217875	2223625	1751250	1660750	2020750	1804500	2175750	1690500	1914375	1737875	1388625	1352125	2072500	1974500	1953000	1528500	2347375	1729500	2689875	2502750	1592250	1662625	2220750	1706000	1912625	1933125	1826125	1370375	2023500	1740750	2.03844e+06	2.59631e+06	1.79541e+06	1.76056e+06	2099750	143705	132113
IPI00394837	RAC1	Ras-related C3 botulinum toxin substrate 1 (Rho family, small GTP binding protein Rac1), isoform CRA_b	0.996	6.76	1	1	2	8	1594000	1590500	1738000	1587250	2217875	2223625	1751250	1660750	2020750	1804500	2175750	1690500	1914375	1737875	1388625	1352125	2072500	1974500	1953000	1528500	2347375	1729500	2689875	2502750	1592250	1662625	2220750	1706000	1912625	1933125	1826125	1370375	2023500	1740750	2.03844e+06	2.59631e+06	1.79541e+06	1.76056e+06	2099750	143705	132113
IPI00010270	RAC2	Ras-related C3 botulinum toxin substrate 2	0.996	5.21	1	1	2	8	1594000	1590500	1738000	1587250	2217875	2223625	1751250	1660750	2020750	1804500	2175750	1690500	1914375	1737875	1388625	1352125	2072500	1974500	1953000	1528500	2347375	1729500	2689875	2502750	1592250	1662625	2220750	1706000	1912625	1933125	1826125	1370375	2023500	1740750	2.03844e+06	2.59631e+06	1.79541e+06	1.76056e+06	2099750	143705	132113
IPI00877663	RAC2	Ras-related C3 botulinum toxin substrate 2 (Rho family, small GTP binding protein Rac2), isoform CRA_c	0.996	5.41	1	1	2	8	1594000	1590500	1738000	1587250	2217875	2223625	1751250	1660750	2020750	1804500	2175750	1690500	1914375	1737875	1388625	1352125	2072500	1974500	1953000	1528500	2347375	1729500	2689875	2502750	1592250	1662625	2220750	1706000	1912625	1933125	1826125	1370375	2023500	1740750	2.03844e+06	2.59631e+06	1.79541e+06	1.76056e+06	2099750	143705	132113
IPI00878066	RAC2	Ras-related C3 botulinum toxin substrate 2	0.996	6.76	1	1	2	8	1594000	1590500	1738000	1587250	2217875	2223625	1751250	1660750	2020750	1804500	2175750	1690500	1914375	1737875	1388625	1352125	2072500	1974500	1953000	1528500	2347375	1729500	2689875	2502750	1592250	1662625	2220750	1706000	1912625	1933125	1826125	1370375	2023500	1740750	2.03844e+06	2.59631e+06	1.79541e+06	1.76056e+06	2099750	143705	132113
IPI00879948	RAC2	Ras-related C3 botulinum toxin substrate 2	0.996	6.02	1	1	2	8	1594000	1590500	1738000	1587250	2217875	2223625	1751250	1660750	2020750	1804500	2175750	1690500	1914375	1737875	1388625	1352125	2072500	1974500	1953000	1528500	2347375	1729500	2689875	2502750	1592250	1662625	2220750	1706000	1912625	1933125	1826125	1370375	2023500	1740750	2.03844e+06	2.59631e+06	1.79541e+06	1.76056e+06	2099750	143705	132113
IPI00023138	RAC3	Ras-related C3 botulinum toxin substrate 3	0.996	5.21	1	1	2	8	1594000	1590500	1738000	1587250	2217875	2223625	1751250	1660750	2020750	1804500	2175750	1690500	1914375	1737875	1388625	1352125	2072500	1974500	1953000	1528500	2347375	1729500	2689875	2502750	1592250	1662625	2220750	1706000	1912625	1933125	1826125	1370375	2023500	1740750	2.03844e+06	2.59631e+06	1.79541e+06	1.76056e+06	2099750	143705	132113
				YLECSALTQR	2	0.9957	2
IPI00010320	CBX1	Chromobox protein homolog 1	1	18.38	2	2	3	2	3.32008e+06	2915100	3.83472e+06	2817050	2368350	2.52942e+06	3360650	3.59797e+06	3.24438e+06	3.32107e+06	2851250	2.90297e+06	3.04408e+06	2.80387e+06	3.11702e+06	2.50712e+06	2.77893e+06	2.74553e+06	3.43128e+06	3.32368e+06	2.98832e+06	2.82813e+06	3059500	2812550	3.11759e+06	3.32588e+06	2.44888e+06	3.47931e+06	3282725	2.87711e+06	2923975	2.81207e+06	2.76223e+06	3.37748e+06	2908225	2936025	3.09292e+06	2.97397e+06	2.99599e+06	227112	105445
IPI00878669	CBX1	Uncharacterized protein	1	17.99	2	2	3	2	3.32008e+06	2915100	3.83472e+06	2817050	2368350	2.52942e+06	3360650	3.59797e+06	3.24438e+06	3.32107e+06	2851250	2.90297e+06	3.04408e+06	2.80387e+06	3.11702e+06	2.50712e+06	2.77893e+06	2.74553e+06	3.43128e+06	3.32368e+06	2.98832e+06	2.82813e+06	3059500	2812550	3.11759e+06	3.32588e+06	2.44888e+06	3.47931e+06	3282725	2.87711e+06	2923975	2.81207e+06	2.76223e+06	3.37748e+06	2908225	2936025	3.09292e+06	2.97397e+06	2.99599e+06	227112	105445
				IIGATDSSGELMFLMK	2	0.9998	2
				KKVEEVLEEEEEEYVVEK	3	0.9967	1
IPI00955848	-	SH3 domain binding glutamic acid-rich protein like 3, isoform CRA_a (Fragment)	0.989	3.89	1	1	2	4	2614750	1957050	3611500	2332200	2143000	2849250	3619000	3297750	1621575	2240450	2673750	1371325	2190000	1529000	2431650	1970225	3649000	3694250	2615000	1467625	3075000	3092750	5191500	5035000	2285900	2971850	2496125	3458375	1.93101e+06	2.02254e+06	1859500	2.20094e+06	3671625	2.04131e+06	3083875	5113250	2.80306e+06	2.0035e+06	3.47752e+06	261341	73787.1
IPI00010402	SH3BGRL3	Putative uncharacterized protein	0.989	4.42	1	1	2	4	2614750	1957050	3611500	2332200	2143000	2849250	3619000	3297750	1621575	2240450	2673750	1371325	2190000	1529000	2431650	1970225	3649000	3694250	2615000	1467625	3075000	3092750	5191500	5035000	2285900	2971850	2496125	3458375	1.93101e+06	2.02254e+06	1859500	2.20094e+06	3671625	2.04131e+06	3083875	5113250	2.80306e+06	2.0035e+06	3.47752e+06	261341	73787.1
IPI00514669	SH3BGRL3	SH3 domain binding glutamic acid-rich protein like 3	0.989	11.36	1	1	2	4	2614750	1957050	3611500	2332200	2143000	2849250	3619000	3297750	1621575	2240450	2673750	1371325	2190000	1529000	2431650	1970225	3649000	3694250	2615000	1467625	3075000	3092750	5191500	5035000	2285900	2971850	2496125	3458375	1.93101e+06	2.02254e+06	1859500	2.20094e+06	3671625	2.04131e+06	3083875	5113250	2.80306e+06	2.0035e+06	3.47752e+06	261341	73787.1
IPI00746352	SH3BGRL3	SH3 domain-binding glutamic acid-rich-like protein 3	0.989	10.75	1	1	2	4	2614750	1957050	3611500	2332200	2143000	2849250	3619000	3297750	1621575	2240450	2673750	1371325	2190000	1529000	2431650	1970225	3649000	3694250	2615000	1467625	3075000	3092750	5191500	5035000	2285900	2971850	2496125	3458375	1.93101e+06	2.02254e+06	1859500	2.20094e+06	3671625	2.04131e+06	3083875	5113250	2.80306e+06	2.0035e+06	3.47752e+06	261341	73787.1
				VYSTSVTGSR	2	0.9887	2
IPI00010414	PDLIM1	PDZ and LIM domain protein 1	0.993	12.46	2	2	2	1	26371700	22720700	31520900	22616400	25684800	25739800	28333200	19848600	26553000	24287800	21739400	19092000	28004000	27780500	30723300	20619500	22765800	21071600	30066100	25240100	27760900	21071600	26216600	22756700	24546200	27068650	25712300	24090900	25420400	20415700	27892250	25671400	21918700	27653100	24416250	24486650	2.53545e+07	2.48499e+07	24618675	665605	1.57899e+06
				AALANLCIGDVITAIDGENTSNMTHLEAQNR	3	0.9931	1
				VAASIGNAQK	2	0.9286	1
IPI00010415	ACOT7	isoform 1 of Cytosolic acyl coenzyme A thioester hydrolase	0.993	3.16	1	1	1	6	5.14967e+06	3.37117e+06	4.26683e+06	5328000	4.68433e+06	2.44167e+06	5.70417e+06	5073000	5420500	4.73217e+06	2596000	5.82217e+06	5.52917e+06	5.70267e+06	4672500	4.26033e+06	7.25933e+06	4.97083e+06	6.51133e+06	4.08883e+06	6.27083e+06	5720000	2.20717e+06	2.09867e+06	4.26042e+06	4.79742e+06	3563000	5.38858e+06	5.07633e+06	4.20908e+06	5.61592e+06	4.46642e+06	6.11508e+06	5.30008e+06	5.99542e+06	2.15292e+06	4.50235e+06	4.84194e+06	4890875	388736	315635
IPI00219451	ACOT7	isoform 5 of Cytosolic acyl coenzyme A thioester hydrolase	0.993	3.43	1	1	1	6	5.14967e+06	3.37117e+06	4.26683e+06	5328000	4.68433e+06	2.44167e+06	5.70417e+06	5073000	5420500	4.73217e+06	2596000	5.82217e+06	5.52917e+06	5.70267e+06	4672500	4.26033e+06	7.25933e+06	4.97083e+06	6.51133e+06	4.08883e+06	6.27083e+06	5720000	2.20717e+06	2.09867e+06	4.26042e+06	4.79742e+06	3563000	5.38858e+06	5.07633e+06	4.20908e+06	5.61592e+06	4.46642e+06	6.11508e+06	5.30008e+06	5.99542e+06	2.15292e+06	4.50235e+06	4.84194e+06	4890875	388736	315635
IPI00219452	ACOT7	isoform 6 of Cytosolic acyl coenzyme A thioester hydrolase	0.993	3.65	1	1	1	6	5.14967e+06	3.37117e+06	4.26683e+06	5328000	4.68433e+06	2.44167e+06	5.70417e+06	5073000	5420500	4.73217e+06	2596000	5.82217e+06	5.52917e+06	5.70267e+06	4672500	4.26033e+06	7.25933e+06	4.97083e+06	6.51133e+06	4.08883e+06	6.27083e+06	5720000	2.20717e+06	2.09867e+06	4.26042e+06	4.79742e+06	3563000	5.38858e+06	5.07633e+06	4.20908e+06	5.61592e+06	4.46642e+06	6.11508e+06	5.30008e+06	5.99542e+06	2.15292e+06	4.50235e+06	4.84194e+06	4890875	388736	315635
IPI00395748	ACOT7	cytosolic acyl coenzyme A thioester hydrolase isoform hBACHa	0.993	3.24	1	1	1	6	5.14967e+06	3.37117e+06	4.26683e+06	5328000	4.68433e+06	2.44167e+06	5.70417e+06	5073000	5420500	4.73217e+06	2596000	5.82217e+06	5.52917e+06	5.70267e+06	4672500	4.26033e+06	7.25933e+06	4.97083e+06	6.51133e+06	4.08883e+06	6.27083e+06	5720000	2.20717e+06	2.09867e+06	4.26042e+06	4.79742e+06	3563000	5.38858e+06	5.07633e+06	4.20908e+06	5.61592e+06	4.46642e+06	6.11508e+06	5.30008e+06	5.99542e+06	2.15292e+06	4.50235e+06	4.84194e+06	4890875	388736	315635
IPI00746126	ACOT7	isoform 3 of Cytosolic acyl coenzyme A thioester hydrolase	0.993	4.24	1	1	1	6	5.14967e+06	3.37117e+06	4.26683e+06	5328000	4.68433e+06	2.44167e+06	5.70417e+06	5073000	5420500	4.73217e+06	2596000	5.82217e+06	5.52917e+06	5.70267e+06	4672500	4.26033e+06	7.25933e+06	4.97083e+06	6.51133e+06	4.08883e+06	6.27083e+06	5720000	2.20717e+06	2.09867e+06	4.26042e+06	4.79742e+06	3563000	5.38858e+06	5.07633e+06	4.20908e+06	5.61592e+06	4.46642e+06	6.11508e+06	5.30008e+06	5.99542e+06	2.15292e+06	4.50235e+06	4.84194e+06	4890875	388736	315635
IPI00883762	ACOT7	isoform 2 of Cytosolic acyl coenzyme A thioester hydrolase	0.993	4.88	1	1	1	6	5.14967e+06	3.37117e+06	4.26683e+06	5328000	4.68433e+06	2.44167e+06	5.70417e+06	5073000	5420500	4.73217e+06	2596000	5.82217e+06	5.52917e+06	5.70267e+06	4672500	4.26033e+06	7.25933e+06	4.97083e+06	6.51133e+06	4.08883e+06	6.27083e+06	5720000	2.20717e+06	2.09867e+06	4.26042e+06	4.79742e+06	3563000	5.38858e+06	5.07633e+06	4.20908e+06	5.61592e+06	4.46642e+06	6.11508e+06	5.30008e+06	5.99542e+06	2.15292e+06	4.50235e+06	4.84194e+06	4890875	388736	315635
				LMDEVAGIVAAR	2	0.9933	1
IPI00010418	MYO1C	isoform 2 of Myosin-Ic	0.994	3.21	2	2	2	3	1.15488e+06	833276	789916	943727	639041	591935	1.2535e+06	747270	770318	710756	671608	881288	793738	596319	453098	744878	751587	585259	858824	1.01264e+06	604383	577487	747174	490688	994080	866821	615488	1.00039e+06	740537	776448	695028	598988	668423	935730	590935	618932	869194	702750	703505	89990.8	38390
IPI00743335	MYO1C	isoform 1 of Myosin-Ic	0.994	3.1	2	2	2	3	1.15488e+06	833276	789916	943727	639041	591935	1.2535e+06	747270	770318	710756	671608	881288	793738	596319	453098	744878	751587	585259	858824	1.01264e+06	604383	577487	747174	490688	994080	866821	615488	1.00039e+06	740537	776448	695028	598988	668423	935730	590935	618932	869194	702750	703505	89990.8	38390
IPI00829992	MYO1C	isoform 3 of Myosin-Ic	0.994	3.16	2	2	2	3	1.15488e+06	833276	789916	943727	639041	591935	1.2535e+06	747270	770318	710756	671608	881288	793738	596319	453098	744878	751587	585259	858824	1.01264e+06	604383	577487	747174	490688	994080	866821	615488	1.00039e+06	740537	776448	695028	598988	668423	935730	590935	618932	869194	702750	703505	89990.8	38390
				GVSFYEVPPHLFAVADTVYR	3	0.9195	1
				MSLLQLVEILQSK	2	0.9944	1
IPI00010420	SLC25A31	ADP/ATP translocase 4	1	6.35	2	2	2	1	5399900	6.12493e+06	5.02017e+06	5.17737e+06	4.40647e+06	5.58987e+06	5970600	6.66353e+06	4.69677e+06	5703600	4.93037e+06	5166300	6.26647e+06	5.00063e+06	4728200	4570700	4.31263e+06	4.29867e+06	4709400	6.58063e+06	4.53043e+06	4.68837e+06	3.87543e+06	3.79543e+06	5.76242e+06	5.09877e+06	4.99817e+06	6.31707e+06	5.20018e+06	5.04833e+06	5633550	4649450	4305650	5.64502e+06	4609400	3.83543e+06	5.5441e+06	5.13288e+06	4598875	308424	203317
				GNLANVIR	2	0.9336	1
				YFPTQALNFAFK	2	0.9986	1
IPI00010471	LCP1	Plastin-2	1	30.14	14	15	18	1	1.77529e+08	1.50621e+08	183151223	1.67211e+08	1.66267e+08	1.58606e+08	1.93767e+08	1.5166e+08	1.59019e+08	1.61182e+08	1.7326e+08	138552560	1.55715e+08	1.4926e+08	1.6423e+08	161646499	1.55378e+08	145738342	1.628e+08	166153416	1.60354e+08	1.38425e+08	1.31437e+08	1.28799e+08	164075263	1.75181e+08	162436411	172713780	1.601e+08	1.55906e+08	152487524	1.62938e+08	1.50558e+08	1.64477e+08	149389688	1.30118e+08	1.68602e+08	1.57858e+08	148635660	3.14503e+06	2.30017e+06
				AECMLQQAER	2	0.9998	1
				FSLVGIGGQDLNEGNR	2	0.9998	1
				ISTSLPVLDLIDAIQPGSINYDLLK	2	0.9998	2
				LNLAFIANLFNR	2	0.9998	1
				MINLSVPDTIDER	2	0.9985	1
				MVMTVFACLMGK	2	0.9998	1
				TLTLALIWQLMR	2	0.9942	1
				VDTDGNGYISFNELNDLFK	2	0.9998	2
				VNDDIIVNWVNETLR	2	0.9998	2
				VNHLYSDLSDALVIFQLYEK	2	0.9998	1
				VNHLYSDLSDALVIFQLYEK	3	0.9997	1
				VYALPEDLVEVNPK	2	0.9998	1
				YAISMAR	2	0.9467	1
				YTLNILEEIGGGQK	2	0.9996	1
				YTLNILEEIGGGQKVNDDIIVNWVNETLR	3	0.9906	1
IPI00332981	-	24 kDa protein	0.955	3.77	1	1	1	10	1196300	936660	1280000	1058700	760820	874560	772950	676290	1184100	1194400	1375400	1214900	1148200	841980	642630	698180	1362700	831650	1332800	1162700	998380	989290	875670	881830	1066480	1169350	817690	724620	1189250	1295150	995090	670405	1097175	1247750	993835	878750	944535	1.03747e+06	1.05438e+06	104029	137225
IPI00794899	-	37 kDa protein	0.955	2.41	1	1	1	10	1196300	936660	1280000	1058700	760820	874560	772950	676290	1184100	1194400	1375400	1214900	1148200	841980	642630	698180	1362700	831650	1332800	1162700	998380	989290	875670	881830	1066480	1169350	817690	724620	1189250	1295150	995090	670405	1097175	1247750	993835	878750	944535	1.03747e+06	1.05438e+06	104029	137225
IPI00472523	LGALS9B	isoform 1 of Galectin-9B	0.955	2.25	1	1	1	10	1196300	936660	1280000	1058700	760820	874560	772950	676290	1184100	1194400	1375400	1214900	1148200	841980	642630	698180	1362700	831650	1332800	1162700	998380	989290	875670	881830	1066480	1169350	817690	724620	1189250	1295150	995090	670405	1097175	1247750	993835	878750	944535	1.03747e+06	1.05438e+06	104029	137225
IPI00903067	LGALS9B	isoform 2 of Galectin-9B	0.955	2.25	1	1	1	10	1196300	936660	1280000	1058700	760820	874560	772950	676290	1184100	1194400	1375400	1214900	1148200	841980	642630	698180	1362700	831650	1332800	1162700	998380	989290	875670	881830	1066480	1169350	817690	724620	1189250	1295150	995090	670405	1097175	1247750	993835	878750	944535	1.03747e+06	1.05438e+06	104029	137225
IPI00456941	LGALS9C	Galectin-9C	0.955	2.25	1	1	1	10	1196300	936660	1280000	1058700	760820	874560	772950	676290	1184100	1194400	1375400	1214900	1148200	841980	642630	698180	1362700	831650	1332800	1162700	998380	989290	875670	881830	1066480	1169350	817690	724620	1189250	1295150	995090	670405	1097175	1247750	993835	878750	944535	1.03747e+06	1.05438e+06	104029	137225
IPI00943216	LGALS9C	Uncharacterized protein	0.955	2.25	1	1	1	10	1196300	936660	1280000	1058700	760820	874560	772950	676290	1184100	1194400	1375400	1214900	1148200	841980	642630	698180	1362700	831650	1332800	1162700	998380	989290	875670	881830	1066480	1169350	817690	724620	1189250	1295150	995090	670405	1097175	1247750	993835	878750	944535	1.03747e+06	1.05438e+06	104029	137225
IPI00010477	LGALS9	isoform Long of Galectin-9	0.955	2.25	1	1	1	10	1196300	936660	1280000	1058700	760820	874560	772950	676290	1184100	1194400	1375400	1214900	1148200	841980	642630	698180	1362700	831650	1332800	1162700	998380	989290	875670	881830	1066480	1169350	817690	724620	1189250	1295150	995090	670405	1097175	1247750	993835	878750	944535	1.03747e+06	1.05438e+06	104029	137225
IPI00163684	LGALS9	Lectin, galactoside-binding, soluble, 9 (Galectin 9), isoform CRA_b	0.955	2.57	1	1	1	10	1196300	936660	1280000	1058700	760820	874560	772950	676290	1184100	1194400	1375400	1214900	1148200	841980	642630	698180	1362700	831650	1332800	1162700	998380	989290	875670	881830	1066480	1169350	817690	724620	1189250	1295150	995090	670405	1097175	1247750	993835	878750	944535	1.03747e+06	1.05438e+06	104029	137225
IPI00293267	LGALS9	isoform Short of Galectin-9	0.955	2.48	1	1	1	10	1196300	936660	1280000	1058700	760820	874560	772950	676290	1184100	1194400	1375400	1214900	1148200	841980	642630	698180	1362700	831650	1332800	1162700	998380	989290	875670	881830	1066480	1169350	817690	724620	1189250	1295150	995090	670405	1097175	1247750	993835	878750	944535	1.03747e+06	1.05438e+06	104029	137225
IPI00794258	LGALS9	cDNA FLJ52505, highly similar to Homo sapiens lectin, galactoside-binding, soluble 9, transcript variant short, mRNA	0.955	3.01	1	1	1	10	1196300	936660	1280000	1058700	760820	874560	772950	676290	1184100	1194400	1375400	1214900	1148200	841980	642630	698180	1362700	831650	1332800	1162700	998380	989290	875670	881830	1066480	1169350	817690	724620	1189250	1295150	995090	670405	1097175	1247750	993835	878750	944535	1.03747e+06	1.05438e+06	104029	137225
				FDENAVVR	2	0.9548	1
IPI00010651	SRD5A2	3-oxo-5-alpha-steroid 4-dehydrogenase 2	0.993	11.81	2	2	2	1	6683600	5133200	5993000	4488900	5838400	5290800	7475300	6031200	5637400	5827200	6407000	5497500	4744000	5457200	4366300	4189900	5629400	5616200	6424700	6211000	4105100	4359800	4465800	5639200	5908400	5240950	5564600	6753250	5732300	5952250	5100600	4278100	5622800	6317850	4232450	5052500	5866800	5.26581e+06	5306400	325389	375464
				ALIPFIF	1	0.8652	1
				FSLGVFLFILGMGINIHSDYILR	3	0.9484	1
IPI00010697	ITGA6	isoform Alpha-6X1X2B of Integrin alpha-6	1	4.34	2	2	2	7	1.08282e+06	712139	931375	843698	930732	899267	930000	657657	758096	1.02878e+06	1.41302e+06	1033025	673480	693523	603627	629810	754746	1.17829e+06	767684	1.16584e+06	685355	991709	776034	696604	897480	887537	914999	793829	893439	1.22302e+06	683502	616718	966516	966763	838532	736319	873461	854171	877033	27144.4	136353
IPI00216221	ITGA6	isoform Alpha-6X1A of Integrin alpha-6	1	4.57	2	2	2	7	1.08282e+06	712139	931375	843698	930732	899267	930000	657657	758096	1.02878e+06	1.41302e+06	1033025	673480	693523	603627	629810	754746	1.17829e+06	767684	1.16584e+06	685355	991709	776034	696604	897480	887537	914999	793829	893439	1.22302e+06	683502	616718	966516	966763	838532	736319	873461	854171	877033	27144.4	136353
IPI00216222	ITGA6	isoform Alpha-6X1B of Integrin alpha-6	1	4.49	2	2	2	7	1.08282e+06	712139	931375	843698	930732	899267	930000	657657	758096	1.02878e+06	1.41302e+06	1033025	673480	693523	603627	629810	754746	1.17829e+06	767684	1.16584e+06	685355	991709	776034	696604	897480	887537	914999	793829	893439	1.22302e+06	683502	616718	966516	966763	838532	736319	873461	854171	877033	27144.4	136353
IPI00216223	ITGA6	Uncharacterized protein	1	4.51	2	2	2	7	1.08282e+06	712139	931375	843698	930732	899267	930000	657657	758096	1.02878e+06	1.41302e+06	1033025	673480	693523	603627	629810	754746	1.17829e+06	767684	1.16584e+06	685355	991709	776034	696604	897480	887537	914999	793829	893439	1.22302e+06	683502	616718	966516	966763	838532	736319	873461	854171	877033	27144.4	136353
IPI00216224	ITGA6	isoform Alpha-6X2B of Integrin alpha-6	1	4.51	2	2	2	7	1.08282e+06	712139	931375	843698	930732	899267	930000	657657	758096	1.02878e+06	1.41302e+06	1033025	673480	693523	603627	629810	754746	1.17829e+06	767684	1.16584e+06	685355	991709	776034	696604	897480	887537	914999	793829	893439	1.22302e+06	683502	616718	966516	966763	838532	736319	873461	854171	877033	27144.4	136353
IPI00216225	ITGA6	isoform Alpha-6X1X2A of Integrin alpha-6	1	4.41	2	2	2	7	1.08282e+06	712139	931375	843698	930732	899267	930000	657657	758096	1.02878e+06	1.41302e+06	1033025	673480	693523	603627	629810	754746	1.17829e+06	767684	1.16584e+06	685355	991709	776034	696604	897480	887537	914999	793829	893439	1.22302e+06	683502	616718	966516	966763	838532	736319	873461	854171	877033	27144.4	136353
IPI00921401	ITGA6	isoform 9 of Integrin alpha-6	1	4.47	2	2	2	7	1.08282e+06	712139	931375	843698	930732	899267	930000	657657	758096	1.02878e+06	1.41302e+06	1033025	673480	693523	603627	629810	754746	1.17829e+06	767684	1.16584e+06	685355	991709	776034	696604	897480	887537	914999	793829	893439	1.22302e+06	683502	616718	966516	966763	838532	736319	873461	854171	877033	27144.4	136353
				IEFDNDADPTSESKEDQWMGVTVQSQGPGGK	3	0.9933	1
				LRPIPITASVEIQEPSSR	3	0.9855	1
IPI00010706	GSS	Glutathione synthetase	1	13.71	4	4	4	1	69429450	63250800	73373800	68038100	80249800	74686400	80774250	63668550	64382550	63551350	68315150	65171800	64385750	63955250	66065650	59409150	72279800	70100150	76508400	66993500	70170100	54259850	51234100	51601900	66340125	70705950	77468100	72221400	63966950	66743475	64170500	62737400	71189975	71750950	62214975	51418000	7.16839e+07	6.44046e+07	64143475	2.29598e+06	841439
				AIEHADGGVAAGVAVLDNPYPV	2	0.9997	1
				ALAEGVLLR	2	0.9981	1
				EGGGNNLYGEEMVQALK	2	0.9782	1
				QIEINTISASFGGLASR	2	0.9997	1
IPI00010720	CCT5	T-complex protein 1 subunit epsilon	1	30.5	11	11	12	4	1.12608e+07	1.02064e+07	1.33268e+07	1.08108e+07	1.36946e+07	1.14178e+07	1.62683e+07	1.02743e+07	1.03076e+07	9.2677e+06	1.1937e+07	1.08784e+07	1.1303e+07	1.11292e+07	11300259	1.18831e+07	1.1428e+07	1.01933e+07	9.68622e+06	1.04334e+07	1.0762e+07	9.23564e+06	9.69148e+06	9.77868e+06	1.07336e+07	12068804	12556205	1.32713e+07	9.78765e+06	1.14077e+07	1.12161e+07	1.15917e+07	1.08106e+07	1.00598e+07	9.99883e+06	9.73508e+06	1.21575e+07	1.10008e+07	1.01511e+07	535015	411575
IPI00964079	CCT5	cDNA FLJ58784, highly similar to T-complex protein 1 subunit epsilon	1	31.73	11	11	12	4	1.12608e+07	1.02064e+07	1.33268e+07	1.08108e+07	1.36946e+07	1.14178e+07	1.62683e+07	1.02743e+07	1.03076e+07	9.2677e+06	1.1937e+07	1.08784e+07	1.1303e+07	1.11292e+07	11300259	1.18831e+07	1.1428e+07	1.01933e+07	9.68622e+06	1.04334e+07	1.0762e+07	9.23564e+06	9.69148e+06	9.77868e+06	1.07336e+07	12068804	12556205	1.32713e+07	9.78765e+06	1.14077e+07	1.12161e+07	1.15917e+07	1.08106e+07	1.00598e+07	9.99883e+06	9.73508e+06	1.21575e+07	1.10008e+07	1.01511e+07	535015	411575
IPI00964855	CCT5	57 kDa protein	1	32.04	11	11	12	4	1.12608e+07	1.02064e+07	1.33268e+07	1.08108e+07	1.36946e+07	1.14178e+07	1.62683e+07	1.02743e+07	1.03076e+07	9.2677e+06	1.1937e+07	1.08784e+07	1.1303e+07	1.11292e+07	11300259	1.18831e+07	1.1428e+07	1.01933e+07	9.68622e+06	1.04334e+07	1.0762e+07	9.23564e+06	9.69148e+06	9.77868e+06	1.07336e+07	12068804	12556205	1.32713e+07	9.78765e+06	1.14077e+07	1.12161e+07	1.15917e+07	1.08106e+07	1.00598e+07	9.99883e+06	9.73508e+06	1.21575e+07	1.10008e+07	1.01511e+07	535015	411575
IPI00965269	CCT5	cDNA, FLJ79275, highly similar to T-complex protein 1 subunit epsilon	1	32.8	11	11	12	4	1.12608e+07	1.02064e+07	1.33268e+07	1.08108e+07	1.36946e+07	1.14178e+07	1.62683e+07	1.02743e+07	1.03076e+07	9.2677e+06	1.1937e+07	1.08784e+07	1.1303e+07	1.11292e+07	11300259	1.18831e+07	1.1428e+07	1.01933e+07	9.68622e+06	1.04334e+07	1.0762e+07	9.23564e+06	9.69148e+06	9.77868e+06	1.07336e+07	12068804	12556205	1.32713e+07	9.78765e+06	1.14077e+07	1.12161e+07	1.15917e+07	1.08106e+07	1.00598e+07	9.99883e+06	9.73508e+06	1.21575e+07	1.10008e+07	1.01511e+07	535015	411575
				DVDFELIKVEGK	2	0.9147	1
				ETGANLAICQWGFDDEANHLLLQNNLPAVR	3	0.9998	1
				IADGYEQAAR	2	0.9033	1
				IAILTCPFEPPKPK	2	0.9842	1
				ISDSVLVDIKDTEPLIQTAK	3	0.954	1
				QMAEIAVNAVLTVADMER	3	0.9997	1
				QQHVIETLIGK	3	0.9992	1
				QQISLATQMVR	2	0.9514	1
				VAIEHLDK	2	0.9057	1
				WVGGPEIELIAIATGGR	2	0.9998	2
				YEKEKFEEMIQQIK	3	0.9989	1
IPI00010740	SFPQ	isoform Long of Splicing factor, proline- and glutamine-rich	1	20.23	10	12	13	1	82613700	72704600	87140050	77461100	79353000	81758000	85791350	74902050	74985250	73877600	79043650	69936000	70778150	74714000	68357700	62995550	79973000	71231550	78448650	69321150	81302550	69075500	70141300	65397150	77659150	82300575	80555500	80346700	74431425	74489825	72746075	65676625	75602275	73884900	75189025	67769225	8.02155e+07	7.1836e+07	7.31114e+07	958092	2.09255e+06
				AVVIVDDR	2	0.978	1
				DKLESEMEDAYHEHQANLLR	3	0.9134	1
				FAQHGTFEYEYSQR	3	0.998	1
				FATHAAALSVR	2	0.9924	1
				FATHAAALSVR	3	0.9995	1
				FGQGGAGPVGGQGPR	2	0.9998	2
				LFVGNLPADITEDEFKR	3	0.9985	1
				NLSPYVSNELLEEAFSQFGPIER	2	0.9998	1
				NLSPYVSNELLEEAFSQFGPIER	3	0.9996	1
				RMEELHNQEMQK	3	0.9996	1
				SEEKISDSEGFK	2	0.8017	1
				YGEPGEVFINK	2	0.9997	1
IPI00010796	P4HB	Protein disulfide-isomerase	1	55.91	24	33	40	1	261795289	241736591	292196430	251707242	262137913	264309746	274891355	259276347	238488859	240700079	270791243	214519347	243834446	224605260	228264992	226247524	255130887	231826637	253247748	251233617	248634107	218827663	225436921	207644146	251765940	271951836	2.63224e+08	267083851	239594469	242655295	234219853	227256258	243478762	2.52241e+08	233730885	2.16541e+08	2.63506e+08	2.35931e+08	2.36498e+08	4.30157e+06	3376590
				ALAPEYAK	2	0.8352	1
				EADDIVNWLK	2	0.9997	1
				HNQLPLVIEFTEQTAPK	2	0.9978	1
				HNQLPLVIEFTEQTAPK	3	0.9998	1
				IKPHLMSQELPEDWDKQPVK	3	0.9998	1
				ILFIFIDSDHTDNQR	2	0.9998	2
				ILFIFIDSDHTDNQR	3	0.9993	1
				LAKVDATEESDLAQQYGVR	3	0.9428	1
				LGETYKDHENIVIAK	3	0.9998	1
				LITLEEEMTK	2	0.9998	2
				MDSTANEVEAVK	2	0.9998	2
				NFEDVAFDEK	2	0.9944	1
				NNFEGEVTKENLLDFIK	2	0.9998	1
				NNFEGEVTKENLLDFIK	3	0.9998	1
				QFLQAAEAIDDIPFGITSNSDVFSK	2	0.9998	2
				QLAPIWDK	2	0.9785	1
				QLAPIWDKLGETYKDHENIVIAK	3	0.9464	1
				RTGPAATTLPDGAAAESLVESSEVAVIGFFK	3	0.9309	1
				SNFAEALAAHK	3	0.998	1
				SVSDYDGKLSNFK	2	0.9526	1
				TGPAATTLPDGAAAESLVESSEVAVIGFFK	2	0.9998	2
				TGPAATTLPDGAAAESLVESSEVAVIGFFK	3	0.9998	1
				THILLFLPK	2	0.9989	1
				THILLFLPK	3	0.9996	1
				TVIDYNGER	2	0.9985	1
				VDATEESDLAQQYGVR	2	0.9998	2
				VDATEESDLAQQYGVR	3	0.9998	1
				YKPESEELTAER	2	0.9997	2
				YKPESEELTAER	3	0.9996	1
				YQLDKDGVVLFK	2	0.9963	1
				YQLDKDGVVLFK	3	0.9977	1
				YQLDKDGVVLFKK	2	0.9927	1
				YQLDKDGVVLFKK	3	0.9998	1
IPI00010800	NES	Nestin	0.991	1.11	1	1	1	2	7178500	5508500	9296000	6957500	8738500	7772000	7684000	6688500	8106000	5767000	8519500	6566500	6133000	5362000	7554000	5378000	8856500	6851000	6824000	7656000	6108500	5095500	6631000	5437000	6343500	8126750	8255250	7186250	6936500	7543000	5747500	6466000	7853750	7240000	5602000	6034000	7.47794e+06	6673250	6.68244e+06	446953	379224
IPI00478531	NES	CDNA: FLJ21841 fis, clone HEP01831	0.991	4.19	1	1	1	2	7178500	5508500	9296000	6957500	8738500	7772000	7684000	6688500	8106000	5767000	8519500	6566500	6133000	5362000	7554000	5378000	8856500	6851000	6824000	7656000	6108500	5095500	6631000	5437000	6343500	8126750	8255250	7186250	6936500	7543000	5747500	6466000	7853750	7240000	5602000	6034000	7.47794e+06	6673250	6.68244e+06	446953	379224
				WGPGSSVGSLQALSSSQR	3	0.9912	1
IPI00010810	ETFA	Electron transfer flavoprotein subunit alpha, mitochondrial	1	41.74	8	8	9	1	2.17969e+07	18117900	2.16421e+07	1.91938e+07	1.79404e+07	16538650	18882850	19359250	1.56148e+07	1.47931e+07	1.68594e+07	15381500	15853800	1.74541e+07	18281450	15305900	1.83752e+07	16219316	1.91342e+07	1.7065e+07	19300050	1.66002e+07	1.68553e+07	14196350	1.99574e+07	20417925	1.72395e+07	19121050	1.5204e+07	1.61204e+07	1.6654e+07	16793675	1.72973e+07	1.80996e+07	1.79501e+07	1.55258e+07	1.9184e+07	1.6193e+07	1.72182e+07	701521	360181
				AAVDAGFVPNDMQVGQTGK	2	0.9998	1
				ASSTSPVEISEWLDQK	2	0.9998	1
				GLLPEELTPLILATQK	2	0.9998	2
				GTSFDAAATSGGSASSEK	2	0.9998	1
				LEVAPISDIIAIK	2	0.9965	1
				LGGEVSCLVAGTK	2	0.9997	1
				LLYDLADQLHAAVGASR	3	0.9997	1
				TIVAINKDPEAPIFQVADYGIVADLFK	3	0.9996	1
IPI00010860	PSMD9	isoform p27-L of 26S proteasome non-ATPase regulatory subunit 9	0.946	4.93	1	1	1	3	2.01853e+06	2044200	3.68333e+06	1596300	2686600	1.91693e+06	2.48263e+06	1981400	2.70143e+06	1.44963e+06	2.61277e+06	1248000	1695400	1643800	2.58877e+06	1263400	1534400	1.72333e+06	1.47487e+06	1.64307e+06	1.60907e+06	1.85183e+06	1.29853e+06	1.61917e+06	2.03137e+06	2.63982e+06	2.30177e+06	2.23202e+06	2.07553e+06	1.93038e+06	1669600	1.92608e+06	1.62887e+06	1.55897e+06	1730450	1458850	2.30124e+06	1900400	1.59428e+06	126576	84409.2
IPI00216220	PSMD9	isoform p27-S of 26S proteasome non-ATPase regulatory subunit 9	0.946	5.26	1	1	1	3	2.01853e+06	2044200	3.68333e+06	1596300	2686600	1.91693e+06	2.48263e+06	1981400	2.70143e+06	1.44963e+06	2.61277e+06	1248000	1695400	1643800	2.58877e+06	1263400	1534400	1.72333e+06	1.47487e+06	1.64307e+06	1.60907e+06	1.85183e+06	1.29853e+06	1.61917e+06	2.03137e+06	2.63982e+06	2.30177e+06	2.23202e+06	2.07553e+06	1.93038e+06	1669600	1.92608e+06	1.62887e+06	1.55897e+06	1730450	1458850	2.30124e+06	1900400	1.59428e+06	126576	84409.2
IPI00953045	PSMD9	Uncharacterized protein	0.946	5.26	1	1	1	3	2.01853e+06	2044200	3.68333e+06	1596300	2686600	1.91693e+06	2.48263e+06	1981400	2.70143e+06	1.44963e+06	2.61277e+06	1248000	1695400	1643800	2.58877e+06	1263400	1534400	1.72333e+06	1.47487e+06	1.64307e+06	1.60907e+06	1.85183e+06	1.29853e+06	1.61917e+06	2.03137e+06	2.63982e+06	2.30177e+06	2.23202e+06	2.07553e+06	1.93038e+06	1669600	1.92608e+06	1.62887e+06	1.55897e+06	1730450	1458850	2.30124e+06	1900400	1.59428e+06	126576	84409.2
				HNIICLQNDHK	3	0.9461	1
IPI00010863	ATOX1	Copper transport protein ATOX1	0.968	13.24	1	1	1	1	5164000	3647800	5773700	4410300	5131300	5602300	5396700	5292800	5076400	5942300	5671000	5716200	4350900	5247400	5605700	4598900	5753600	6095200	6096300	5223200	6586500	5295300	6981100	6706500	4405900	5092000	5366800	5344750	5509350	5693600	4799150	5102300	5924400	5659750	5940900	6843800	5.05236e+06	5276100	6.09221e+06	224322	201329
				YDIDLPNKK	3	0.9683	1
IPI00010865	CSNK2B	Casein kinase II subunit beta	0.915	7.91	1	1	1	2	50615000	40699500	57270000	52820000	64325000	59705000	53595000	44963500	56685000	57590000	60025000	52050000	52235000	47004000	36568500	33950500	56390000	48797000	51315000	54245000	46206500	42972000	38657500	39079500	45657250	55045000	62015000	49279250	57137500	56037500	49619500	35259500	52593500	52780000	44589250	38868500	52999125	49513500	4.72078e+07	3.57319e+06	5.03219e+06
IPI00640088	CSNK2B	Casein kinase 2, beta polypeptide, isoform CRA_d	0.915	7.26	1	1	1	2	50615000	40699500	57270000	52820000	64325000	59705000	53595000	44963500	56685000	57590000	60025000	52050000	52235000	47004000	36568500	33950500	56390000	48797000	51315000	54245000	46206500	42972000	38657500	39079500	45657250	55045000	62015000	49279250	57137500	56037500	49619500	35259500	52593500	52780000	44589250	38868500	52999125	49513500	4.72078e+07	3.57319e+06	5.03219e+06
				IHPMAYQLQLQAASNFK	3	0.9146	1
IPI00010896	CLIC1	Chloride intracellular channel protein 1	1	61	13	18	24	1	217358000	180810800	225743800	184947200	209234600	193480600	216394200	179340000	193199900	194166000	206476800	167336000	176684800	178765600	206199300	181703700	198605100	179363820	186674500	183114300	194914200	166055600	165683100	155078820	199084400	205345500	201357600	197867100	193682950	186906400	177725200	193951500	188984460	184894400	180484900	160380960	200913650	1.88067e+08	178686180	1.64484e+06	3.81298e+06
				EEFASTCPDDEEIELAYEQVAK	2	0.9998	2
				EEFASTCPDDEEIELAYEQVAK	3	0.9998	1
				FLDGNELTLADCNLLPK	2	0.9814	2
				FSAYIK	2	0.9489	1
				GFTIPEAFR	2	0.9524	1
				GVTFNVTTVDTK	2	0.9998	2
				IGNCPFSQR	2	0.9998	2
				LAALNPESNTAGLDIFAK	2	0.9998	2
				LAALNPESNTAGLDIFAK	3	0.9998	1
				LFMVLWLK	2	0.9988	2
				LHIVQVVCK	2	0.9934	1
				LHIVQVVCK	3	0.9514	1
				LHIVQVVCKK	2	0.9997	1
				LHIVQVVCKK	3	0.9998	1
				VLDNYLTSPLPEEVDETSAEDEGVSQR	2	0.9998	1
				VLDNYLTSPLPEEVDETSAEDEGVSQR	3	0.9986	1
				VLDNYLTSPLPEEVDETSAEDEGVSQRK	3	0.9998	1
				YLSNAYAR	2	0.9991	1
IPI00010951	EPPK1	Epiplakin	1	4.46	12	12	13	1	91538211	86871900	102809704	85926243	106533790	100576630	114353100	98634940	98905499	95236783	103372909	82483500	105450532	91663630	67456682	79847763	96154191	90626834	105871305	94735122	101931700	85611593	106571788	96528079	8.92051e+07	9.4368e+07	103555210	106494020	97071141	9.29282e+07	98557081	7.36522e+07	9.33905e+07	1.00303e+08	9.37716e+07	1.0155e+08	9.84056e+07	9.05522e+07	9.72538e+07	4.0093e+06	5.75782e+06
				AAREELLAEFGSGTLDLPALTR	3	0.9957	1
				AVPVWDVLASGYVSR	2	0.9998	1
				AVTGYTDPYTGQQISLFQAMQK	3	0.9882	1
				GFFDPNTHENLTYLQLLER	3	0.9998	1
				GFFDPNTHENLTYVQLLR	3	0.9998	2
				KGENYVYINEATR	3	0.9549	1
				LLEAQIATGGIIDPVHSHR	3	0.9992	1
				LLEAQIATGGVIDPVHSHR	3	0.9998	1
				LSVEEAVAAGVVGGEIQEK	3	0.9994	1
				LTAIIEEAEEAPGARPQLQDAWR	3	0.9748	1
				VTPGSGALQGQSVSVWELLFYR	3	0.976	1
				YLEGTSCIAGVLVPAK	2	0.9966	1
IPI00011107	IDH2	Isocitrate dehydrogenase [NADP], mitochondrial	1	12.83	3	3	3	2	10062800	11157000	6087350	5326428	11584315	6907850	7140150	17427400	6272856	5651117	5665050	4553793	15439231	9094934	5075759	5386328	17676300	1.34104e+07	6218450	7033900	1.47309e+07	1.35921e+07	7515750	6893162	10609900	5706889	9.24608e+06	12283775	5.96199e+06	5.10942e+06	1.22671e+07	5.23104e+06	1.55433e+07	6626175	14161483	7204456	9.46166e+06	7.14238e+06	1.08839e+07	1.39725e+06	1.71858e+06
IPI00973298	IDH2	Isocitrate dehydrogenase	1	13.84	3	3	3	2	10062800	11157000	6087350	5326428	11584315	6907850	7140150	17427400	6272856	5651117	5665050	4553793	15439231	9094934	5075759	5386328	17676300	1.34104e+07	6218450	7033900	1.47309e+07	1.35921e+07	7515750	6893162	10609900	5706889	9.24608e+06	12283775	5.96199e+06	5.10942e+06	1.22671e+07	5.23104e+06	1.55433e+07	6626175	14161483	7204456	9.46166e+06	7.14238e+06	1.08839e+07	1.39725e+06	1.71858e+06
				LIDDMVAQVLK	2	0.9997	1
				LNEHFLNTTDFLDTIK	3	0.9996	1
				NYDGDVQSDILAQGFGSLGLMTSVLVCPDGK	3	0.9946	1
IPI00011126	PSMC1	26S protease regulatory subunit 4	1	18.86	6	6	7	1	20288200	15054800	1.67756e+07	1.6227e+07	1.57967e+07	1.62399e+07	1.37736e+07	13136500	1.35063e+07	1.23348e+07	1.76739e+07	1.18133e+07	1.3078e+07	1.10417e+07	13758800	1.35952e+07	1.3281e+07	1.16332e+07	1.24348e+07	1.06007e+07	14520500	12385400	1.32067e+07	12513800	17671500	16501300	16018300	1.3455e+07	12920550	14743600	12059850	1.3677e+07	12457100	1.15177e+07	13452950	1.28603e+07	1.59115e+07	1.33502e+07	1.2572e+07	889340	569938
				AVANQTSATFLR	2	0.9997	2
				KQEGTPEGLYL	2	0.9795	1
				TMLELLNQLDGFDSR	2	0.9997	1
				TMLELLNQLDGFDSRGDVK	3	0.9994	1
				VAEEHAPSIVFIDEIDAIGTK	3	0.9974	1
				VHAVIGVLMDDTDPLVTVMK	3	0.9998	1
IPI00011134	HSPA7	Putative heat shock 70 kDa protein 7	1	9.26	2	2	2	1	2825750	2379600	2808900	2714350	2429000	2402350	2957450	2495100	2074750	2023750	2256200	2106800	2095750	2276950	2612700	2178250	2870850	2348750	2460050	2307950	2811500	2389800	2398250	2169500	2602675	2761625	2415675	2726275	2049250	2181500	2186350	2395475	2609800	2384000	2600650	2283875	2.62656e+06	2.20314e+06	2.46958e+06	78117.8	71545.5
				TPSSSTQATLEIDSLFEGVDFYK	2	0.9048	1
				VEILANDQGNR	1	0.9861	1
IPI00011200	PHGDH	D-3-phosphoglycerate dehydrogenase	1	21.76	6	7	7	1	12325150	1.17989e+07	1.49389e+07	1.02663e+07	1.21397e+07	14190460	13783700	11915663	1.1233e+07	12105136	1.47147e+07	1.16154e+07	1.05673e+07	1.04085e+07	9460701	9751148	12871642	11745577	13726455	11921063	12468955	1.11004e+07	1.17585e+07	11740454	1.2062e+07	12602610	1.31651e+07	1.28497e+07	1.16691e+07	1.31651e+07	1.04879e+07	9.60592e+06	1.23086e+07	12823759	1.17847e+07	1.17495e+07	1.26698e+07	1.1232e+07	1.21666e+07	233019	770587
				ALVDHENVISCPHLGASTK	3	0.9992	1
				GGIVDEGALLR	2	0.9969	1
				ILQDGGLQVVEKQNLSK	3	0.9601	1
				LLSYQTSLVSDGETWHVMGISSLLPSLEAWK	3	0.8234	1
				NAGNCLSPAVIVGLLK	2	0.9997	1
				TQTSDPAMLPTMIGLLAEAGVR	2	0.9997	1
				TQTSDPAMLPTMIGLLAEAGVR	3	0.9998	1
IPI00011212	KRTAP3-1	Keratin-associated protein 3-1	0.995	17.35	1	1	1	1	1698200	1550800	2007700	2140100	1985600	2010700	2855900	2124100	2603600	2393300	2803700	1617600	1312000	2129200	1947700	1777700	5314600	4589400	3012000	906193	1781400	1967300	1946400	2195500	1624500	2073900	1998150	2490000	2498450	2210650	1720600	1862700	4952000	1.9591e+06	1874350	2070950	2.04664e+06	2073100	2.7141e+06	177451	175206
				SCSVPTGPATTFCSFDK	2	0.9954	1
IPI00011229	CTSD	Cathepsin D	1	44.17	14	18	25	1	158648800	144714750	165595550	139833100	142376150	140092200	140125400	131989250	145353300	135436500	139921500	130746600	116040200	112243900	124726150	116016700	126784700	117545550	131452000	130696050	130099400	117411000	112430450	106281150	151681775	152714325	141234175	136057325	140394900	135334050	114142050	120371425	122165125	131074025	123755200	109355800	145421900	1.27561e+08	1.21588e+08	4.05789e+06	6.17041e+06
				AIGAVPLIQGEYMIPCEK	2	0.9998	2
				AIGAVPLIQGEYMIPCEK	3	0.9998	1
				AYWQVHLDQVEVASGLTLCK	3	0.9998	1
				DPDAQPGGELMLGGTDSK	2	0.9998	2
				EGCEAIVDTGTSLMVGPVDEVR	2	0.9998	2
				EGCEAIVDTGTSLMVGPVDEVR	3	0.9998	1
				FDGILGMAYPR	2	0.9998	2
				ISVNNVLPVFDNLMQQK	2	0.9998	2
				ISVNNVLPVFDNLMQQK	3	0.9998	2
				KAYWQVHLDQVEVASGLTLCK	3	0.9998	1
				LVDQNIFSFYLSR	2	0.9998	1
				LVDQNIFSFYLSRDPDAQPGGELMLGGTDSK	3	0.9998	1
				QVFGEATKQPGITFIAAK	2	0.9998	2
				QVFGEATKQPGITFIAAK	3	0.9998	1
				TMSEVGGSVEDLIAK	2	0.9998	1
				VGFAEAAR	2	0.9983	1
				VSTLPAITLK	2	0.9137	1
				YYTVFDRDNNR	2	0.9566	1
IPI00011253	RPS3	40S ribosomal protein S3	1	30.86	5	5	8	1	29162850	24681000	30992550	25273250	25877100	25217400	34618100	31325050	25983800	25709900	26644200	22535450	24325000	21245000	23764150	22479500	27205250	23091450	24281650	24856300	24200750	24233500	22454800	24060400	26921925	28132900	25547250	32971575	25846850	24589825	22785000	23121825	25148350	24568975	24217125	23257600	2.83934e+07	24085875	2.4298e+07	1.61486e+06	705730
				ACYGVLRFIMESGAK	3	0.9137	1
				ELAEDGYSGVEVR	2	0.9998	2
				FGFPEGSVELYAEK	2	0.9998	2
				FVADGIFKAELNEFLTR	2	0.9922	1
				GGKPEPPAMPQPVPTA	2	0.9998	2
IPI00011268	RALY	cDNA FLJ77422, highly similar to Homo sapiens RNA binding protein, autoantigenic (hnRNP-associated with lethal yellow homolog (mouse)), transcript variant 1, mRNA (Fragment)	1	8.14	3	3	3	3	5393950	4.18059e+06	5.42926e+06	4699650	4.90376e+06	4.31683e+06	4637975	4.12092e+06	6208200	4.57707e+06	6.23147e+06	6.01619e+06	4.88918e+06	4.84429e+06	4.12158e+06	4049950	4893600	4.97498e+06	5403375	5428950	7.35162e+06	4.83114e+06	5.27937e+06	4965675	4.78727e+06	5.06445e+06	4.6103e+06	4.37945e+06	5.39263e+06	6.12383e+06	4.86674e+06	4.08577e+06	4.93429e+06	5.41616e+06	6.09138e+06	5.12252e+06	4.71037e+06	5.11724e+06	5.39109e+06	144573	429704
IPI00216044	RALY	isoform 1 of RNA-binding protein Raly	1	8.62	3	3	3	3	5393950	4.18059e+06	5.42926e+06	4699650	4.90376e+06	4.31683e+06	4637975	4.12092e+06	6208200	4.57707e+06	6.23147e+06	6.01619e+06	4.88918e+06	4.84429e+06	4.12158e+06	4049950	4893600	4.97498e+06	5403375	5428950	7.35162e+06	4.83114e+06	5.27937e+06	4965675	4.78727e+06	5.06445e+06	4.6103e+06	4.37945e+06	5.39263e+06	6.12383e+06	4.86674e+06	4.08577e+06	4.93429e+06	5.41616e+06	6.09138e+06	5.12252e+06	4.71037e+06	5.11724e+06	5.39109e+06	144573	429704
IPI00642213	RALY	RNA binding protein, autoantigenic	1	10.55	3	3	3	3	5393950	4.18059e+06	5.42926e+06	4699650	4.90376e+06	4.31683e+06	4637975	4.12092e+06	6208200	4.57707e+06	6.23147e+06	6.01619e+06	4.88918e+06	4.84429e+06	4.12158e+06	4049950	4893600	4.97498e+06	5403375	5428950	7.35162e+06	4.83114e+06	5.27937e+06	4965675	4.78727e+06	5.06445e+06	4.6103e+06	4.37945e+06	5.39263e+06	6.12383e+06	4.86674e+06	4.08577e+06	4.93429e+06	5.41616e+06	6.09138e+06	5.12252e+06	4.71037e+06	5.11724e+06	5.39109e+06	144573	429704
				LEQIAAEQK	2	0.9939	1
				SNIDALLSR	2	0.9483	1
				TELTQIKSNIDALLSR	3	0.9682	1
IPI00011274	HNRPDL	isoform 1 of Heterogeneous nuclear ribonucleoprotein D-like	1	7.62	4	4	4	3	1.04829e+07	8.76268e+06	1.00213e+07	7.32712e+06	8.89802e+06	8.66683e+06	1.04416e+07	7.80537e+06	8.74881e+06	9.36717e+06	8.45071e+06	8.48513e+06	7.34584e+06	7.28952e+06	9.96713e+06	9.80754e+06	8.35457e+06	7.53434e+06	9.51113e+06	7.84855e+06	8.0161e+06	7.69276e+06	7.79912e+06	6.54112e+06	9.62277e+06	8.67423e+06	8.78243e+06	9.12349e+06	9057991	8.46792e+06	7.31768e+06	9.88733e+06	7.94445e+06	8679841	7.85443e+06	7.17012e+06	9.05073e+06	8.68273e+06	7.91221e+06	213358	540169
IPI00045498	HNRPDL	isoform 3 of Heterogeneous nuclear ribonucleoprotein D-like	1	13.11	4	4	4	3	1.04829e+07	8.76268e+06	1.00213e+07	7.32712e+06	8.89802e+06	8.66683e+06	1.04416e+07	7.80537e+06	8.74881e+06	9.36717e+06	8.45071e+06	8.48513e+06	7.34584e+06	7.28952e+06	9.96713e+06	9.80754e+06	8.35457e+06	7.53434e+06	9.51113e+06	7.84855e+06	8.0161e+06	7.69276e+06	7.79912e+06	6.54112e+06	9.62277e+06	8.67423e+06	8.78243e+06	9.12349e+06	9057991	8.46792e+06	7.31768e+06	9.88733e+06	7.94445e+06	8679841	7.85443e+06	7.17012e+06	9.05073e+06	8.68273e+06	7.91221e+06	213358	540169
IPI00845282	HNRPDL	isoform 2 of Heterogeneous nuclear ribonucleoprotein D-like	1	10.63	4	4	4	3	1.04829e+07	8.76268e+06	1.00213e+07	7.32712e+06	8.89802e+06	8.66683e+06	1.04416e+07	7.80537e+06	8.74881e+06	9.36717e+06	8.45071e+06	8.48513e+06	7.34584e+06	7.28952e+06	9.96713e+06	9.80754e+06	8.35457e+06	7.53434e+06	9.51113e+06	7.84855e+06	8.0161e+06	7.69276e+06	7.79912e+06	6.54112e+06	9.62277e+06	8.67423e+06	8.78243e+06	9.12349e+06	9057991	8.46792e+06	7.31768e+06	9.88733e+06	7.94445e+06	8679841	7.85443e+06	7.17012e+06	9.05073e+06	8.68273e+06	7.91221e+06	213358	540169
[truncated: 15,602 more rows]
[truncated: 17 more columns]
