# Supplementary material for: Bioinformatic Analysis of Differential Protein Expression in Calu-3 Cells Exposed to Carbon Nanotubes
Source: Proteomes. 2013 Oct 14;1(3):219–39. doi: 10.3390/proteomes1030219 (PMC4148817; doi:10.3390/proteomes1030219)
Supplement: Supplementary File 1 [file proteomes-01-00219-s001.zip › Supplemental Table 2 High Dose.xls]

## Sheet: Quantification_All_Proteins_Pep
Protein ID	Gene Name	Protein Name	Protein Probability	Protein Coverage (%)	# of Unique Sequences	# of Identified Peptides	Total # of Identified Spectra	# of Proteins in Entry	100ng Control 1A	100ng Control 1B	100ng Control 2A	100ng Control 2B	100ng Control 3A	100ng Control 3B	100ng Multiwall 1A	100ng Multiwall 1B	100ng Multiwall 2A	100ng Multiwall 2B	100ng Multiwall 3A	100ng Multiwall 3B	100ng Singlewall 1A	100ng Singlewall 1B	100ng Singlewall 2A	100ng Singlewall 2B	100ng Singlewall 3A	100ng Singlewall 3B	100ng Control1	100ng Control2	100ng Control3	100ng Multiwall1	100ng Multiwall2	100ng Multiwall3	100ng Singlewall1	100ng Singlewall2	100ng Singlewall3	mean 100ng Control	mean 100ng Multiwall	mean 100ng Singlewall	SEM 100ng Control	SEM 100ng Multiwall	SEM 100ng Singlewall	STDEV 100ng Control	STDEV 100ng Multiwall	STDEV 100ng Singlewall	CV(%) 100ng Control	CV(%) 100ng Multiwall	CV(%) 100ng Singlewall	FC 100ng Multiwall 100ng vs. Control	p 100ng Multiwall 100ng vs. Control
				Peptide Sequence	Peptide Charge	Peptide Probability	Number of Spectra
IPI00000001	STAU1	Isoform Long of Double-stranded RNA-binding protein Staufen homolog 1	1	7.28	3	3	3	4	3461540	2825023	3557003	3289975	3.05512e+06	2623099	3887185	3390995	3.82221e+06	2918955	2.98297e+06	3.48092e+06	3544239	2.99934e+06	3.65738e+06	2490005	2832167	2.6942e+06	3.14328e+06	3423489	2.83911e+06	3639090	3.37058e+06	3.23195e+06	3.27179e+06	3.07369e+06	2.76318e+06	3.13529e+06	3.41387e+06	3.03622e+06	168742	119509	148013	292270	206995	256366	9.32	6.06	8.44	1.1	0.2
IPI00218609	STAU1	Isoform Short of Double-stranded RNA-binding protein Staufen homolog 1	1	8.47	3	3	3	4	3461540	2825023	3557003	3289975	3.05512e+06	2623099	3887185	3390995	3.82221e+06	2918955	2.98297e+06	3.48092e+06	3544239	2.99934e+06	3.65738e+06	2490005	2832167	2.6942e+06	3.14328e+06	3423489	2.83911e+06	3639090	3.37058e+06	3.23195e+06	3.27179e+06	3.07369e+06	2.76318e+06	3.13529e+06	3.41387e+06	3.03622e+06	168742	119509	148013	292270	206995	256366	9.32	6.06	8.44	1.1	0.2
IPI00641873	STAU1	Staufen, RNA binding protein, homolog 1	1	8.5	3	3	3	4	3461540	2825023	3557003	3289975	3.05512e+06	2623099	3887185	3390995	3.82221e+06	2918955	2.98297e+06	3.48092e+06	3544239	2.99934e+06	3.65738e+06	2490005	2832167	2.6942e+06	3.14328e+06	3423489	2.83911e+06	3639090	3.37058e+06	3.23195e+06	3.27179e+06	3.07369e+06	2.76318e+06	3.13529e+06	3.41387e+06	3.03622e+06	168742	119509	148013	292270	206995	256366	9.32	6.06	8.44	1.1	0.2
IPI00643664	STAU1	double-stranded RNA-binding protein Staufen homolog 1 isoform c	1	8.37	3	3	3	4	3461540	2825023	3557003	3289975	3.05512e+06	2623099	3887185	3390995	3.82221e+06	2918955	2.98297e+06	3.48092e+06	3544239	2.99934e+06	3.65738e+06	2490005	2832167	2.6942e+06	3.14328e+06	3423489	2.83911e+06	3639090	3.37058e+06	3.23195e+06	3.27179e+06	3.07369e+06	2.76318e+06	3.13529e+06	3.41387e+06	3.03622e+06	168742	119509	148013	292270	206995	256366	9.32	6.06	8.44	1.1	0.2
				ELLYGGTSPTAETILK	2	0.9979	1
				NAAENMLEILGFK	2	0.9997	1
				VSVGEFVGEGEGK	2	0.9309	1
IPI00000030	PPP2R5D	Isoform Delta-1 of Serine/threonine-protein phosphatase 2A 56 kDa regulatory subunit delta isoform	0.969	1.83	1	1	1	6	273400	246617	372150	283650	228233	318100	261933	375717	676850	381567	241033	251400	253867	244950	209400	129464	322317	291300	260008	327900	273167	318825	529208	246217	249408	169432	306808	287025	364750	241883	20787.5	84858.5	39835.3	36005	146979	68996.7	12.54	40.3	28.52	1.3	0.4
IPI00219543	PPP2R5D	Isoform Delta-2 of Serine/threonine-protein phosphatase 2A 56 kDa regulatory subunit delta isoform	0.969	1.93	1	1	1	6	273400	246617	372150	283650	228233	318100	261933	375717	676850	381567	241033	251400	253867	244950	209400	129464	322317	291300	260008	327900	273167	318825	529208	246217	249408	169432	306808	287025	364750	241883	20787.5	84858.5	39835.3	36005	146979	68996.7	12.54	40.3	28.52	1.3	0.4
IPI00219544	PPP2R5D	Isoform Delta-3 of Serine/threonine-protein phosphatase 2A 56 kDa regulatory subunit delta isoform	0.969	2.22	1	1	1	6	273400	246617	372150	283650	228233	318100	261933	375717	676850	381567	241033	251400	253867	244950	209400	129464	322317	291300	260008	327900	273167	318825	529208	246217	249408	169432	306808	287025	364750	241883	20787.5	84858.5	39835.3	36005	146979	68996.7	12.54	40.3	28.52	1.3	0.4
IPI00946763	PPP2R5D	Delta isoform of regulatory subunit B56, protein phosphatase 2A isoform 1 variant	0.969	2.18	1	1	1	6	273400	246617	372150	283650	228233	318100	261933	375717	676850	381567	241033	251400	253867	244950	209400	129464	322317	291300	260008	327900	273167	318825	529208	246217	249408	169432	306808	287025	364750	241883	20787.5	84858.5	39835.3	36005	146979	68996.7	12.54	40.3	28.52	1.3	0.4
IPI00946908	PPP2R5D	cDNA FLJ55863, highly similar to Serine/threonine-protein phosphatase 2A 56 kDa regulatory subunit delta isoform	0.969	1.85	1	1	1	6	273400	246617	372150	283650	228233	318100	261933	375717	676850	381567	241033	251400	253867	244950	209400	129464	322317	291300	260008	327900	273167	318825	529208	246217	249408	169432	306808	287025	364750	241883	20787.5	84858.5	39835.3	36005	146979	68996.7	12.54	40.3	28.52	1.3	0.4
IPI00947369	PPP2R5D	Protein	0.969	7.1	1	1	1	6	273400	246617	372150	283650	228233	318100	261933	375717	676850	381567	241033	251400	253867	244950	209400	129464	322317	291300	260008	327900	273167	318825	529208	246217	249408	169432	306808	287025	364750	241883	20787.5	84858.5	39835.3	36005	146979	68996.7	12.54	40.3	28.52	1.3	0.4
				VLPIMFPALYR	2	0.9689	1
IPI00000041	RHOB	Rho-related GTP-binding protein RhoB	0.989	12.24	1	1	1	1	1146900	943181	1007800	1311700	752470	718639	842631	546332	652641	819250	921370	958047	736526	969950	782832	1329300	699110	1034800	1.04504e+06	1159750	735554	694482	735946	939708	853238	1056066	866955	980115	790045	925420	126685	75782.9	65443.1	219424	131260	113351	22.39	16.61	12.25	-1.2	0.3
				DEFPEVYVPTVFENYVADIEVDGK	3	0.9889	1
IPI00000051	PFDN1	Prefoldin subunit 1	0.99	9.02	1	1	2	1	13931000	8390500	10704000	5115200	4932800	8231600	7534700	5028700	14190000	7776300	7255900	7754600	5783100	7694800	8466000	7215100	6781200	9488000	11160750	7909600	6582200	6281700	10983150	7505250	6738950	7840550	8134600	8550850	8256700	7.57137e+06	1.36005e+06	1.40824e+06	424776	2355670	2.43914e+06	735734	27.55	29.54	9.72	-1	0.9
				LADIQIEQLNR	2	0.9896	2
IPI00000105	MVP	Major vault protein	1	36.39	19	21	23	1	101520403	7.75235e+07	1.04721e+08	1.01473e+08	85508441	73903542	9.20209e+07	8.53284e+07	9.3942e+07	79969430	9.5893e+07	9.44502e+07	87130237	7.80596e+07	8.12456e+07	78526486	88332667	84851239	8.9522e+07	1.03097e+08	7.9706e+07	8.86747e+07	8.69557e+07	9.51716e+07	8.25949e+07	7.9886e+07	86591953	9.07751e+07	9.02673e+07	8.30243e+07	6.78149e+06	2.50184e+06	1.9477e+06	1.17459e+07	4.33331e+06	3373514	12.94	4.8	4.06	-1	0.9
				AQQLAEVEVKK	3	0.8999	1
				AVIGSTYMLTQDEVLWEK	2	0.9997	1
				AVIGSTYMLTQDEVLWEKELPPGVEELLNK	3	0.9997	1
				DAQGLVLFDVTGQVR	2	0.9998	1
				DLAVAGPEMQVK	2	0.9996	1
				GAVASVTFDDFHK	2	0.9997	1
				GPLEYVPSAK	2	0.9948	1
				HYCTVANPVSR	2	0.9998	2
				IEGEGSVLQAK	2	0.9998	1
				LAQDPFPLYPGEVLEK	2	0.9998	1
				LKAQALAIETEAELQR	3	0.9997	1
				QAIPLDENEGIYVQDVK	3	0.9998	1
				SFFLQPGEQLEQGIQDVYVLSEQQGLLLR	2	0.9998	1
				SFFLQPGEQLEQGIQDVYVLSEQQGLLLR	3	0.9998	1
				STLITDGSTPINLFNTAFGLLGMGPEGQPLGR	2	0.9998	1
				STLITDGSTPINLFNTAFGLLGMGPEGQPLGR	3	0.9998	1
				SVQLAIEITTNSQEAAAK	2	0.9923	1
				TAVFGFETSEAK	2	0.996	1
				VASGPSPGEGISPQSAQAPQAPGDNHVVPVLR	3	0.9998	2
				VPHNAAVQVYDYR	3	0.9998	1
				VVFGPELVSLGPEEQFTVLSLSAGRPK	3	0.9996	1
IPI00000149	CASP8	Isoform 1 of Caspase-8	0.978	3.55	1	1	1	5	413640	672220	830600	826760	558140	442860	659860	568600	826820	328960	701000	495060	733540	660580	689180	524580	601740	701440	542930	828680	500500	614230	577890	598030	697060	606880	651590	624037	596717	651843	103052	10511	26033	178492	18205.6	45090.5	28.6	3.05	6.92	-1	0.8
IPI00220721	CASP8	Isoform 2 of Caspase-8	0.978	3.66	1	1	1	5	413640	672220	830600	826760	558140	442860	659860	568600	826820	328960	701000	495060	733540	660580	689180	524580	601740	701440	542930	828680	500500	614230	577890	598030	697060	606880	651590	624037	596717	651843	103052	10511	26033	178492	18205.6	45090.5	28.6	3.05	6.92	-1	0.8
IPI00220722	CASP8	Isoform 3 of Caspase-8	0.978	4.3	1	1	1	5	413640	672220	830600	826760	558140	442860	659860	568600	826820	328960	701000	495060	733540	660580	689180	524580	601740	701440	542930	828680	500500	614230	577890	598030	697060	606880	651590	624037	596717	651843	103052	10511	26033	178492	18205.6	45090.5	28.6	3.05	6.92	-1	0.8
IPI00220726	CASP8	Isoform 9 of Caspase-8	0.978	3.16	1	1	1	5	413640	672220	830600	826760	558140	442860	659860	568600	826820	328960	701000	495060	733540	660580	689180	524580	601740	701440	542930	828680	500500	614230	577890	598030	697060	606880	651590	624037	596717	651843	103052	10511	26033	178492	18205.6	45090.5	28.6	3.05	6.92	-1	0.8
IPI00305242	CASP8	Isoform 4 of Caspase-8	0.978	3.43	1	1	1	5	413640	672220	830600	826760	558140	442860	659860	568600	826820	328960	701000	495060	733540	660580	689180	524580	601740	701440	542930	828680	500500	614230	577890	598030	697060	606880	651590	624037	596717	651843	103052	10511	26033	178492	18205.6	45090.5	28.6	3.05	6.92	-1	0.8
				NPAEGTWYIQSLCQSLR	2	0.9779	1
IPI00000155	GLYR1	Cytokine-like nuclear factor n-pac, isoform CRA_a	1	5.8	2	2	2	5	1171820	1058280	1541920	1701320	869560	662932	883060	971280	1166960	1248780	754540	1063720	1052680	806794	728921	680016	1344980	968080	1115050	1621620	766246	927170	1207870	909130	929737	704469	1156530	1.16764e+06	1.01472e+06	930245	248321	96713.6	130499	430105	167513	226031	36.84	16.51	24.3	-1.2	0.6
IPI00644210	GLYR1	Isoform 4 of Putative oxidoreductase GLYR1	1	6.82	2	2	2	5	1171820	1058280	1541920	1701320	869560	662932	883060	971280	1166960	1248780	754540	1063720	1052680	806794	728921	680016	1344980	968080	1115050	1621620	766246	927170	1207870	909130	929737	704469	1156530	1.16764e+06	1.01472e+06	930245	248321	96713.6	130499	430105	167513	226031	36.84	16.51	24.3	-1.2	0.6
IPI00647134	GLYR1	Isoform 3 of Putative oxidoreductase GLYR1	1	6.03	2	2	2	5	1171820	1058280	1541920	1701320	869560	662932	883060	971280	1166960	1248780	754540	1063720	1052680	806794	728921	680016	1344980	968080	1115050	1621620	766246	927170	1207870	909130	929737	704469	1156530	1.16764e+06	1.01472e+06	930245	248321	96713.6	130499	430105	167513	226031	36.84	16.51	24.3	-1.2	0.6
IPI00647648	GLYR1	Isoform 2 of Putative oxidoreductase GLYR1	1	6.16	2	2	2	5	1171820	1058280	1541920	1701320	869560	662932	883060	971280	1166960	1248780	754540	1063720	1052680	806794	728921	680016	1344980	968080	1115050	1621620	766246	927170	1207870	909130	929737	704469	1156530	1.16764e+06	1.01472e+06	930245	248321	96713.6	130499	430105	167513	226031	36.84	16.51	24.3	-1.2	0.6
IPI00910934	GLYR1	Isoform 5 of Putative oxidoreductase GLYR1	1	6.99	2	2	2	5	1171820	1058280	1541920	1701320	869560	662932	883060	971280	1166960	1248780	754540	1063720	1052680	806794	728921	680016	1344980	968080	1115050	1621620	766246	927170	1207870	909130	929737	704469	1156530	1.16764e+06	1.01472e+06	930245	248321	96713.6	130499	430105	167513	226031	36.84	16.51	24.3	-1.2	0.6
				ALDQSDNDMSAVYR	2	0.9992	1
				IGFLGLGLMGSGIVSNLLK	2	0.9995	1
IPI00000230	TPM1	tropomyosin alpha-1 chain isoform 2	1	14.08	2	2	2	2	8503450	6864100	9790450	11002400	9139900	9148050	9204350	9137050	10162350	9680900	10831200	10322750	10935300	9895450	8668700	8822100	10562250	9546550	7683775	10396425	9143975	9170700	9921625	10576975	10415375	8745400	10054400	9074725	9.88977e+06	9.73839e+06	783840	406269	507313	1.35765e+06	703679	878692	14.96	7.12	9.02	1.1	0.4
IPI00915324	TPM1	Isoform 6 of Tropomyosin alpha-1 chain	1	14.08	2	2	2	2	8503450	6864100	9790450	11002400	9139900	9148050	9204350	9137050	10162350	9680900	10831200	10322750	10935300	9895450	8668700	8822100	10562250	9546550	7683775	10396425	9143975	9170700	9921625	10576975	10415375	8745400	10054400	9074725	9.88977e+06	9.73839e+06	783840	406269	507313	1.35765e+06	703679	878692	14.96	7.12	9.02	1.1	0.4
				AEDSLLAAEEAAAKAEADVASLNRR	3	0.8705	1
				KLVIIESDLERAEER	3	0.997	1
IPI00000276	CYorf15B	Uncharacterized protein CYorf15B	0.988	6.63	1	1	1	1	123460000	82655000	105400000	88365000	117800000	83568000	121740000	113620000	125710000	89146000	103610000	100990000	129220000	111990000	125490000	98825000	126770000	102290000	103057500	96882500	100684000	117680000	107428000	102300000	120605000	112157500	114530000	100208000	109136000	1.15764e+08	1.79839e+06	4521211	2.51545e+06	3.1149e+06	7.83097e+06	4.35688e+06	3.11	7.18	3.76	1.1	0.1
				RAPGVHLEADPK	3	0.9878	1
IPI00909823	-	cDNA FLJ60710, highly similar to Homo sapiens likely ortholog of mouse immediate early response, erythropoietin 4 (LEREPO4), mRNA	0.97	6.17	1	1	1	2	814450	515850	801550	774350	1095300	975200	787750	635200	975700	514600	993250	926600	648100	723850	1113200	712900	916050	616050	665150	787950	1035250	711475	745150	959925	685975	913050	766050	829450	805517	788358	108835	77813.8	66493.1	188508	134777	115170	22.73	16.73	14.61	-1	0.9
IPI00000279	ZC3H15	Similar to Zinc finger CCCH domain-containing protein 15	0.97	2.32	1	1	1	2	814450	515850	801550	774350	1095300	975200	787750	635200	975700	514600	993250	926600	648100	723850	1113200	712900	916050	616050	665150	787950	1035250	711475	745150	959925	685975	913050	766050	829450	805517	788358	108835	77813.8	66493.1	188508	134777	115170	22.73	16.73	14.61	-1	0.9
				ITLESFLAWK	2	0.9699	1
IPI00000335	HINT2	Histidine triad nucleotide-binding protein 2, mitochondrial	1	22.09	2	2	2	1	5580500	3537600	6351000	6468400	3615400	4832000	4377100	4308100	4853900	3850100	6166500	5639100	3436100	3829800	4792600	4676600	4222000	4250200	4559050	6409700	4223700	4342600	4352000	5902800	3632950	4734600	4236100	5064150	4865800	4.20122e+06	679704	518507	318497	1.17728e+06	898081	551653	23.25	18.46	13.13	-1	0.8
				AQQATPGGAAPTIFSR	2	0.9995	1
				ISQAEEEDQQLLGHLLLVAK	3	0.9944	1
IPI00000494	RPL5	60S ribosomal protein L5	1	15.82	3	3	3	1	37883800	29369450	31073950	30098900	19567200	16523400	18744200	19989750	25991050	16312550	22010400	21231500	21194350	18356100	20416250	16606900	23725900	17065650	33626625	30586425	18045300	19366975	21151800	21620950	19775225	18511575	20395775	27419450	2.07132e+07	1.95609e+07	4768533	686622	554382	8.25934e+06	1.18926e+06	960217	30.12	5.74	4.91	-1.3	0.3
				HIMGQNVADYMR	2	0.9991	1
				IEGDMIVCAAYAHELPK	3	0.8115	1
				VGLTNYAAAYCTGLLLAR	2	0.9937	1
IPI00000513	CDH1	E-cadherin	1	7.92	4	4	5	1	20941600	1.66032e+07	2.18352e+07	18208600	1.46522e+07	1.47998e+07	1.60571e+07	1.87511e+07	1.58199e+07	14635500	10518300	12130700	14415200	1.28209e+07	12323000	1.42777e+07	1.52967e+07	13432500	1.87724e+07	2.00219e+07	14726000	1.74041e+07	1.52277e+07	11324500	1.3618e+07	1.33004e+07	1.43646e+07	17840100	1.46521e+07	1.3761e+07	1.59829e+06	1.77848e+06	315419	2.76831e+06	3.08041e+06	546322	15.52	21.02	3.97	-1.2	0.3
				MALEVGDYK	2	0.9862	1
				NTGVISVVTTGLDR	2	0.9987	1
				VFYSITGQGADTPPVGVFIIER	2	0.9998	2
				YLPRPANPDEIGNFIDENLK	3	0.9997	1
IPI00000581	OTUB1	cDNA FLJ56307, highly similar to Ubiquitin thioesterase protein OTUB1	1	7.79	2	2	2	2	14582000	14988000	13181500	8522250	8080200	6297750	13736500	15474000	15009000	12909500	17119000	17460000	14071500	11659500	9054600	7978950	16839000	9921600	14785000	10851875	7188975	14605250	13959250	17289500	12865500	8516775	13380300	10941950	1.52847e+07	11587525	2193246	1.01962e+06	1.54255e+06	3.79881e+06	1.76603e+06	2.67178e+06	34.72	11.55	23.06	1.4	0.1
IPI00939174	OTUB1	Isoform 1 of Ubiquitin thioesterase OTUB1	1	8.86	2	2	2	2	14582000	14988000	13181500	8522250	8080200	6297750	13736500	15474000	15009000	12909500	17119000	17460000	14071500	11659500	9054600	7978950	16839000	9921600	14785000	10851875	7188975	14605250	13959250	17289500	12865500	8516775	13380300	10941950	1.52847e+07	11587525	2193246	1.01962e+06	1.54255e+06	3.79881e+06	1.76603e+06	2.67178e+06	34.72	11.55	23.06	1.4	0.1
				IQQEIAVQNPLVSER	2	0.9992	1
				LLTSGYLQR	2	0.9924	1
IPI00000634	CCDC6	Coiled-coil domain-containing protein 6	0.995	2.95	1	1	1	3	2.37823e+06	1.87713e+06	2.15953e+06	2.14853e+06	1.45773e+06	1.45473e+06	1.80933e+06	1.63703e+06	2.01403e+06	1.64567e+06	2.21037e+06	2084000	1.61277e+06	1.70597e+06	2190600	1412800	1973400	1.50223e+06	2.12768e+06	2.15403e+06	1.45623e+06	1.72318e+06	1829850	2.14718e+06	1.65937e+06	1801700	1.73782e+06	1912650	1.90007e+06	1.73296e+06	228335	127335	41159.8	395488	220550	71290.8	20.68	11.61	4.11	-1	1
IPI00807498	CCDC6	CCDC6 protein (Fragment)	0.995	4.19	1	1	1	3	2.37823e+06	1.87713e+06	2.15953e+06	2.14853e+06	1.45773e+06	1.45473e+06	1.80933e+06	1.63703e+06	2.01403e+06	1.64567e+06	2.21037e+06	2084000	1.61277e+06	1.70597e+06	2190600	1412800	1973400	1.50223e+06	2.12768e+06	2.15403e+06	1.45623e+06	1.72318e+06	1829850	2.14718e+06	1.65937e+06	1801700	1.73782e+06	1912650	1.90007e+06	1.73296e+06	228335	127335	41159.8	395488	220550	71290.8	20.68	11.61	4.11	-1	1
IPI00956015	CCDC6	Coiled-coil domain-containing protein 6	0.995	2.39	1	1	1	3	2.37823e+06	1.87713e+06	2.15953e+06	2.14853e+06	1.45773e+06	1.45473e+06	1.80933e+06	1.63703e+06	2.01403e+06	1.64567e+06	2.21037e+06	2084000	1.61277e+06	1.70597e+06	2190600	1412800	1973400	1.50223e+06	2.12768e+06	2.15403e+06	1.45623e+06	1.72318e+06	1829850	2.14718e+06	1.65937e+06	1801700	1.73782e+06	1912650	1.90007e+06	1.73296e+06	228335	127335	41159.8	395488	220550	71290.8	20.68	11.61	4.11	-1	1
				AEQEEEFISNTLFK	2	0.9948	1
IPI00000643	BAG2	BAG family molecular chaperone regulator 2	0.941	5.21	1	1	1	1	11175000	8023600	8832500	6074900	7035400	4892500	7179100	6480500	6986600	9714100	5815300	5574100	5967100	5311800	5151700	5720700	6005400	4684600	9599300	7453700	5963950	6829800	8350350	5694700	5639450	5436200	5345000	7.67232e+06	6.95828e+06	5473550	1.05511e+06	769307	87027.7	1.82751e+06	1332479	150736	23.82	19.15	2.75	-1.1	0.6
				LLESLDQLELR	2	0.941	1
IPI00000690	AIFM1	Isoform 1 of Apoptosis-inducing factor 1, mitochondrial	1	17.46	7	7	7	1	2.51004e+07	20447760	2.54172e+07	2.45266e+07	1.82727e+07	17111544	2.04925e+07	19702869	22610098	19154921	17614525	20108289	18590442	1.82928e+07	1.89875e+07	1.68761e+07	20471528	1.65523e+07	2.27741e+07	2.49719e+07	1.76921e+07	2.00977e+07	2.08825e+07	18861407	1.84416e+07	1.79318e+07	1.85119e+07	2.18127e+07	1.99472e+07	1.82951e+07	2.15577e+06	588273	182789	3.7339e+06	1.01892e+06	316600	17.12	5.11	1.73	-1.1	0.5
				ALGTEVIQLFPEK	2	0.9996	1
				ELWFSDDPNVTK	2	0.9633	1
				IDNSVLVLIVGLSTVGAGAYAYK	3	0.9997	1
				ILPEYLSNWTMEK	2	0.9668	1
				ISGLGLTPEQK	2	0.9995	1
				KVETDHIVAAVGLEPNVELAK	3	0.9512	1
				TGGLEIDSDFGGFR	2	0.9997	1
IPI00000760	DDAH2	N(G),N(G)-dimethylarginine dimethylaminohydrolase 2	0.995	18.6	3	3	3	1	13281600	13404260	18326960	11215280	16262700	10161820	9391820	11197980	12990980	9406560	15359540	11195120	11497700	12717060	7875660	10510400	9483680	10490940	13342930	14771120	13212260	10294900	11198770	13277330	12107380	9193030	9987310	1.37754e+07	1.15903e+07	10429240	499269	882933	869834	864759	1.52929e+06	1.5066e+06	6.28	13.19	14.45	-1.2	0.1
				GGGDLPNSQEALQK	2	0.992	1
				GVPESLASGEGAGAGLPALDLAK	2	0.9948	1
				LSDVTLVPVSCSELEK	2	0.9854	1
IPI00000783	PSMB8	Isoform 1 of Proteasome subunit beta type-8	1	14.49	3	3	3	3	10417700	6793500	1.11245e+07	1.19338e+07	7692500	7544400	6229600	8.49973e+06	1.02054e+07	7.86933e+06	8.32687e+06	9612700	8773000	8.27713e+06	9564600	6.58593e+06	8.83027e+06	8.13223e+06	8605600	11529150	7618450	7.36467e+06	9037350	8.96978e+06	8.52507e+06	8.07527e+06	8481250	9.25107e+06	8.45727e+06	8.36053e+06	1.17415e+06	546648	143190	2.03368e+06	946822	248013	21.98	11.2	2.97	-1.1	0.6
IPI00215824	PSMB8	Isoform 2 of Proteasome subunit beta type-8	1	14.71	3	3	3	3	10417700	6793500	1.11245e+07	1.19338e+07	7692500	7544400	6229600	8.49973e+06	1.02054e+07	7.86933e+06	8.32687e+06	9612700	8773000	8.27713e+06	9564600	6.58593e+06	8.83027e+06	8.13223e+06	8605600	11529150	7618450	7.36467e+06	9037350	8.96978e+06	8.52507e+06	8.07527e+06	8481250	9.25107e+06	8.45727e+06	8.36053e+06	1.17415e+06	546648	143190	2.03368e+06	946822	248013	21.98	11.2	2.97	-1.1	0.6
IPI00640155	PSMB8	proteasome subunit beta type-8 isoform E2 proprotein	1	14.49	3	3	3	3	10417700	6793500	1.11245e+07	1.19338e+07	7692500	7544400	6229600	8.49973e+06	1.02054e+07	7.86933e+06	8.32687e+06	9612700	8773000	8.27713e+06	9564600	6.58593e+06	8.83027e+06	8.13223e+06	8605600	11529150	7618450	7.36467e+06	9037350	8.96978e+06	8.52507e+06	8.07527e+06	8481250	9.25107e+06	8.45727e+06	8.36053e+06	1.17415e+06	546648	143190	2.03368e+06	946822	248013	21.98	11.2	2.97	-1.1	0.6
				ASAGSYISALR	2	0.9981	1
				GMGLSMGSMICGWDK	2	0.9916	1
				VESTDVSDLLHQYR	2	0.9954	1
IPI00000787	PSMB9	Isoform LMP2.L of Proteasome subunit beta type-9	1	16.44	2	2	3	4	2.84887e+06	2.07512e+06	2.76733e+06	2.45968e+06	1.72234e+06	1.48096e+06	2223725	2.18976e+06	2.18661e+06	1.47735e+06	1.5225e+06	2.00594e+06	2.09349e+06	1.34164e+06	1.72077e+06	1.54492e+06	2.20172e+06	1.59209e+06	2.46199e+06	2.6135e+06	1601650	2.20674e+06	1.83198e+06	1.76422e+06	1.71756e+06	1.63284e+06	1.8969e+06	2.22572e+06	1.93431e+06	1.7491e+06	315083	137611	77841.7	545740	238350	134826	24.52	12.32	7.71	-1.2	0.4
IPI00170899	PSMB9	Isoform LMP2.S of Proteasome subunit beta type-9	1	17.22	2	2	3	4	2.84887e+06	2.07512e+06	2.76733e+06	2.45968e+06	1.72234e+06	1.48096e+06	2223725	2.18976e+06	2.18661e+06	1.47735e+06	1.5225e+06	2.00594e+06	2.09349e+06	1.34164e+06	1.72077e+06	1.54492e+06	2.20172e+06	1.59209e+06	2.46199e+06	2.6135e+06	1601650	2.20674e+06	1.83198e+06	1.76422e+06	1.71756e+06	1.63284e+06	1.8969e+06	2.22572e+06	1.93431e+06	1.7491e+06	315083	137611	77841.7	545740	238350	134826	24.52	12.32	7.71	-1.2	0.4
IPI00893456	PSMB9	Proteasome subunit beta type	1	18.37	2	2	3	4	2.84887e+06	2.07512e+06	2.76733e+06	2.45968e+06	1.72234e+06	1.48096e+06	2223725	2.18976e+06	2.18661e+06	1.47735e+06	1.5225e+06	2.00594e+06	2.09349e+06	1.34164e+06	1.72077e+06	1.54492e+06	2.20172e+06	1.59209e+06	2.46199e+06	2.6135e+06	1601650	2.20674e+06	1.83198e+06	1.76422e+06	1.71756e+06	1.63284e+06	1.8969e+06	2.22572e+06	1.93431e+06	1.7491e+06	315083	137611	77841.7	545740	238350	134826	24.52	12.32	7.71	-1.2	0.4
IPI00894395	PSMB9	23 kDa protein	1	16.44	2	2	3	4	2.84887e+06	2.07512e+06	2.76733e+06	2.45968e+06	1.72234e+06	1.48096e+06	2223725	2.18976e+06	2.18661e+06	1.47735e+06	1.5225e+06	2.00594e+06	2.09349e+06	1.34164e+06	1.72077e+06	1.54492e+06	2.20172e+06	1.59209e+06	2.46199e+06	2.6135e+06	1601650	2.20674e+06	1.83198e+06	1.76422e+06	1.71756e+06	1.63284e+06	1.8969e+06	2.22572e+06	1.93431e+06	1.7491e+06	315083	137611	77841.7	545740	238350	134826	24.52	12.32	7.71	-1.2	0.4
				DGSSGGVIYLVTITAAGVDHR	3	0.9997	1
				EGGQVYGTLGGMLTR	2	0.9997	2
IPI00000792	CRYZ	Quinone oxidoreductase	1	23.1	6	7	7	1	43808250	33657975	53075050	47008900	36204600	33966325	40879400	35289975	38265125	33052500	41134350	40875750	36178100	35671575	35634950	34137750	39686625	39451575	3.87331e+07	50041975	3.50855e+07	3.80847e+07	3.56588e+07	41005050	3.59248e+07	34886350	39569100	41286850	3.82495e+07	3.67934e+07	4.50243e+06	1.54552e+06	1.41984e+06	7.79843e+06	2.67693e+06	2.45924e+06	18.89	7	6.68	-1.1	0.6
				AGESVLVHGASGGVGLAACQIAR	3	0.9997	1
				ALIHSACVK	2	0.9894	1
				DLSLLSHGGR	2	0.9977	1
				DLSLLSHGGR	3	0.9969	1
				QGAAIGIPYFTAYR	2	0.9998	1
				SDIAVPIPK	2	0.9725	1
				VFEFGGPEVLK	2	0.9996	1
IPI00000811	PSMB6	Proteasome subunit beta type-6	0.989	4.18	1	1	1	2	369600	888850	536850	470814	637350	447031	427084	644050	605700	683700	520650	962650	923700	746500	645650	927900	518950	676350	629225	503832	542190	535567	644700	741650	835100	786775	597650	558416	640639	739842	37095.9	59525.7	72451.5	64251.9	103102	125490	11.51	16.09	16.96	1.1	0.3
IPI00789119	PSMB6	20 kDa protein	0.989	5.26	1	1	1	2	369600	888850	536850	470814	637350	447031	427084	644050	605700	683700	520650	962650	923700	746500	645650	927900	518950	676350	629225	503832	542190	535567	644700	741650	835100	786775	597650	558416	640639	739842	37095.9	59525.7	72451.5	64251.9	103102	125490	11.51	16.09	16.96	1.1	0.3
				TTTGSYIANR	2	0.9888	1
IPI00000816	YWHAE	14-3-3 protein epsilon	1	48.63	10	10	13	1	119807550	110292450	127002200	120774650	100481250	98500600	103245550	100086400	111275000	98139200	101546000	101190350	106293050	91810400	94008100	96602750	110174000	95959800	115050000	123888425	99490925	101665975	104707100	101368175	99051725	95305425	103066900	1.1281e+08	1.0258e+08	99141350	7.13147e+06	1.06681e+06	2.24099e+06	1.23521e+07	1847771	3.88151e+06	10.95	1.8	3.92	-1.1	0.3
				AASDIAMTELPPTHPIR	3	0.9997	2
				DNLTLWTSDMQGDGEEQNKEALQDVEDENQ	3	0.9998	1
				EAAENSLVAYK	2	0.9807	1
				EAAENSLVAYKAASDIAMTELPPTHPIR	3	0.8164	1
				KEAAENSLVAYK	2	0.9974	2
				LAEQAERYDEMVESMK	3	0.9998	1
				LAEQAERYDEMVESMKK	3	0.9998	1
				LICCDILDVLDKHLIPAANTGESK	3	0.9998	1
				VAGMDVELTVEER	2	0.9998	2
				YLAEFATGNDR	2	0.9817	1
IPI00000861	LASP1	Isoform 1 of LIM and SH3 domain protein 1	1	30.27	7	7	10	1	11901750	1.17924e+07	1.40278e+07	13158445	1.21767e+07	1.11134e+07	12772900	1.21295e+07	1.44239e+07	11599685	1.44417e+07	1.54756e+07	13816610	1.12721e+07	13890315	1.17181e+07	1.28633e+07	12612515	1.18471e+07	1.35931e+07	1.16451e+07	1.24512e+07	1.30118e+07	1.49586e+07	1.25443e+07	1.28042e+07	1.27379e+07	1.23617e+07	1.34739e+07	1.26955e+07	618450	759809	77962.4	1.07119e+06	1.31603e+06	135035	8.67	9.77	1.06	1.1	0.3
				ACFHCETCK	2	0.9604	1
				GFSVVADTPELQR	2	0.9998	2
				LKQQSELQSQVR	2	0.9998	2
				QSFTMVADTPENLR	2	0.9998	1
				TGDTGMLPANYVEAI	2	0.9996	1
				TQDQISNIK	2	0.9997	2
				YHEEFEK	2	0.9795	1
IPI00000873	VARS	Valyl-tRNA synthetase	1	15.11	13	14	18	2	57421250	3.65935e+07	5.31127e+07	53376350	4.65756e+07	3.70202e+07	44487729	4.10544e+07	45741800	3.65395e+07	4.67518e+07	4.34544e+07	4.49377e+07	4.22325e+07	4.1856e+07	4.33279e+07	4.3401e+07	4.22361e+07	4.70074e+07	5.32445e+07	4.17979e+07	4.27711e+07	4.11406e+07	4.51031e+07	4.35851e+07	42591975	4.28186e+07	4.73499e+07	4.30049e+07	42998548	3.3088e+06	1.14981e+06	300488	5.73101e+06	1.99154e+06	520460	12.1	4.63	1.21	-1.1	0.3
IPI00893918	VARS	Valyl-tRNA synthetase	1	15.11	13	14	18	2	57421250	3.65935e+07	5.31127e+07	53376350	4.65756e+07	3.70202e+07	44487729	4.10544e+07	45741800	3.65395e+07	4.67518e+07	4.34544e+07	4.49377e+07	4.22325e+07	4.1856e+07	4.33279e+07	4.3401e+07	4.22361e+07	4.70074e+07	5.32445e+07	4.17979e+07	4.27711e+07	4.11406e+07	4.51031e+07	4.35851e+07	42591975	4.28186e+07	4.73499e+07	4.30049e+07	42998548	3.3088e+06	1.14981e+06	300488	5.73101e+06	1.99154e+06	520460	12.1	4.63	1.21	-1.1	0.3
				ADYNLTR	2	0.9579	1
				DPGVITYDLPTPPGEK	2	0.9926	1
				DVSGPMPDSYSPR	2	0.9989	1
				FGLCAYMSQGR	2	0.9997	2
				GALINVPPPFLGLPR	2	0.9899	1
				GIEDNPMVVPLCNR	2	0.9998	2
				HGLEAISIMDSR	2	0.9986	1
				IETMLGDVAVAVHPK	2	0.8715	1
				LLSPFMPFVTEELFQR	2	0.9998	2
				LLSPFMPFVTEELFQR	3	0.9998	1
				LVNWSCTLNSAISDIEVDKK	3	0.9875	1
				SLPIVFDEFVDMDFGTGAVK	2	0.9998	2
				VQGSDSDEEVVVATTR	2	0.9998	1
				YGEAGEGPGWGGAHPR	3	0.9998	1
IPI00000874	PRDX1	Peroxiredoxin-1	1	69.85	16	21	26	1	190287250	154044650	213853250	187372900	161106000	1.36514e+08	175234300	168668800	183611650	152805900	187219400	184867850	163884150	144161400	156733750	145839350	167897750	1.47035e+08	172165950	200613075	1.4881e+08	171951550	168208775	186043625	154022775	151286550	1.57467e+08	1.73863e+08	1.75401e+08	1.54259e+08	1.49783e+07	5.42974e+06	1787927	2.59432e+07	9.40458e+06	3.09678e+06	14.92	5.36	2.01	1	0.9
				ADEGISFR	1	0.9557	1
				ADEGISFR	2	0.9922	2
				ATAVMPDGQFK	2	0.9996	2
				DISLSDYK	1	0.9695	1
				DISLSDYK	2	0.8295	1
				GLFIIDDK	2	0.9994	1
				HGEVCPAGWKPGSDTIKPDVQK	3	0.9998	1
				IGHPAPNFK	2	0.9988	1
				KQGGLGPMNIPLVSDPK	2	0.9998	1
				KQGGLGPMNIPLVSDPK	3	0.9842	1
				KQGGLGPMNIPLVSDPKR	2	0.996	1
				KQGGLGPMNIPLVSDPKR	3	0.9998	1
				LNCQVIGASVDSHFCHLAWVNTPK	3	0.9997	1
				LVQAFQFTDK	2	0.9998	2
				QGGLGPMNIPLVSDPK	2	0.9998	1
				QGGLGPMNIPLVSDPKR	3	0.9998	1
				QITVNDLPVGR	2	0.9998	2
				RTIAQDYGVLK	2	0.9987	1
				TIAQDYGVLK	2	0.9996	2
				TIAQDYGVLKADEGISFR	2	0.9998	1
				TIAQDYGVLKADEGISFR	3	0.9995	1
IPI00937615	EEF1G;TUT1	Elongation factor 1-gamma	1	32.72	9	11	12	2	34498650	3.01205e+07	3.29406e+07	3.0357e+07	2.77974e+07	2.62367e+07	2.62976e+07	2.57747e+07	3.02933e+07	2.60328e+07	25613450	2.72326e+07	2.92089e+07	25857725	27811850	2.46636e+07	2.69264e+07	26434575	3.23096e+07	3.16488e+07	2.70171e+07	2.60361e+07	2.8163e+07	2.6423e+07	2.75333e+07	2.62377e+07	2.66805e+07	3.03251e+07	2.68741e+07	2.68172e+07	1.66501e+06	654091	380200	2.88388e+06	1.13292e+06	658526	9.51	4.22	2.46	-1.1	0.1
IPI00000875	TUT1;EEF1G	cDNA FLJ56389, highly similar to Elongation factor 1-gamma	1	29.36	9	11	12	2	34498650	3.01205e+07	3.29406e+07	3.0357e+07	2.77974e+07	2.62367e+07	2.62976e+07	2.57747e+07	3.02933e+07	2.60328e+07	25613450	2.72326e+07	2.92089e+07	25857725	27811850	2.46636e+07	2.69264e+07	26434575	3.23096e+07	3.16488e+07	2.70171e+07	2.60361e+07	2.8163e+07	2.6423e+07	2.75333e+07	2.62377e+07	2.66805e+07	3.03251e+07	2.68741e+07	2.68172e+07	1.66501e+06	654091	380200	2.88388e+06	1.13292e+06	658526	9.51	4.22	2.46	-1.1	0.1
				AKDPFAHLPK	3	0.995	1
				EYFSWEGAFQHVGK	2	0.9996	1
				GQELAFPLSPDWQVDYESYTWR	2	0.9998	1
				ILGLLDAYLK	2	0.9996	1
				KAAAPAPEEEMDECEQALAAEPK	3	0.9995	1
				KLDPGSEETQTLVR	2	0.9998	1
				KLDPGSEETQTLVR	3	0.8047	1
				STFVLDEFKR	2	0.995	1
				STFVLDEFKR	3	0.9996	2
				VPAFEGDDGFCVFESNAIAYYVSNEELR	3	0.9998	1
				WFLTCINQPQFR	2	0.9998	1
IPI00922838	-	cDNA FLJ56074, highly similar to 150 kDa oxygen-regulated protein	1	9.68	6	7	7	2	3.12889e+08	2.39075e+08	1.88297e+08	1.69669e+08	1.66998e+08	1.36587e+08	1.32226e+08	143924250	2.21131e+08	1.79432e+08	1.04828e+08	9.57763e+07	1.95137e+08	156404700	1.29448e+08	1.47529e+08	1.56395e+08	1.55978e+08	275981600	178982950	1.51792e+08	1.38075e+08	200281500	100301950	1.75771e+08	1.38489e+08	156186550	2.02252e+08	1.46219e+08	1.56815e+08	3.7691e+07	2.91475e+07	1.0767e+07	6.52827e+07	5.04849e+07	1.8649e+07	32.28	34.53	11.89	-1.4	0.3
IPI00000877	HYOU1	Hypoxia up-regulated protein 1	1	9.51	6	7	7	2	3.12889e+08	2.39075e+08	1.88297e+08	1.69669e+08	1.66998e+08	1.36587e+08	1.32226e+08	143924250	2.21131e+08	1.79432e+08	1.04828e+08	9.57763e+07	1.95137e+08	156404700	1.29448e+08	1.47529e+08	1.56395e+08	1.55978e+08	275981600	178982950	1.51792e+08	1.38075e+08	200281500	100301950	1.75771e+08	1.38489e+08	156186550	2.02252e+08	1.46219e+08	1.56815e+08	3.7691e+07	2.91475e+07	1.0767e+07	6.52827e+07	5.04849e+07	1.8649e+07	32.28	34.53	11.89	-1.4	0.3
				DAVVYPILVEFTR	2	0.9988	1
				FFGDSAASMAIK	2	0.9671	1
				LAGLFNEQR	2	0.97	1
				LIPEMDQIFTEVEMTTLEK	2	0.9998	1
				LIPEMDQIFTEVEMTTLEK	3	0.946	1
				LSAASTWLEDEGVGATTVMLK	3	0.9722	1
				NINADEAAAMGAVYQAAALSK	3	0.9998	1
IPI00000949	CRYM	Mu-crystallin homolog	0.994	4.14	1	1	1	2	5360000	4456200	5006500	5219500	4679150	3251600	4356300	4003950	4776550	4047700	5140500	5349500	4350350	4510800	4391650	3895750	5034500	4529800	4908100	5113000	3965375	4180125	4412125	5245000	4430575	4143700	4782150	4.66216e+06	4.61242e+06	4.45214e+06	353377	323304	184620	612067	559980	319771	13.13	12.14	7.18	-1	0.9
IPI00556050	CRYM	mu-crystallin homolog isoform 2	0.994	4.78	1	1	1	2	5360000	4456200	5006500	5219500	4679150	3251600	4356300	4003950	4776550	4047700	5140500	5349500	4350350	4510800	4391650	3895750	5034500	4529800	4908100	5113000	3965375	4180125	4412125	5245000	4430575	4143700	4782150	4.66216e+06	4.61242e+06	4.45214e+06	353377	323304	184620	612067	559980	319771	13.13	12.14	7.18	-1	0.9
				SLGMAVEDTVAAK	2	0.9941	1
IPI00001146	LSM6	U6 snRNA-associated Sm-like protein LSm6	0.992	13.75	1	1	1	1	2054400	2424200	2975600	2057600	2193400	1420400	2200300	2030800	3053300	1984800	2235500	3309500	2857000	1354200	3707300	1562200	2986600	1928500	2239300	2516600	1806900	2115550	2519050	2772500	2105600	2634750	2457550	2187600	2.46903e+06	2399300	206497	191287	155504	357664	331319	269341	16.35	13.42	11.23	1.1	0.4
				GNNVLYISTQK	2	0.9922	1
IPI00001159	GCN1L1	Translational activator GCN1	1	3.56	6	6	6	1	37754393	32388261	41478158	38728919	20600832	21381494	30248849	30185956	35608813	30365279	22881286	23674684	24436858	22305799	19789039	17553947	30827982	27325725	35071327	4.01035e+07	20991163	3.02174e+07	32987046	23277985	2.33713e+07	18671493	2.90769e+07	3.20553e+07	2.88275e+07	2.37066e+07	5719640	2.88764e+06	3.00844e+06	9.90671e+06	5.00154e+06	5210774	30.91	17.35	21.98	-1.1	0.6
				AYSDQAIVNLLK	2	0.8056	1
				ILPEIIPILEEGLR	2	0.9987	1
				LFNDSSPVVLEESWDALNAITK	3	0.9994	1
				LVLPSLLAALEEESWR	2	0.9996	1
				NIVSLLLSMLGHDEDNTR	2	0.8611	1
				VDPLFTELLNGIR	2	0.9976	1
IPI00001400	IL12RB1	Isoform 1 of Interleukin-12 receptor subunit beta-1	0.964	4.38	1	1	1	4	258375	135629	197143	354125	182522	158452	259750	200902	341950	301925	215627	145033	153924	122381	170920	130468	148534	150547	197002	275634	170487	230326	321938	180330	138152	150694	149541	214374	244198	146129	31571.8	41462.8	4002.2	54683.9	71815.7	6932	25.51	29.41	4.74	1.1	0.6
IPI00218703	IL12RB1	Isoform 2 of Interleukin-12 receptor subunit beta-1	0.964	4.39	1	1	1	4	258375	135629	197143	354125	182522	158452	259750	200902	341950	301925	215627	145033	153924	122381	170920	130468	148534	150547	197002	275634	170487	230326	321938	180330	138152	150694	149541	214374	244198	146129	31571.8	41462.8	4002.2	54683.9	71815.7	6932	25.51	29.41	4.74	1.1	0.6
IPI00297449	IL12RB1	Isoform 3 of Interleukin-12 receptor subunit beta-1	0.964	7.61	1	1	1	4	258375	135629	197143	354125	182522	158452	259750	200902	341950	301925	215627	145033	153924	122381	170920	130468	148534	150547	197002	275634	170487	230326	321938	180330	138152	150694	149541	214374	244198	146129	31571.8	41462.8	4002.2	54683.9	71815.7	6932	25.51	29.41	4.74	1.1	0.6
IPI00795120	IL12RB1	77 kDa protein	0.964	4.13	1	1	1	4	258375	135629	197143	354125	182522	158452	259750	200902	341950	301925	215627	145033	153924	122381	170920	130468	148534	150547	197002	275634	170487	230326	321938	180330	138152	150694	149541	214374	244198	146129	31571.8	41462.8	4002.2	54683.9	71815.7	6932	25.51	29.41	4.74	1.1	0.6
				LGDCGPQDDDTESCLCPLEMNVAQEFQLR	3	0.9639	1
IPI00001466	EML4	Echinoderm microtubule-associated protein-like 4	0.987	1.63	1	1	1	6	261600	181600	346600	391667	323400	219183	242433	366733	272483	279633	231000	296050	180283	229050	305867	197533	262167	274217	221600	369133	271292	304583	276058	263525	204667	251700	268192	287342	281389	241519	43338.7	12148.5	19031.5	75064.8	21041.8	32963.5	26.12	7.48	13.65	-1	0.9
IPI00854834	EML4	echinoderm microtubule-associated protein-like 4 isoform b	0.987	1.73	1	1	1	6	261600	181600	346600	391667	323400	219183	242433	366733	272483	279633	231000	296050	180283	229050	305867	197533	262167	274217	221600	369133	271292	304583	276058	263525	204667	251700	268192	287342	281389	241519	43338.7	12148.5	19031.5	75064.8	21041.8	32963.5	26.12	7.48	13.65	-1	0.9
IPI00893067	EML4	Uncharacterized protein	0.987	2.08	1	1	1	6	261600	181600	346600	391667	323400	219183	242433	366733	272483	279633	231000	296050	180283	229050	305867	197533	262167	274217	221600	369133	271292	304583	276058	263525	204667	251700	268192	287342	281389	241519	43338.7	12148.5	19031.5	75064.8	21041.8	32963.5	26.12	7.48	13.65	-1	0.9
IPI00893935	EML4	Uncharacterized protein	0.987	6.27	1	1	1	6	261600	181600	346600	391667	323400	219183	242433	366733	272483	279633	231000	296050	180283	229050	305867	197533	262167	274217	221600	369133	271292	304583	276058	263525	204667	251700	268192	287342	281389	241519	43338.7	12148.5	19031.5	75064.8	21041.8	32963.5	26.12	7.48	13.65	-1	0.9
IPI00913926	EML4	Uncharacterized protein	0.987	2.39	1	1	1	6	261600	181600	346600	391667	323400	219183	242433	366733	272483	279633	231000	296050	180283	229050	305867	197533	262167	274217	221600	369133	271292	304583	276058	263525	204667	251700	268192	287342	281389	241519	43338.7	12148.5	19031.5	75064.8	21041.8	32963.5	26.12	7.48	13.65	-1	0.9
IPI00940934	EML4	109 kDa protein	0.987	1.63	1	1	1	6	261600	181600	346600	391667	323400	219183	242433	366733	272483	279633	231000	296050	180283	229050	305867	197533	262167	274217	221600	369133	271292	304583	276058	263525	204667	251700	268192	287342	281389	241519	43338.7	12148.5	19031.5	75064.8	21041.8	32963.5	26.12	7.48	13.65	-1	0.9
				LSLPQNETVADTTLTK	2	0.9866	1
IPI00478780	SSX10	Putative protein SSX10	0.967	5.96	1	1	1	9	84244.4	737867	1.04273e+06	1.02784e+06	1.05127e+06	815889	932433	1.08487e+06	1.22822e+06	732233	1.20778e+06	1.08914e+06	964833	1.02753e+06	1033200	855189	1137000	1.06174e+06	411056	1.03529e+06	933578	1008650	980228	1.14846e+06	996183	944194	1.09937e+06	793307	1.04578e+06	1013250	193368	51992.2	45601.5	334923	90053.2	78984.1	42.22	8.61	7.8	1.3	0.3
IPI00001520	SSX2B;SSX2	Isoform 1 of Protein SSX2	0.967	4.79	1	1	1	9	84244.4	737867	1.04273e+06	1.02784e+06	1.05127e+06	815889	932433	1.08487e+06	1.22822e+06	732233	1.20778e+06	1.08914e+06	964833	1.02753e+06	1033200	855189	1137000	1.06174e+06	411056	1.03529e+06	933578	1008650	980228	1.14846e+06	996183	944194	1.09937e+06	793307	1.04578e+06	1013250	193368	51992.2	45601.5	334923	90053.2	78984.1	42.22	8.61	7.8	1.3	0.3
IPI00305877	SSX2B;SSX2	Isoform 2 of Protein SSX2	0.967	4.04	1	1	1	9	84244.4	737867	1.04273e+06	1.02784e+06	1.05127e+06	815889	932433	1.08487e+06	1.22822e+06	732233	1.20778e+06	1.08914e+06	964833	1.02753e+06	1033200	855189	1137000	1.06174e+06	411056	1.03529e+06	933578	1008650	980228	1.14846e+06	996183	944194	1.09937e+06	793307	1.04578e+06	1013250	193368	51992.2	45601.5	334923	90053.2	78984.1	42.22	8.61	7.8	1.3	0.3
IPI00941489	SSX2B;SSX2	Uncharacterized protein	0.967	4.79	1	1	1	9	84244.4	737867	1.04273e+06	1.02784e+06	1.05127e+06	815889	932433	1.08487e+06	1.22822e+06	732233	1.20778e+06	1.08914e+06	964833	1.02753e+06	1033200	855189	1137000	1.06174e+06	411056	1.03529e+06	933578	1008650	980228	1.14846e+06	996183	944194	1.09937e+06	793307	1.04578e+06	1013250	193368	51992.2	45601.5	334923	90053.2	78984.1	42.22	8.61	7.8	1.3	0.3
IPI00028377	SSX4B;SSX4	Protein SSX4	0.967	4.79	1	1	1	9	84244.4	737867	1.04273e+06	1.02784e+06	1.05127e+06	815889	932433	1.08487e+06	1.22822e+06	732233	1.20778e+06	1.08914e+06	964833	1.02753e+06	1033200	855189	1137000	1.06174e+06	411056	1.03529e+06	933578	1008650	980228	1.14846e+06	996183	944194	1.09937e+06	793307	1.04578e+06	1013250	193368	51992.2	45601.5	334923	90053.2	78984.1	42.22	8.61	7.8	1.3	0.3
IPI00332129	SSX4B;SSX4	protein SSX4 isoform b	0.967	5.88	1	1	1	9	84244.4	737867	1.04273e+06	1.02784e+06	1.05127e+06	815889	932433	1.08487e+06	1.22822e+06	732233	1.20778e+06	1.08914e+06	964833	1.02753e+06	1033200	855189	1137000	1.06174e+06	411056	1.03529e+06	933578	1008650	980228	1.14846e+06	996183	944194	1.09937e+06	793307	1.04578e+06	1013250	193368	51992.2	45601.5	334923	90053.2	78984.1	42.22	8.61	7.8	1.3	0.3
IPI00651676	SSX4B;SSX4	SSX4 protein	0.967	5.84	1	1	1	9	84244.4	737867	1.04273e+06	1.02784e+06	1.05127e+06	815889	932433	1.08487e+06	1.22822e+06	732233	1.20778e+06	1.08914e+06	964833	1.02753e+06	1033200	855189	1137000	1.06174e+06	411056	1.03529e+06	933578	1008650	980228	1.14846e+06	996183	944194	1.09937e+06	793307	1.04578e+06	1013250	193368	51992.2	45601.5	334923	90053.2	78984.1	42.22	8.61	7.8	1.3	0.3
IPI00175924	SSX7	Protein SSX7	0.967	4.79	1	1	1	9	84244.4	737867	1.04273e+06	1.02784e+06	1.05127e+06	815889	932433	1.08487e+06	1.22822e+06	732233	1.20778e+06	1.08914e+06	964833	1.02753e+06	1033200	855189	1137000	1.06174e+06	411056	1.03529e+06	933578	1008650	980228	1.14846e+06	996183	944194	1.09937e+06	793307	1.04578e+06	1013250	193368	51992.2	45601.5	334923	90053.2	78984.1	42.22	8.61	7.8	1.3	0.3
IPI00176455	SSX9	Protein SSX9	0.967	4.79	1	1	1	9	84244.4	737867	1.04273e+06	1.02784e+06	1.05127e+06	815889	932433	1.08487e+06	1.22822e+06	732233	1.20778e+06	1.08914e+06	964833	1.02753e+06	1033200	855189	1137000	1.06174e+06	411056	1.03529e+06	933578	1008650	980228	1.14846e+06	996183	944194	1.09937e+06	793307	1.04578e+06	1013250	193368	51992.2	45601.5	334923	90053.2	78984.1	42.22	8.61	7.8	1.3	0.3
				MNGDDAFAR	2	0.9667	1
IPI00001539	ACAA2	3-ketoacyl-CoA thiolase, mitochondrial	1	27.71	5	5	5	2	26099700	22359750	30061500	24988950	20591600	19901050	19658700	18923550	24161000	17604300	19696650	19277000	22064350	20902050	20753200	18600700	25385750	21643000	24229725	27525225	20246325	19291125	20882650	19486825	21483200	19676950	23514375	24000425	1.98869e+07	21558175	2.10436e+06	501086	1.1084e+06	3.64486e+06	867907	1.91981e+06	15.19	4.36	8.91	-1.2	0.1
IPI00873829	ACAA2	42 kDa protein	1	27.71	5	5	5	2	26099700	22359750	30061500	24988950	20591600	19901050	19658700	18923550	24161000	17604300	19696650	19277000	22064350	20902050	20753200	18600700	25385750	21643000	24229725	27525225	20246325	19291125	20882650	19486825	21483200	19676950	23514375	24000425	1.98869e+07	21558175	2.10436e+06	501086	1.1084e+06	3.64486e+06	867907	1.91981e+06	15.19	4.36	8.91	-1.2	0.1
				DFTATDLSEFAAK	2	0.9976	1
				DGTVTAGNASGVADGAGAVIIASEDAVKK	3	0.9997	1
				DMDLVEVNEAFAPQYLAVER	3	0.9061	1
				IVGYFVSGCDPSIMGIGPVPAISGALKK	3	0.999	1
				TNVNGGAIALGHPLGGSGSR	3	0.9997	1
IPI00001589	TIMM13	Mitochondrial import inner membrane translocase subunit Tim13	1	25.26	2	2	3	1	7139300	8867500	9783900	6032000	8749200	6593100	8115300	9151600	8594600	4696600	7773200	8240200	6398400	5933700	6331700	6325300	7215100	4812100	8003400	7907950	7671150	8633450	6645600	8006700	6166050	6328500	6013600	7.86083e+06	7.76192e+06	6.16938e+06	98763.2	586750	90919.1	171063	1.01628e+06	157476	2.18	13.09	2.55	-1	0.9
				VQIAVANAQELLQR	2	0.9997	2
				YMDAWNTVSR	2	0.9993	1
IPI00001639	KPNB1	Importin subunit beta-1	1	7.99	6	6	8	1	174925700	136429170	181877800	172936600	151791882	128316481	160418226	160029800	166059285	144668705	173998285	142227400	150731637	134169451	147759351	132112443	158371300	127487000	155677435	177407200	1.40054e+08	160224013	155363995	1.58113e+08	142450544	139935897	142929150	1.57713e+08	1.579e+08	1.41772e+08	1.08308e+07	1.40699e+06	928322	1.87595e+07	2.43697e+06	1.6079e+06	11.89	1.54	1.13	1	1
				DTAAWTVGR	2	0.9818	1
				GALQYLVPILTQTLTK	3	0.9995	1
				LAATNALLNSLEFTK	2	0.9998	2
				SSAYESLMEIVK	2	0.9997	2
				VAALQNLVK	2	0.9957	1
				WLAIDANAR	2	0.8824	1
IPI00910720	-	cDNA FLJ58848, highly similar to Homo sapiens transcription factor IIB	0.914	9.25	1	1	1	2	3469600	3555050	3676700	3547800	1936550	2429150	2787950	2623900	3714600	2065850	3553150	4241750	2800900	4058900	2320000	2270900	3147300	4840050	3512325	3612250	2182850	2705925	2890225	3897450	3429900	2295450	3993675	3102475	3.16453e+06	3239675	460716	370300	499377	797984	641379	864946	25.72	20.27	26.7	1	0.9
IPI00001655	C16orf80	UPF0468 protein C16orf80	0.914	8.29	1	1	1	2	3469600	3555050	3676700	3547800	1936550	2429150	2787950	2623900	3714600	2065850	3553150	4241750	2800900	4058900	2320000	2270900	3147300	4840050	3512325	3612250	2182850	2705925	2890225	3897450	3429900	2295450	3993675	3102475	3.16453e+06	3239675	460716	370300	499377	797984	641379	864946	25.72	20.27	26.7	1	0.9
				NLKKYFTFEVQVLDDK	2	0.9145	1
IPI00001661	RCC1	regulator of chromosome condensation isoform a	1	24.78	5	5	5	7	4.59242e+06	3751075	3.96291e+06	3.5636e+06	2.87684e+06	2.68663e+06	2.84566e+06	3.16711e+06	3.82104e+06	3.00019e+06	2703950	3.34682e+06	3.20064e+06	2.82142e+06	3.43676e+06	2.73601e+06	3.17274e+06	3.04938e+06	4.17175e+06	3.76325e+06	2.78173e+06	3006383	3.41062e+06	3.02538e+06	3.01103e+06	3.08638e+06	3.11106e+06	3.57225e+06	3147461	3.06949e+06	412471	131692	30086	714421	228097	52110.5	20	7.25	1.7	-1.1	0.4
IPI00747309	RCC1	Regulator of chromosome condensation	1	26.6	5	5	5	7	4.59242e+06	3751075	3.96291e+06	3.5636e+06	2.87684e+06	2.68663e+06	2.84566e+06	3.16711e+06	3.82104e+06	3.00019e+06	2703950	3.34682e+06	3.20064e+06	2.82142e+06	3.43676e+06	2.73601e+06	3.17274e+06	3.04938e+06	4.17175e+06	3.76325e+06	2.78173e+06	3006383	3.41062e+06	3.02538e+06	3.01103e+06	3.08638e+06	3.11106e+06	3.57225e+06	3147461	3.06949e+06	412471	131692	30086	714421	228097	52110.5	20	7.25	1.7	-1.1	0.4
IPI00787306	RCC1	regulator of chromosome condensation isoform b	1	25.57	5	5	5	7	4.59242e+06	3751075	3.96291e+06	3.5636e+06	2.87684e+06	2.68663e+06	2.84566e+06	3.16711e+06	3.82104e+06	3.00019e+06	2703950	3.34682e+06	3.20064e+06	2.82142e+06	3.43676e+06	2.73601e+06	3.17274e+06	3.04938e+06	4.17175e+06	3.76325e+06	2.78173e+06	3006383	3.41062e+06	3.02538e+06	3.01103e+06	3.08638e+06	3.11106e+06	3.57225e+06	3147461	3.06949e+06	412471	131692	30086	714421	228097	52110.5	20	7.25	1.7	-1.1	0.4
IPI00925317	RCC1	Uncharacterized protein	1	41.18	5	5	5	7	4.59242e+06	3751075	3.96291e+06	3.5636e+06	2.87684e+06	2.68663e+06	2.84566e+06	3.16711e+06	3.82104e+06	3.00019e+06	2703950	3.34682e+06	3.20064e+06	2.82142e+06	3.43676e+06	2.73601e+06	3.17274e+06	3.04938e+06	4.17175e+06	3.76325e+06	2.78173e+06	3006383	3.41062e+06	3.02538e+06	3.01103e+06	3.08638e+06	3.11106e+06	3.57225e+06	3147461	3.06949e+06	412471	131692	30086	714421	228097	52110.5	20	7.25	1.7	-1.1	0.4
IPI00925791	RCC1	Uncharacterized protein	1	39.58	5	5	5	7	4.59242e+06	3751075	3.96291e+06	3.5636e+06	2.87684e+06	2.68663e+06	2.84566e+06	3.16711e+06	3.82104e+06	3.00019e+06	2703950	3.34682e+06	3.20064e+06	2.82142e+06	3.43676e+06	2.73601e+06	3.17274e+06	3.04938e+06	4.17175e+06	3.76325e+06	2.78173e+06	3006383	3.41062e+06	3.02538e+06	3.01103e+06	3.08638e+06	3.11106e+06	3.57225e+06	3147461	3.06949e+06	412471	131692	30086	714421	228097	52110.5	20	7.25	1.7	-1.1	0.4
IPI00926548	RCC1	Uncharacterized protein	1	41.03	5	5	5	7	4.59242e+06	3751075	3.96291e+06	3.5636e+06	2.87684e+06	2.68663e+06	2.84566e+06	3.16711e+06	3.82104e+06	3.00019e+06	2703950	3.34682e+06	3.20064e+06	2.82142e+06	3.43676e+06	2.73601e+06	3.17274e+06	3.04938e+06	4.17175e+06	3.76325e+06	2.78173e+06	3006383	3.41062e+06	3.02538e+06	3.01103e+06	3.08638e+06	3.11106e+06	3.57225e+06	3147461	3.06949e+06	412471	131692	30086	714421	228097	52110.5	20	7.25	1.7	-1.1	0.4
IPI00927389	RCC1	Uncharacterized protein	1	48.7	5	5	5	7	4.59242e+06	3751075	3.96291e+06	3.5636e+06	2.87684e+06	2.68663e+06	2.84566e+06	3.16711e+06	3.82104e+06	3.00019e+06	2703950	3.34682e+06	3.20064e+06	2.82142e+06	3.43676e+06	2.73601e+06	3.17274e+06	3.04938e+06	4.17175e+06	3.76325e+06	2.78173e+06	3006383	3.41062e+06	3.02538e+06	3.01103e+06	3.08638e+06	3.11106e+06	3.57225e+06	3147461	3.06949e+06	412471	131692	30086	714421	228097	52110.5	20	7.25	1.7	-1.1	0.4
				DTSVEGSEMVPGKVELQEK	3	0.9597	1
				SHSTEPGLVLTLGQGDVGQLGLGENVMER	3	0.9997	1
				SMVPVQVQLDVPVVK	2	0.9252	1
				VASGNDHLVMLTADGDLYTLGCGEQGQLGR	3	0.9997	1
				VVQVSAGDSHTAALTDDGR	3	0.979	1
IPI00001676	NPLOC4	Isoform 2 of Nuclear protein localization protein 4 homolog	1	4.54	2	3	4	2	11279776	8101050	8058950	11371700	9.45197e+06	7029619	12230600	1.00083e+07	10220950	9875250	12344000	10902750	1.1763e+07	7.74408e+06	1.08072e+07	8718400	9.13172e+06	8.55295e+06	9690413	9715325	8.24079e+06	1.11195e+07	10048100	11623375	9.75356e+06	9.76281e+06	8.84234e+06	9.21551e+06	1.09303e+07	9.4529e+06	487412	464474	305294	844222	804492	528785	9.16	7.36	5.59	1.2	0.06
IPI00290543	NPLOC4	Isoform 1 of Nuclear protein localization protein 4 homolog	1	4.61	2	3	4	2	11279776	8101050	8058950	11371700	9.45197e+06	7029619	12230600	1.00083e+07	10220950	9875250	12344000	10902750	1.1763e+07	7.74408e+06	1.08072e+07	8718400	9.13172e+06	8.55295e+06	9690413	9715325	8.24079e+06	1.11195e+07	10048100	11623375	9.75356e+06	9.76281e+06	8.84234e+06	9.21551e+06	1.09303e+07	9.4529e+06	487412	464474	305294	844222	804492	528785	9.16	7.36	5.59	1.2	0.06
				CQPSAITLNR	2	0.9466	1
				VFGAPNVVEDEIDQYLSK	2	0.9997	2
				VFGAPNVVEDEIDQYLSK	3	0.9485	1
IPI00001699	PYCARD	Isoform 1 of Apoptosis-associated speck-like protein containing a CARD	1	12.82	2	2	2	3	3.12767e+06	1.91017e+06	4502300	3425900	2.05883e+06	1.93127e+06	3.36533e+06	2.52647e+06	3.48533e+06	2.23717e+06	3.14073e+06	3.15203e+06	2.65813e+06	2.18557e+06	3.02624e+06	2.00003e+06	3339000	2.71077e+06	2.51892e+06	3964100	1995050	2945900	2861250	3.14638e+06	2421850	2.51313e+06	3.02488e+06	2.82602e+06	2.98451e+06	2.65329e+06	588791	84544.6	187656	1.01982e+06	146436	325030	36.09	4.91	12.25	1.1	0.8
IPI00221360	PYCARD	Isoform 2 of Apoptosis-associated speck-like protein containing a CARD	1	14.2	2	2	2	3	3.12767e+06	1.91017e+06	4502300	3425900	2.05883e+06	1.93127e+06	3.36533e+06	2.52647e+06	3.48533e+06	2.23717e+06	3.14073e+06	3.15203e+06	2.65813e+06	2.18557e+06	3.02624e+06	2.00003e+06	3339000	2.71077e+06	2.51892e+06	3964100	1995050	2945900	2861250	3.14638e+06	2421850	2.51313e+06	3.02488e+06	2.82602e+06	2.98451e+06	2.65329e+06	588791	84544.6	187656	1.01982e+06	146436	325030	36.09	4.91	12.25	1.1	0.8
IPI00221362	PYCARD	Isoform 3 of Apoptosis-associated speck-like protein containing a CARD	1	18.52	2	2	2	3	3.12767e+06	1.91017e+06	4502300	3425900	2.05883e+06	1.93127e+06	3.36533e+06	2.52647e+06	3.48533e+06	2.23717e+06	3.14073e+06	3.15203e+06	2.65813e+06	2.18557e+06	3.02624e+06	2.00003e+06	3339000	2.71077e+06	2.51892e+06	3964100	1995050	2945900	2861250	3.14638e+06	2421850	2.51313e+06	3.02488e+06	2.82602e+06	2.98451e+06	2.65329e+06	588791	84544.6	187656	1.01982e+06	146436	325030	36.09	4.91	12.25	1.1	0.8
				VLTDEQYQAVR	2	0.9975	1
				VTNVEWLLDALYGK	2	0.9996	1
IPI00001726	USP35	Isoform 1 of Ubiquitin carboxyl-terminal hydrolase 35	0.974	2.55	1	1	1	2	7041500	5629500	6687000	7617500	5260000	4444150	5667000	4952900	5764500	4808300	6259000	6071500	5987500	6221500	5800500	5404500	7174000	6666500	6335500	7152250	4852075	5309950	5286400	6165250	6104500	5602500	6920250	6113275	5587200	6.20908e+06	673236	289105	383979	1.16608e+06	500744	665071	19.07	8.96	10.71	-1.1	0.5
IPI00973101	USP35	Isoform 2 of Ubiquitin carboxyl-terminal hydrolase 35	0.974	3.47	1	1	1	2	7041500	5629500	6687000	7617500	5260000	4444150	5667000	4952900	5764500	4808300	6259000	6071500	5987500	6221500	5800500	5404500	7174000	6666500	6335500	7152250	4852075	5309950	5286400	6165250	6104500	5602500	6920250	6113275	5587200	6.20908e+06	673236	289105	383979	1.16608e+06	500744	665071	19.07	8.96	10.71	-1.1	0.5
				IGLINLGNTCYVNSILQALFMASDFR	3	0.9738	1
IPI00001734	PSAT1	Phosphoserine aminotransferase	1	11.08	2	2	2	3	1576044	1.36209e+06	1489300	1.83366e+06	1331170	1044298	1.28332e+06	1.04375e+06	1.54133e+06	1.42619e+06	1.77345e+06	1.26973e+06	1.27821e+06	1251450	988624	1026555	1.28702e+06	1.26983e+06	1.46906e+06	1.66148e+06	1187734	1.16354e+06	1.48376e+06	1.52159e+06	1.26483e+06	1.00759e+06	1.27842e+06	1.43943e+06	1389628	1.18361e+06	137560	113572	88099.9	238260	196713	152594	16.55	14.16	12.89	-1	0.8
IPI00219478	PSAT1	Isoform 2 of Phosphoserine aminotransferase	1	14.2	2	2	2	3	1576044	1.36209e+06	1489300	1.83366e+06	1331170	1044298	1.28332e+06	1.04375e+06	1.54133e+06	1.42619e+06	1.77345e+06	1.26973e+06	1.27821e+06	1251450	988624	1026555	1.28702e+06	1.26983e+06	1.46906e+06	1.66148e+06	1187734	1.16354e+06	1.48376e+06	1.52159e+06	1.26483e+06	1.00759e+06	1.27842e+06	1.43943e+06	1389628	1.18361e+06	137560	113572	88099.9	238260	196713	152594	16.55	14.16	12.89	-1	0.8
IPI00930609	PSAT1	Isoform 1 of Phosphoserine aminotransferase	1	12.43	2	2	2	3	1576044	1.36209e+06	1489300	1.83366e+06	1331170	1044298	1.28332e+06	1.04375e+06	1.54133e+06	1.42619e+06	1.77345e+06	1.26973e+06	1.27821e+06	1251450	988624	1026555	1.28702e+06	1.26983e+06	1.46906e+06	1.66148e+06	1187734	1.16354e+06	1.48376e+06	1.52159e+06	1.26483e+06	1.00759e+06	1.27842e+06	1.43943e+06	1389628	1.18361e+06	137560	113572	88099.9	238260	196713	152594	16.55	14.16	12.89	-1	0.8
				ASLYNAVTIEDVQK	2	0.9995	1
				FGVIFAGAQKNVGSAGVTVVIVRDDLLGFALR	3	0.9899	1
IPI00001754	F11R	Junctional adhesion molecule A	0.997	6.35	1	1	1	2	3373750	3482850	3468500	4858600	3458450	2853650	2931900	2834100	3599900	3408600	4233450	4355450	2698400	2187250	2547800	2387650	2911900	4757300	3428300	4163550	3156050	2883000	3504250	4294450	2442825	2467725	3834600	3.58263e+06	3.56057e+06	2915050	300903	408422	459831	521180	707408	796451	14.55	19.87	27.32	-1	1
IPI00922511	F11R	cDNA FLJ54854, highly similar to Junctional adhesion molecule A	0.997	6.27	1	1	1	2	3373750	3482850	3468500	4858600	3458450	2853650	2931900	2834100	3599900	3408600	4233450	4355450	2698400	2187250	2547800	2387650	2911900	4757300	3428300	4163550	3156050	2883000	3504250	4294450	2442825	2467725	3834600	3.58263e+06	3.56057e+06	2915050	300903	408422	459831	521180	707408	796451	14.55	19.87	27.32	-1	1
				ITASYEDRVTFLPTGITFK	3	0.9963	1
IPI00002134	PSMD5	26S proteasome non-ATPase regulatory subunit 5	0.994	8.53	2	2	2	2	8.72247e+06	5913350	7102500	7.17333e+06	5.81387e+06	4606250	5850400	5709550	6.30353e+06	4.97357e+06	7025800	6.91347e+06	5.41518e+06	5.58677e+06	6.25757e+06	4.89162e+06	6384250	5.91348e+06	7.31791e+06	7.13792e+06	5.21006e+06	5779975	5638550	6.96963e+06	5500975	5.57459e+06	6.14887e+06	6.55529e+06	6.12939e+06	5.74148e+06	674622	422103	204800	1.16848e+06	731103	354724	17.82	11.93	6.18	-1.1	0.6
IPI00909766	PSMD5	cDNA FLJ52877, highly similar to 26S proteasome non-ATPase regulatory subunit 5	0.994	9.33	2	2	2	2	8.72247e+06	5913350	7102500	7.17333e+06	5.81387e+06	4606250	5850400	5709550	6.30353e+06	4.97357e+06	7025800	6.91347e+06	5.41518e+06	5.58677e+06	6.25757e+06	4.89162e+06	6384250	5.91348e+06	7.31791e+06	7.13792e+06	5.21006e+06	5779975	5638550	6.96963e+06	5500975	5.57459e+06	6.14887e+06	6.55529e+06	6.12939e+06	5.74148e+06	674622	422103	204800	1.16848e+06	731103	354724	17.82	11.93	6.18	-1.1	0.6
				TIAEIFGNPNYLR	2	0.9641	1
				VFEMIESQDPTMIGVAVDTVGILGSNVEGK	3	0.994	1
IPI00644667	SAR1A	SAR1 gene homolog A	1	18.18	2	2	2	5	2.51103e+06	1991050	2.80912e+06	3158350	2359750	2612350	3.10108e+06	2.47637e+06	2.01323e+06	2.12148e+06	2.95892e+06	3.18657e+06	2.45552e+06	2.18382e+06	2.41822e+06	2.52747e+06	2.51567e+06	1.99803e+06	2.25104e+06	2.98373e+06	2486050	2788725	2.06736e+06	3.07274e+06	2.31967e+06	2.47284e+06	2256850	2.57361e+06	2.64294e+06	2.34979e+06	215993	299243	64144.3	374111	518304	111101	14.54	19.61	4.73	1	0.9
IPI00002149	SAR1B	GTP-binding protein SAR1b	1	11.11	2	2	2	5	2.51103e+06	1991050	2.80912e+06	3158350	2359750	2612350	3.10108e+06	2.47637e+06	2.01323e+06	2.12148e+06	2.95892e+06	3.18657e+06	2.45552e+06	2.18382e+06	2.41822e+06	2.52747e+06	2.51567e+06	1.99803e+06	2.25104e+06	2.98373e+06	2486050	2788725	2.06736e+06	3.07274e+06	2.31967e+06	2.47284e+06	2256850	2.57361e+06	2.64294e+06	2.34979e+06	215993	299243	64144.3	374111	518304	111101	14.54	19.61	4.73	1	0.9
IPI00964410	SAR1B	Uncharacterized protein	1	21.36	2	2	2	5	2.51103e+06	1991050	2.80912e+06	3158350	2359750	2612350	3.10108e+06	2.47637e+06	2.01323e+06	2.12148e+06	2.95892e+06	3.18657e+06	2.45552e+06	2.18382e+06	2.41822e+06	2.52747e+06	2.51567e+06	1.99803e+06	2.25104e+06	2.98373e+06	2486050	2788725	2.06736e+06	3.07274e+06	2.31967e+06	2.47284e+06	2256850	2.57361e+06	2.64294e+06	2.34979e+06	215993	299243	64144.3	374111	518304	111101	14.54	19.61	4.73	1	0.9
IPI00966157	SAR1B	Uncharacterized protein	1	12.94	2	2	2	5	2.51103e+06	1991050	2.80912e+06	3158350	2359750	2612350	3.10108e+06	2.47637e+06	2.01323e+06	2.12148e+06	2.95892e+06	3.18657e+06	2.45552e+06	2.18382e+06	2.41822e+06	2.52747e+06	2.51567e+06	1.99803e+06	2.25104e+06	2.98373e+06	2486050	2788725	2.06736e+06	3.07274e+06	2.31967e+06	2.47284e+06	2256850	2.57361e+06	2.64294e+06	2.34979e+06	215993	299243	64144.3	374111	518304	111101	14.54	19.61	4.73	1	0.9
IPI00968137	SAR1B	Uncharacterized protein	1	15.28	2	2	2	5	2.51103e+06	1991050	2.80912e+06	3158350	2359750	2612350	3.10108e+06	2.47637e+06	2.01323e+06	2.12148e+06	2.95892e+06	3.18657e+06	2.45552e+06	2.18382e+06	2.41822e+06	2.52747e+06	2.51567e+06	1.99803e+06	2.25104e+06	2.98373e+06	2486050	2788725	2.06736e+06	3.07274e+06	2.31967e+06	2.47284e+06	2256850	2.57361e+06	2.64294e+06	2.34979e+06	215993	299243	64144.3	374111	518304	111101	14.54	19.61	4.73	1	0.9
				LVFLGLDNAGK	2	0.9921	1
				TTLLHMLKDDR	3	0.9548	1
IPI00002212	STK24	Isoform B of Serine/threonine-protein kinase 24	0.977	3.39	1	1	1	5	2848000	2595800	4341800	4086800	1756120	1718020	2335600	2417800	2802200	2393600	1989460	1793680	2228000	2114400	2020000	1798720	2546800	2120600	2721900	4214300	1737070	2376700	2597900	1891570	2171200	1909360	2333700	2891090	2.28872e+06	2.13809e+06	720101	208591	123610	1.24725e+06	361290	214099	43.14	15.79	10.01	-1.3	0.5
IPI00552426	STK24	Serine/threonine kinase 24	0.977	6.73	1	1	1	5	2848000	2595800	4341800	4086800	1756120	1718020	2335600	2417800	2802200	2393600	1989460	1793680	2228000	2114400	2020000	1798720	2546800	2120600	2721900	4214300	1737070	2376700	2597900	1891570	2171200	1909360	2333700	2891090	2.28872e+06	2.13809e+06	720101	208591	123610	1.24725e+06	361290	214099	43.14	15.79	10.01	-1.3	0.5
IPI00640104	STK24	Serine/threonine kinase 24	0.977	3.42	1	1	1	5	2848000	2595800	4341800	4086800	1756120	1718020	2335600	2417800	2802200	2393600	1989460	1793680	2228000	2114400	2020000	1798720	2546800	2120600	2721900	4214300	1737070	2376700	2597900	1891570	2171200	1909360	2333700	2891090	2.28872e+06	2.13809e+06	720101	208591	123610	1.24725e+06	361290	214099	43.14	15.79	10.01	-1.3	0.5
IPI00909904	STK24	cDNA FLJ61383, highly similar to Serine/threonine-protein kinase 24	0.977	3.33	1	1	1	5	2848000	2595800	4341800	4086800	1756120	1718020	2335600	2417800	2802200	2393600	1989460	1793680	2228000	2114400	2020000	1798720	2546800	2120600	2721900	4214300	1737070	2376700	2597900	1891570	2171200	1909360	2333700	2891090	2.28872e+06	2.13809e+06	720101	208591	123610	1.24725e+06	361290	214099	43.14	15.79	10.01	-1.3	0.5
IPI00966845	STK24	Isoform A of Serine/threonine-protein kinase 24	0.977	3.48	1	1	1	5	2848000	2595800	4341800	4086800	1756120	1718020	2335600	2417800	2802200	2393600	1989460	1793680	2228000	2114400	2020000	1798720	2546800	2120600	2721900	4214300	1737070	2376700	2597900	1891570	2171200	1909360	2333700	2891090	2.28872e+06	2.13809e+06	720101	208591	123610	1.24725e+06	361290	214099	43.14	15.79	10.01	-1.3	0.5
				ADIWSLGITAIELAR	2	0.9768	1
IPI00002214	KPNA2	Importin subunit alpha-2	0.963	2.84	1	1	1	2	4576850	2410600	3804750	3642200	2741950	3339050	3526300	2628500	5162000	4510100	2829600	4551600	4887300	2225600	2627050	2889750	2615750	4884700	3493725	3723475	3040500	3077400	4836050	3690600	3556450	2758400	3750225	3.41923e+06	3.86802e+06	3355025	200645	515370	303512	347528	892648	525698	10.16	23.08	15.67	1.1	0.5
IPI00789457	KPNA2	Karyopherin alpha 2	0.963	2.84	1	1	1	2	4576850	2410600	3804750	3642200	2741950	3339050	3526300	2628500	5162000	4510100	2829600	4551600	4887300	2225600	2627050	2889750	2615750	4884700	3493725	3723475	3040500	3077400	4836050	3690600	3556450	2758400	3750225	3.41923e+06	3.86802e+06	3355025	200645	515370	303512	347528	892648	525698	10.16	23.08	15.67	1.1	0.5
				LLGASELPIVTPALR	2	0.963	1
IPI00002230	NCEH1	neutral cholesterol ester hydrolase 1 isoform b	1	9.09	3	3	4	3	5884300	4.31029e+06	6.53497e+06	6616700	4854150	4.24554e+06	5.05117e+06	5312900	5.11137e+06	4839275	5.97604e+06	5.42526e+06	4.90619e+06	4.52166e+06	4805350	4.75386e+06	5069925	5.67084e+06	5.0973e+06	6.57583e+06	4.54985e+06	5.18203e+06	4.97532e+06	5700650	4713925	4.7796e+06	5.37038e+06	5.40766e+06	5.286e+06	4.95464e+06	605090	215741	208736	1.04805e+06	373674	361541	19.38	7.07	7.3	-1	0.9
IPI00924788	NCEH1	neutral cholesterol ester hydrolase 1 isoform a	1	8.93	3	3	4	3	5884300	4.31029e+06	6.53497e+06	6616700	4854150	4.24554e+06	5.05117e+06	5312900	5.11137e+06	4839275	5.97604e+06	5.42526e+06	4.90619e+06	4.52166e+06	4805350	4.75386e+06	5069925	5.67084e+06	5.0973e+06	6.57583e+06	4.54985e+06	5.18203e+06	4.97532e+06	5700650	4713925	4.7796e+06	5.37038e+06	5.40766e+06	5.286e+06	4.95464e+06	605090	215741	208736	1.04805e+06	373674	361541	19.38	7.07	7.3	-1	0.9
IPI00925612	NCEH1	Isoform 1 of Neutral cholesterol ester hydrolase 1	1	9.8	3	3	4	3	5884300	4.31029e+06	6.53497e+06	6616700	4854150	4.24554e+06	5.05117e+06	5312900	5.11137e+06	4839275	5.97604e+06	5.42526e+06	4.90619e+06	4.52166e+06	4805350	4.75386e+06	5069925	5.67084e+06	5.0973e+06	6.57583e+06	4.54985e+06	5.18203e+06	4.97532e+06	5700650	4713925	4.7796e+06	5.37038e+06	5.40766e+06	5.286e+06	4.95464e+06	605090	215741	208736	1.04805e+06	373674	361541	19.38	7.07	7.3	-1	0.9
				IVQELPQLLDAR	2	0.9998	2
				SAPLIADQAVLQLLPK	2	0.9994	1
				VTDTDFDGVEVR	2	0.9997	1
IPI00002255	LRBA	Isoform 1 of Lipopolysaccharide-responsive and beige-like anchor protein	0.984	0.49	1	1	1	3	1510200	1.18463e+06	2.13757e+06	1.86837e+06	1.40607e+06	1192600	1.16747e+06	1467900	1731900	1.11653e+06	1380800	1.28407e+06	1.52667e+06	1538400	1750400	1218800	1.73203e+06	1.36047e+06	1.34742e+06	2.00297e+06	1.29933e+06	1.31768e+06	1.42422e+06	1.33243e+06	1.53253e+06	1484600	1546250	1.54991e+06	1.35811e+06	1.52113e+06	226955	33325.9	18688.2	393098	57722.2	32368.9	25.36	4.25	2.13	-1.1	0.5
IPI00945818	LRBA	Isoform 2 of Lipopolysaccharide-responsive and beige-like anchor protein	0.984	0.49	1	1	1	3	1510200	1.18463e+06	2.13757e+06	1.86837e+06	1.40607e+06	1192600	1.16747e+06	1467900	1731900	1.11653e+06	1380800	1.28407e+06	1.52667e+06	1538400	1750400	1218800	1.73203e+06	1.36047e+06	1.34742e+06	2.00297e+06	1.29933e+06	1.31768e+06	1.42422e+06	1.33243e+06	1.53253e+06	1484600	1546250	1.54991e+06	1.35811e+06	1.52113e+06	226955	33325.9	18688.2	393098	57722.2	32368.9	25.36	4.25	2.13	-1.1	0.5
IPI00967340	LRBA	LRBA protein	0.984	0.54	1	1	1	3	1510200	1.18463e+06	2.13757e+06	1.86837e+06	1.40607e+06	1192600	1.16747e+06	1467900	1731900	1.11653e+06	1380800	1.28407e+06	1.52667e+06	1538400	1750400	1218800	1.73203e+06	1.36047e+06	1.34742e+06	2.00297e+06	1.29933e+06	1.31768e+06	1.42422e+06	1.33243e+06	1.53253e+06	1484600	1546250	1.54991e+06	1.35811e+06	1.52113e+06	226955	33325.9	18688.2	393098	57722.2	32368.9	25.36	4.25	2.13	-1.1	0.5
				NAGLAFIELVNEGR	2	0.9844	1
IPI00002324	MAT2B	Isoform 1 of Methionine adenosyltransferase 2 subunit beta	1	14.97	3	3	3	4	1.33797e+07	9053555	1.30908e+07	1.08498e+07	1.04746e+07	8.70031e+06	9.38522e+06	9.44129e+06	1.13656e+07	9.75712e+06	1.14079e+07	9.73528e+06	1.05434e+07	1.04378e+07	9112385	9.2926e+06	1.0111e+07	9.99638e+06	1.12166e+07	11970290	9.58747e+06	9.41326e+06	1.05613e+07	10571595	1.04906e+07	9.20249e+06	1.00537e+07	1.09248e+07	1.01821e+07	9.9156e+06	703167	384414	378202	1.21792e+06	665825	655065	11.15	6.54	6.61	-1.1	0.4
IPI00181717	MAT2B	Isoform 2 of Methionine adenosyltransferase 2 subunit beta	1	15.48	3	3	3	4	1.33797e+07	9053555	1.30908e+07	1.08498e+07	1.04746e+07	8.70031e+06	9.38522e+06	9.44129e+06	1.13656e+07	9.75712e+06	1.14079e+07	9.73528e+06	1.05434e+07	1.04378e+07	9112385	9.2926e+06	1.0111e+07	9.99638e+06	1.12166e+07	11970290	9.58747e+06	9.41326e+06	1.05613e+07	10571595	1.04906e+07	9.20249e+06	1.00537e+07	1.09248e+07	1.01821e+07	9.9156e+06	703167	384414	378202	1.21792e+06	665825	655065	11.15	6.54	6.61	-1.1	0.4
IPI00845294	MAT2B	Isoform 3 of Methionine adenosyltransferase 2 subunit beta	1	19.31	3	3	3	4	1.33797e+07	9053555	1.30908e+07	1.08498e+07	1.04746e+07	8.70031e+06	9.38522e+06	9.44129e+06	1.13656e+07	9.75712e+06	1.14079e+07	9.73528e+06	1.05434e+07	1.04378e+07	9112385	9.2926e+06	1.0111e+07	9.99638e+06	1.12166e+07	11970290	9.58747e+06	9.41326e+06	1.05613e+07	10571595	1.04906e+07	9.20249e+06	1.00537e+07	1.09248e+07	1.01821e+07	9.9156e+06	703167	384414	378202	1.21792e+06	665825	655065	11.15	6.54	6.61	-1.1	0.4
IPI00845510	MAT2B	Isoform 4 of Methionine adenosyltransferase 2 subunit beta	1	16.34	3	3	3	4	1.33797e+07	9053555	1.30908e+07	1.08498e+07	1.04746e+07	8.70031e+06	9.38522e+06	9.44129e+06	1.13656e+07	9.75712e+06	1.14079e+07	9.73528e+06	1.05434e+07	1.04378e+07	9112385	9.2926e+06	1.0111e+07	9.99638e+06	1.12166e+07	11970290	9.58747e+06	9.41326e+06	1.05613e+07	10571595	1.04906e+07	9.20249e+06	1.00537e+07	1.09248e+07	1.01821e+07	9.9156e+06	703167	384414	378202	1.21792e+06	665825	655065	11.15	6.54	6.61	-1.1	0.4
				AVLENNLGAAVLR	2	0.9993	1
				RPDVVENQPDAASQLNVDASGNLAK	3	0.9993	1
				VLVTGATGLLGR	2	0.9715	1
IPI00002372	ABCD3	Isoform 1 of ATP-binding cassette sub-family D member 3	0.996	2.88	1	1	1	3	1.67283e+06	1439500	2.56193e+06	1.57823e+06	1622400	1.49167e+06	1.81387e+06	1.15993e+06	1.56143e+06	1.49377e+06	1.63603e+06	1729200	1.69437e+06	1.17493e+06	1418000	1197300	1578900	1.50017e+06	1.55617e+06	2.07008e+06	1.55703e+06	1486900	1527600	1.68262e+06	1434650	1307650	1.53953e+06	1.72776e+06	1.56571e+06	1.42728e+06	171161	59624.6	67040.4	296460	103273	116117	17.16	6.6	8.14	-1.1	0.4
IPI00185503	ABCD3	Isoform 2 of ATP-binding cassette sub-family D member 3	0.996	3.46	1	1	1	3	1.67283e+06	1439500	2.56193e+06	1.57823e+06	1622400	1.49167e+06	1.81387e+06	1.15993e+06	1.56143e+06	1.49377e+06	1.63603e+06	1729200	1.69437e+06	1.17493e+06	1418000	1197300	1578900	1.50017e+06	1.55617e+06	2.07008e+06	1.55703e+06	1486900	1527600	1.68262e+06	1434650	1307650	1.53953e+06	1.72776e+06	1.56571e+06	1.42728e+06	171161	59624.6	67040.4	296460	103273	116117	17.16	6.6	8.14	-1.1	0.4
IPI00908804	ABCD3	cDNA FLJ53353, highly similar to ATP-binding cassette sub-family D member 3	0.996	2.78	1	1	1	3	1.67283e+06	1439500	2.56193e+06	1.57823e+06	1622400	1.49167e+06	1.81387e+06	1.15993e+06	1.56143e+06	1.49377e+06	1.63603e+06	1729200	1.69437e+06	1.17493e+06	1418000	1197300	1578900	1.50017e+06	1.55617e+06	2.07008e+06	1.55703e+06	1486900	1527600	1.68262e+06	1434650	1307650	1.53953e+06	1.72776e+06	1.56571e+06	1.42728e+06	171161	59624.6	67040.4	296460	103273	116117	17.16	6.6	8.14	-1.1	0.4
				EGGWDSVQDWMDVLSGGEK	2	0.9957	1
IPI00002405	OAS3	2'-5'-oligoadenylate synthase 3	0.966	0.92	1	1	1	2	46478000	37999500	57830000	55320000	41663000	36799500	45181000	43003500	48763500	39649000	46033500	49346000	44744000	39347500	42991500	39089000	47457000	44969000	42238750	56575000	39231250	44092250	44206250	47689750	42045750	41040250	46213000	46015000	4.53294e+07	4.30997e+07	5.3509e+06	1.18063e+06	1.5835e+06	9.26803e+06	2.0449e+06	2.7427e+06	20.14	4.51	6.36	-1	0.9
IPI00877174	OAS3	2'-5'-oligoadenylate synthase 3	0.966	0.92	1	1	1	2	46478000	37999500	57830000	55320000	41663000	36799500	45181000	43003500	48763500	39649000	46033500	49346000	44744000	39347500	42991500	39089000	47457000	44969000	42238750	56575000	39231250	44092250	44206250	47689750	42045750	41040250	46213000	46015000	4.53294e+07	4.30997e+07	5.3509e+06	1.18063e+06	1.5835e+06	9.26803e+06	2.0449e+06	2.7427e+06	20.14	4.51	6.36	-1	0.9
				TVLELVTQYR	2	0.9663	1
IPI00002412	PPT1	Palmitoyl-protein thioesterase 1	0.965	12.09	2	2	2	3	3.67737e+06	4460500	4272100	4609500	3.28737e+06	2301400	3611800	3583500	2.86647e+06	4.07547e+06	3047100	2.93677e+06	3.92393e+06	3.06913e+06	2.59213e+06	2.53797e+06	3.23833e+06	2.99333e+06	4.06893e+06	4440800	2.79438e+06	3597650	3.47097e+06	2.99193e+06	3.49653e+06	2565050	3.11583e+06	3.76804e+06	3.35352e+06	3.05914e+06	498523	184453	270386	863467	319482	468322	22.92	9.53	15.31	-1.1	0.5
IPI00514248	PPT1	cDNA FLJ53673, highly similar to Palmitoyl-protein thioesterase 1	0.965	15.95	2	2	2	3	3.67737e+06	4460500	4272100	4609500	3.28737e+06	2301400	3611800	3583500	2.86647e+06	4.07547e+06	3047100	2.93677e+06	3.92393e+06	3.06913e+06	2.59213e+06	2.53797e+06	3.23833e+06	2.99333e+06	4.06893e+06	4440800	2.79438e+06	3597650	3.47097e+06	2.99193e+06	3.49653e+06	2565050	3.11583e+06	3.76804e+06	3.35352e+06	3.05914e+06	498523	184453	270386	863467	319482	468322	22.92	9.53	15.31	-1.1	0.5
IPI00514424	PPT1	Palmitoyl-protein thioesterase 1	0.965	11.04	2	2	2	3	3.67737e+06	4460500	4272100	4609500	3.28737e+06	2301400	3611800	3583500	2.86647e+06	4.07547e+06	3047100	2.93677e+06	3.92393e+06	3.06913e+06	2.59213e+06	2.53797e+06	3.23833e+06	2.99333e+06	4.06893e+06	4440800	2.79438e+06	3597650	3.47097e+06	2.99193e+06	3.49653e+06	2565050	3.11583e+06	3.76804e+06	3.35352e+06	3.05914e+06	498523	184453	270386	863467	319482	468322	22.92	9.53	15.31	-1.1	0.5
				CPSPPMINLISVGGQHQGVFGLPR	3	0.9646	1
				IPGIYVLSLEIGK	2	0.9048	1
IPI00953297	-	cDNA FLJ55060, highly similar to Annexin A7	1	13.82	5	5	5	3	1.36837e+07	10532500	1.2524e+07	1.37718e+07	11060000	1.14759e+07	13481500	1.04273e+07	12319100	9.73323e+06	12664400	11292700	1.18738e+07	1.01288e+07	9.67037e+06	1.02409e+07	1.20896e+07	11293500	1.21081e+07	1.31479e+07	1.12679e+07	1.19544e+07	1.10262e+07	11978550	1.10013e+07	9955650	1.16915e+07	1.21747e+07	1.1653e+07	1.08828e+07	543728	313511	504597	941765	543017	873987	7.74	4.66	8.03	-1	0.5
IPI00002460	ANXA7	Isoform 1 of Annexin A7	1	12.3	5	5	5	3	1.36837e+07	10532500	1.2524e+07	1.37718e+07	11060000	1.14759e+07	13481500	1.04273e+07	12319100	9.73323e+06	12664400	11292700	1.18738e+07	1.01288e+07	9.67037e+06	1.02409e+07	1.20896e+07	11293500	1.21081e+07	1.31479e+07	1.12679e+07	1.19544e+07	1.10262e+07	11978550	1.10013e+07	9955650	1.16915e+07	1.21747e+07	1.1653e+07	1.08828e+07	543728	313511	504597	941765	543017	873987	7.74	4.66	8.03	-1	0.5
IPI00021771	ANXA7	Isoform 2 of Annexin A7	1	12.88	5	5	5	3	1.36837e+07	10532500	1.2524e+07	1.37718e+07	11060000	1.14759e+07	13481500	1.04273e+07	12319100	9.73323e+06	12664400	11292700	1.18738e+07	1.01288e+07	9.67037e+06	1.02409e+07	1.20896e+07	11293500	1.21081e+07	1.31479e+07	1.12679e+07	1.19544e+07	1.10262e+07	11978550	1.10013e+07	9955650	1.16915e+07	1.21747e+07	1.1653e+07	1.08828e+07	543728	313511	504597	941765	543017	873987	7.74	4.66	8.03	-1	0.5
				ATMEAYSR	2	0.9894	1
				EFSGYVESGLK	2	0.9867	1
				LGTDESCFNMILATR	2	0.9998	1
				LLVSMCQGNR	2	0.8728	1
				TILQCALNRPAFFAER	3	0.8541	1
IPI00002495	EPN1	Isoform 1 of Epsin-1	0.957	2	1	1	1	4	3646500	2776500	4394000	4094250	2618500	2448825	2898250	3007750	2924750	2931500	3286750	3161500	2569000	2962750	2938750	2878250	3249000	2753500	3211500	4244125	2.53366e+06	2953000	2928125	3224125	2765875	2908500	3001250	3.32976e+06	3.03508e+06	2891875	497296	94793.2	68453.5	861342	164187	118565	25.87	5.41	4.1	-1.1	0.6
IPI00027082	EPN1	Isoform 2 of Epsin-1	0.957	1.91	1	1	1	4	3646500	2776500	4394000	4094250	2618500	2448825	2898250	3007750	2924750	2931500	3286750	3161500	2569000	2962750	2938750	2878250	3249000	2753500	3211500	4244125	2.53366e+06	2953000	2928125	3224125	2765875	2908500	3001250	3.32976e+06	3.03508e+06	2891875	497296	94793.2	68453.5	861342	164187	118565	25.87	5.41	4.1	-1.1	0.6
IPI00397365	EPN1	Isoform 3 of Epsin-1	0.957	2	1	1	1	4	3646500	2776500	4394000	4094250	2618500	2448825	2898250	3007750	2924750	2931500	3286750	3161500	2569000	2962750	2938750	2878250	3249000	2753500	3211500	4244125	2.53366e+06	2953000	2928125	3224125	2765875	2908500	3001250	3.32976e+06	3.03508e+06	2891875	497296	94793.2	68453.5	861342	164187	118565	25.87	5.41	4.1	-1.1	0.6
IPI00647389	EPN1	epsin-1 isoform a	0.957	1.66	1	1	1	4	3646500	2776500	4394000	4094250	2618500	2448825	2898250	3007750	2924750	2931500	3286750	3161500	2569000	2962750	2938750	2878250	3249000	2753500	3211500	4244125	2.53366e+06	2953000	2928125	3224125	2765875	2908500	3001250	3.32976e+06	3.03508e+06	2891875	497296	94793.2	68453.5	861342	164187	118565	25.87	5.41	4.1	-1.1	0.6
				SPGAFDMSGVR	2	0.9568	1
IPI00002519	SHMT1	Isoform 1 of Serine hydroxymethyltransferase, cytosolic	1	7.87	3	3	3	4	6.39177e+06	3.94406e+06	6.65304e+06	6.8021e+06	6.52578e+06	5.37928e+06	6.08266e+06	6.11611e+06	4.80911e+06	4.46628e+06	4.57424e+06	6.27365e+06	3.59456e+06	4.29552e+06	5.45231e+06	3.92992e+06	5130469	5.87122e+06	5.16792e+06	6.72757e+06	5952531	6.09939e+06	4637694	5.42395e+06	3.94504e+06	4.69112e+06	5.50085e+06	5.94934e+06	5.38701e+06	4.71233e+06	450236	422358	449247	779831	731546	778119	13.11	13.58	16.51	-1.1	0.4
IPI00220668	SHMT1	Isoform 2 of Serine hydroxymethyltransferase, cytosolic	1	8.56	3	3	3	4	6.39177e+06	3.94406e+06	6.65304e+06	6.8021e+06	6.52578e+06	5.37928e+06	6.08266e+06	6.11611e+06	4.80911e+06	4.46628e+06	4.57424e+06	6.27365e+06	3.59456e+06	4.29552e+06	5.45231e+06	3.92992e+06	5130469	5.87122e+06	5.16792e+06	6.72757e+06	5952531	6.09939e+06	4637694	5.42395e+06	3.94504e+06	4.69112e+06	5.50085e+06	5.94934e+06	5.38701e+06	4.71233e+06	450236	422358	449247	779831	731546	778119	13.11	13.58	16.51	-1.1	0.4
IPI00220669	SHMT1	Isoform 3 of Serine hydroxymethyltransferase, cytosolic	1	9.43	3	3	3	4	6.39177e+06	3.94406e+06	6.65304e+06	6.8021e+06	6.52578e+06	5.37928e+06	6.08266e+06	6.11611e+06	4.80911e+06	4.46628e+06	4.57424e+06	6.27365e+06	3.59456e+06	4.29552e+06	5.45231e+06	3.92992e+06	5130469	5.87122e+06	5.16792e+06	6.72757e+06	5952531	6.09939e+06	4637694	5.42395e+06	3.94504e+06	4.69112e+06	5.50085e+06	5.94934e+06	5.38701e+06	4.71233e+06	450236	422358	449247	779831	731546	778119	13.11	13.58	16.51	-1.1	0.4
IPI00793862	SHMT1	Serine hydroxymethyltransferase	1	8.52	3	3	3	4	6.39177e+06	3.94406e+06	6.65304e+06	6.8021e+06	6.52578e+06	5.37928e+06	6.08266e+06	6.11611e+06	4.80911e+06	4.46628e+06	4.57424e+06	6.27365e+06	3.59456e+06	4.29552e+06	5.45231e+06	3.92992e+06	5130469	5.87122e+06	5.16792e+06	6.72757e+06	5952531	6.09939e+06	4637694	5.42395e+06	3.94504e+06	4.69112e+06	5.50085e+06	5.94934e+06	5.38701e+06	4.71233e+06	450236	422358	449247	779831	731546	778119	13.11	13.58	16.51	-1.1	0.4
				AVLEALGSCLNNK	2	0.9996	1
				ISATSIFFESMPYK	2	0.9997	1
				LIIAGTSCYSR	2	0.9955	1
IPI00002520	SHMT2	Serine hydroxymethyltransferase, mitochondrial	1	15.28	5	5	6	2	9570419	6745235	9.75645e+06	8.80544e+06	6.8992e+06	5.02824e+06	6.75574e+06	8.26314e+06	7.38477e+06	4.73863e+06	6.81421e+06	7120839	6.68884e+06	5.67199e+06	5.50384e+06	5.13685e+06	7.01959e+06	5259365	8157827	9.28094e+06	5.96372e+06	7.50944e+06	6.0617e+06	6.96753e+06	6.18041e+06	5320344	6.13948e+06	7.80083e+06	6.84622e+06	5.88008e+06	974094	422306	280117	1.68718e+06	731456	485176	21.63	10.68	8.25	-1.1	0.4
IPI00789370	SHMT2	serine hydroxymethyltransferase, mitochondrial isoform 3	1	15.94	5	5	6	2	9570419	6745235	9.75645e+06	8.80544e+06	6.8992e+06	5.02824e+06	6.75574e+06	8.26314e+06	7.38477e+06	4.73863e+06	6.81421e+06	7120839	6.68884e+06	5.67199e+06	5.50384e+06	5.13685e+06	7.01959e+06	5259365	8157827	9.28094e+06	5.96372e+06	7.50944e+06	6.0617e+06	6.96753e+06	6.18041e+06	5320344	6.13948e+06	7.80083e+06	6.84622e+06	5.88008e+06	974094	422306	280117	1.68718e+06	731456	485176	21.63	10.68	8.25	-1.1	0.4
				GWTGQESLSDSDPEMWELLQR	3	0.9124	1
				ISATSIFFESMPYK	2	0.9997	1
				LIIAGTSAYAR	2	0.9995	1
				TGLIDYNQLALTAR	2	0.9997	2
				YYGGAEVVDEIELLCQR	2	0.9997	1
IPI00002521	ATP5J	ATP synthase-coupling factor 6, mitochondrial	1	35.19	2	2	2	3	8493600	6.28377e+06	7.37683e+06	6650300	5913400	4.36977e+06	6.52907e+06	5.76427e+06	6374200	5.54233e+06	4.39497e+06	5.15827e+06	6989600	5.52623e+06	5.15203e+06	4626900	5.56833e+06	5.33043e+06	7.38868e+06	7.01357e+06	5.14158e+06	6.14667e+06	5.95827e+06	4.77662e+06	6.25792e+06	4.88947e+06	5.44938e+06	6.51461e+06	5.62718e+06	5.53226e+06	695002	428747	397205	1.20378e+06	742611	687979	18.48	13.2	12.44	-1.2	0.3
IPI00456008	ATP5J	ATP synthase-coupling factor 6, mitochondrial isoform b precursor	1	32.76	2	2	2	3	8493600	6.28377e+06	7.37683e+06	6650300	5913400	4.36977e+06	6.52907e+06	5.76427e+06	6374200	5.54233e+06	4.39497e+06	5.15827e+06	6989600	5.52623e+06	5.15203e+06	4626900	5.56833e+06	5.33043e+06	7.38868e+06	7.01357e+06	5.14158e+06	6.14667e+06	5.95827e+06	4.77662e+06	6.25792e+06	4.88947e+06	5.44938e+06	6.51461e+06	5.62718e+06	5.53226e+06	695002	428747	397205	1.20378e+06	742611	687979	18.48	13.2	12.44	-1.2	0.3
IPI00794158	ATP5J	ATP synthase-coupling factor 6, mitochondrial	1	31.93	2	2	2	3	8493600	6.28377e+06	7.37683e+06	6650300	5913400	4.36977e+06	6.52907e+06	5.76427e+06	6374200	5.54233e+06	4.39497e+06	5.15827e+06	6989600	5.52623e+06	5.15203e+06	4626900	5.56833e+06	5.33043e+06	7.38868e+06	7.01357e+06	5.14158e+06	6.14667e+06	5.95827e+06	4.77662e+06	6.25792e+06	4.88947e+06	5.44938e+06	6.51461e+06	5.62718e+06	5.53226e+06	695002	428747	397205	1.20378e+06	742611	687979	18.48	13.2	12.44	-1.2	0.3
				QMFGNADMNTFPTFK	2	0.9976	1
				QTSGGPVDASSEYQQELERELFK	3	0.9986	1
IPI00002535	FKBP2	Peptidyl-prolyl cis-trans isomerase FKBP2	1	18.31	2	2	2	1	24374700	21957200	24107000	21838600	23249000	18949500	23709400	21997300	25888000	21546600	20160800	19754900	20063400	16250700	19107900	18504000	20690300	19730100	23165950	22972800	21099250	22853350	23717300	19957850	18157050	18805950	20210200	2.24127e+07	2.21762e+07	1.90577e+07	659071	1.13685e+06	605916	1.14154e+06	1.96909e+06	1.04948e+06	5.09	8.88	5.51	-1	0.9
				GWDQGLLGMCEGEK	2	0.9983	1
				LVIPSELGYGER	2	0.9403	1
IPI00002552	AP1M2	Isoform 1 of AP-1 complex subunit mu-2	1	5.67	2	2	2	2	11175550	12564600	8342000	11188500	7492100	9900400	6665550	7276500	11828600	5659550	9010700	10093300	8303650	7120150	7314950	8456800	9923600	6905600	11870075	9765250	8696250	6971025	8744075	9552000	7711900	7885875	8414600	10110525	8.42237e+06	8004125	932327	762229	211293	1.61484e+06	1.32022e+06	365970	15.97	15.68	4.57	-1.2	0.2
IPI00219794	AP1M2	Isoform 2 of AP-1 complex subunit mu-2	1	5.65	2	2	2	2	11175550	12564600	8342000	11188500	7492100	9900400	6665550	7276500	11828600	5659550	9010700	10093300	8303650	7120150	7314950	8456800	9923600	6905600	11870075	9765250	8696250	6971025	8744075	9552000	7711900	7885875	8414600	10110525	8.42237e+06	8004125	932327	762229	211293	1.61484e+06	1.32022e+06	365970	15.97	15.68	4.57	-1.2	0.2
				FEIPYFTVSGIQVR	2	0.9987	1
				SGYQALPWVR	2	0.9981	1
IPI00002557	COPG2	Coatomer subunit gamma-2	1	2.3	2	2	2	1	4208650	5111750	6335200	4748650	3439450	4180580	4659250	3651700	4023200	4866350	3734250	3655050	3467738	4546400	5599792	4654100	5190950	3532300	4660200	5541925	3810015	4155475	4444775	3694650	4007069	5126946	4361625	4.67071e+06	4098300	4.49855e+06	499987	218421	330450	866003	378317	572356	18.54	9.23	12.72	-1.1	0.4
				SAVLQEAR	2	0.8114	1
				SIATLAITTLLK	2	0.9998	1
IPI00002606	SCIN	Isoform 1 of Adseverin	1	6.85	4	4	4	1	37403750	36295500	45872300	50332850	37510950	33765600	31840300	33506250	42263950	35395850	41075750	35583400	39049800	32211350	37667750	25479300	41219750	35241800	36849625	48102575	35638275	32673275	38829900	38329575	35630575	31573525	38230775	40196825	3.66109e+07	3.5145e+07	3.96831e+06	1.97411e+06	1.93706e+06	6.87332e+06	3.41926e+06	3.35509e+06	17.1	9.34	9.55	-1.1	0.5
				ELQGYESNDFVSYFK	2	0.9995	1
				LPQNSGYIWVGK	2	0.9958	1
				LYMVSDASGSMR	2	0.9994	1
				MYLETDPSGR	2	0.9288	1
IPI00472164	WASF2	Wiskott-Aldrich syndrome protein family member 2	0.995	2.61	1	1	1	4	331350	238377	687825	277550	208960	218816	401100	245442	381350	229896	208763	493050	238470	310700	212716	299100	280075	191959	284864	482688	213888	323271	305623	350906	274585	255908	236017	327146	326600	255503	80424.3	13177.8	11135.5	139299	22824.6	19287.2	42.58	6.99	7.55	-1	1
IPI00299003	WASF3	Wiskott-Aldrich syndrome protein family member 3	0.995	2.59	1	1	1	4	331350	238377	687825	277550	208960	218816	401100	245442	381350	229896	208763	493050	238470	310700	212716	299100	280075	191959	284864	482688	213888	323271	305623	350906	274585	255908	236017	327146	326600	255503	80424.3	13177.8	11135.5	139299	22824.6	19287.2	42.58	6.99	7.55	-1	1
IPI00384347	WASF3	WASF3 protein	0.995	2.61	1	1	1	4	331350	238377	687825	277550	208960	218816	401100	245442	381350	229896	208763	493050	238470	310700	212716	299100	280075	191959	284864	482688	213888	323271	305623	350906	274585	255908	236017	327146	326600	255503	80424.3	13177.8	11135.5	139299	22824.6	19287.2	42.58	6.99	7.55	-1	1
IPI00002647	WASF4	Putative Wiskott-Aldrich syndrome protein family member 4	0.995	2.08	1	1	1	4	331350	238377	687825	277550	208960	218816	401100	245442	381350	229896	208763	493050	238470	310700	212716	299100	280075	191959	284864	482688	213888	323271	305623	350906	274585	255908	236017	327146	326600	255503	80424.3	13177.8	11135.5	139299	22824.6	19287.2	42.58	6.99	7.55	-1	1
				FYTDPSYFFDLWK	2	0.9945	1
IPI00002745	CTSZ	Cathepsin Z	1	7.26	2	2	2	1	37677000	32693600	47900000	34932000	32014200	36777900	27850800	33175900	35178000	30710000	34305000	44914000	40727000	38367000	40880000	30923000	42878000	37421000	35185300	41416000	34396050	30513350	32944000	39609500	39547000	35901500	40149500	3.69991e+07	3.43556e+07	3.85327e+07	2.22016e+06	2.71904e+06	1.32703e+06	3.84544e+06	4.70951e+06	2.29848e+06	10.39	13.71	5.97	-1.1	0.5
				NVDGVNYASITR	2	0.9997	1
				VGDYGSLSGR	2	0.9997	1
IPI00002790	SEL1L	Isoform 1 of Protein sel-1 homolog 1	0.921	2.39	1	1	1	2	10105500	11792000	15065500	13898500	10942000	7284000	15305500	12023500	13032500	13738500	9157500	10724000	15440500	11595000	11486000	10641500	11735000	8571000	10948750	14482000	9113000	13664500	13385500	9940750	13517750	11063750	10153000	1.15146e+07	12330250	1.15782e+07	1.57551e+06	1.19746e+06	1.0048e+06	2728858	2.07406e+06	1.74036e+06	23.7	16.82	15.03	1.1	0.7
IPI00555723	SEL1L	Isoform 2 of Protein sel-1 homolog 1	0.921	6.31	1	1	1	2	10105500	11792000	15065500	13898500	10942000	7284000	15305500	12023500	13032500	13738500	9157500	10724000	15440500	11595000	11486000	10641500	11735000	8571000	10948750	14482000	9113000	13664500	13385500	9940750	13517750	11063750	10153000	1.15146e+07	12330250	1.15782e+07	1.57551e+06	1.19746e+06	1.0048e+06	2728858	2.07406e+06	1.74036e+06	23.7	16.82	15.03	1.1	0.7
				VSYALLFGDYLPQNIQAAR	2	0.9215	1
IPI00002804	PKN2	Serine/threonine-protein kinase N2	0.953	1.63	1	1	1	2	5379000	4053100	5174000	5085000	3017400	3249100	4015400	3844450	4555200	3783550	2946000	3051350	3844050	4249750	3267200	3755950	3614100	3984450	4716050	5129500	3133250	3929925	4169375	2998675	4046900	3511575	3799275	4.32627e+06	3699325	3.78592e+06	608332	357079	154679	1.05366e+06	618480	267912	24.35	16.72	7.08	-1.2	0.4
IPI00514041	PKN2	Protein kinase N2, isoform CRA_b	0.953	2.65	1	1	1	2	5379000	4053100	5174000	5085000	3017400	3249100	4015400	3844450	4555200	3783550	2946000	3051350	3844050	4249750	3267200	3755950	3614100	3984450	4716050	5129500	3133250	3929925	4169375	2998675	4046900	3511575	3799275	4.32627e+06	3699325	3.78592e+06	608332	357079	154679	1.05366e+06	618480	267912	24.35	16.72	7.08	-1.2	0.4
				LDFSDTMVQQKLDDIK	3	0.9318	1
IPI00002857	MAPK14	Isoform CSBP2 of Mitogen-activated protein kinase 14	0.995	5.56	1	1	1	3	1.41477e+06	1.06927e+06	2167100	1900300	1.18897e+06	916700	1.06203e+06	1189800	1.50733e+06	1433300	1040400	1.00293e+06	1.11657e+06	1111600	1.20487e+06	870933	1.42533e+06	1.35567e+06	1.24202e+06	2033700	1.05283e+06	1.12592e+06	1.47032e+06	1.02167e+06	1.11408e+06	1037900	1390500	1442850	1.20597e+06	1.18083e+06	300430	135558	107118	520361	234793	185534	36.06	19.47	15.71	-1.2	0.5
IPI00221141	MAPK14	Isoform CSBP1 of Mitogen-activated protein kinase 14	0.995	5.56	1	1	1	3	1.41477e+06	1.06927e+06	2167100	1900300	1.18897e+06	916700	1.06203e+06	1189800	1.50733e+06	1433300	1040400	1.00293e+06	1.11657e+06	1111600	1.20487e+06	870933	1.42533e+06	1.35567e+06	1.24202e+06	2033700	1.05283e+06	1.12592e+06	1.47032e+06	1.02167e+06	1.11408e+06	1037900	1390500	1442850	1.20597e+06	1.18083e+06	300430	135558	107118	520361	234793	185534	36.06	19.47	15.71	-1.2	0.5
IPI00945296	MAPK14	cDNA FLJ58214, highly similar to Mitogen-activated protein kinase 14	0.995	7.07	1	1	1	3	1.41477e+06	1.06927e+06	2167100	1900300	1.18897e+06	916700	1.06203e+06	1189800	1.50733e+06	1433300	1040400	1.00293e+06	1.11657e+06	1111600	1.20487e+06	870933	1.42533e+06	1.35567e+06	1.24202e+06	2033700	1.05283e+06	1.12592e+06	1.47032e+06	1.02167e+06	1.11408e+06	1037900	1390500	1442850	1.20597e+06	1.18083e+06	300430	135558	107118	520361	234793	185534	36.06	19.47	15.71	-1.2	0.5
				MNFANVFIGANPLAVDLLEK	2	0.9949	1
IPI00002926	VPS37B	Vacuolar protein sorting-associated protein 37B	1	15.09	2	2	2	1	5279400	3160137	5561900	6174500	3062188	3020691	3373878	3456453	4712000	3881763	2291567	3258908	2553793	3906956	3767763	3917305	4393900	4150314	4.21977e+06	5868200	3.04144e+06	3.41517e+06	4.29688e+06	2.77524e+06	3.23037e+06	3842534	4272107	4.37647e+06	3.49576e+06	3.78167e+06	819768	441105	302258	1.41988e+06	764017	523526	32.44	21.86	13.84	-1.3	0.4
				FAGLSLVQLNELLEDEGQLTEMVQK	3	0.9995	1
				FLDGELPLDSFIDVYQSK	2	0.9996	1
IPI00002966	HSPA4	Heat shock 70 kDa protein 4	1	30.95	21	22	28	1	184645700	1.46458e+08	205218700	1.87976e+08	1.45193e+08	1.25686e+08	1.53443e+08	1.58479e+08	1.81384e+08	1.49065e+08	161276900	1.49559e+08	1.48489e+08	1.38969e+08	1.21561e+08	1.28004e+08	1.52497e+08	1.44858e+08	1.65552e+08	1.96597e+08	135439350	1.55961e+08	165224275	1.55418e+08	1.43729e+08	1.24782e+08	148677625	1.65863e+08	1.58868e+08	139063125	1.76555e+07	3.18206e+06	7.28182e+06	3.05802e+07	5.51149e+06	1.26125e+07	18.44	3.47	9.07	-1	0.7
				AFSDPFVEAEK	2	0.9997	2
				AFSDPFVEAEKSNLAYDIVQLPTGLTGIK	3	0.9998	1
				AGGIETIANEYSDR	2	0.9998	2
				EDIYAVEIVGGATR	2	0.9997	1
				EFSITDVVPYPISLR	2	0.9997	1
				ELSTTLNADEAVTR	2	0.9998	2
				EMLNLYIENEGK	2	0.9993	1
				FLEMCNDLLAR	2	0.9998	2
				GCALQCAILSPAFK	2	0.9998	1
				KEPFTLEAYYSSPQDLPYPDPAIAQFSVQK	3	0.9996	1
				KFDEVLVNHFCEEFGK	3	0.9998	1
				LKKEDIYAVEIVGGATR	3	0.996	1
				MIMQDKLEK	2	0.8052	1
				NAVEEYVYEMR	2	0.9998	2
				NFTTEQVTAMLLSK	2	0.9998	1
				SNLAYDIVQLPTGLTGIK	2	0.9998	1
				SNLAYDIVQLPTGLTGIK	3	0.9997	1
				STNEAMEWMNNK	2	0.9959	1
				SVMDATQIAGLNCLR	3	0.9951	1
				VREFSITDVVPYPISLR	3	0.9904	1
				VTYMEEER	2	0.9778	1
				WNSPAEEGSSDCEVFSK	2	0.9998	2
IPI00002976	CCNG2	Cyclin-G2	0.926	5.81	1	1	1	4	1591050	1587225	1851850	1704300	1308100	1322950	1308625	1886900	1479375	1063200	2012775	1292175	1298025	1333750	1235575	1083200	1276600	1416550	1.58914e+06	1778075	1315525	1.59776e+06	1.27129e+06	1652475	1.31589e+06	1.15939e+06	1346575	1.56091e+06	1507175	1273950	134270	118997	57962.2	232563	206108	100394	14.9	13.68	7.88	-1	0.8
IPI00166843	CCNG2	CCNG2 protein	0.926	5.81	1	1	1	4	1591050	1587225	1851850	1704300	1308100	1322950	1308625	1886900	1479375	1063200	2012775	1292175	1298025	1333750	1235575	1083200	1276600	1416550	1.58914e+06	1778075	1315525	1.59776e+06	1.27129e+06	1652475	1.31589e+06	1.15939e+06	1346575	1.56091e+06	1507175	1273950	134270	118997	57962.2	232563	206108	100394	14.9	13.68	7.88	-1	0.8
IPI00966811	CCNG2	Uncharacterized protein	0.926	12.5	1	1	1	4	1591050	1587225	1851850	1704300	1308100	1322950	1308625	1886900	1479375	1063200	2012775	1292175	1298025	1333750	1235575	1083200	1276600	1416550	1.58914e+06	1778075	1315525	1.59776e+06	1.27129e+06	1652475	1.31589e+06	1.15939e+06	1346575	1.56091e+06	1507175	1273950	134270	118997	57962.2	232563	206108	100394	14.9	13.68	7.88	-1	0.8
IPI00968210	CCNG2	cDNA FLJ56533, highly similar to Cyclin-G2	0.926	6.58	1	1	1	4	1591050	1587225	1851850	1704300	1308100	1322950	1308625	1886900	1479375	1063200	2012775	1292175	1298025	1333750	1235575	1083200	1276600	1416550	1.58914e+06	1778075	1315525	1.59776e+06	1.27129e+06	1652475	1.31589e+06	1.15939e+06	1346575	1.56091e+06	1507175	1273950	134270	118997	57962.2	232563	206108	100394	14.9	13.68	7.88	-1	0.8
				GLSLIEATPENDNTLCPGLR	3	0.9257	1
IPI00003021	ATP1A2	Sodium/potassium-transporting ATPase subunit alpha-2	1	4.12	2	2	2	2	656850	338285	913617	807900	775550	655917	692983	633983	651867	714833	899367	689917	1.11357e+06	1.13108e+06	1.19762e+06	859350	692233	509683	497568	860758	715733	663483	683350	794642	1122325	1.02848e+06	600958	691353	713825	917256	105550	40813.3	160452	182819	70690.7	277911	26.44	9.9	30.3	1	0.9
IPI00640401	ATP1A2	ATPase, Na+/K+ transporting, alpha 2 (+) polypeptide	1	4.16	2	2	2	2	656850	338285	913617	807900	775550	655917	692983	633983	651867	714833	899367	689917	1.11357e+06	1.13108e+06	1.19762e+06	859350	692233	509683	497568	860758	715733	663483	683350	794642	1122325	1.02848e+06	600958	691353	713825	917256	105550	40813.3	160452	182819	70690.7	277911	26.44	9.9	30.3	1	0.9
				QAADMILLDDNFASIVTGVEEGR	2	0.9998	1
				QGAIVAVTGDGVNDSPALK	2	0.982	1
IPI00003031	ISOC2	Isoform 2 of Isochorismatase domain-containing protein 2, mitochondrial	0.998	22.17	2	2	2	3	4.41956e+06	3.42828e+06	4.72648e+06	4.64649e+06	3.55446e+06	3.42531e+06	4247649	3952211	4.58934e+06	3624251	4.22282e+06	4186560	3.83276e+06	3.85882e+06	3.75216e+06	3.96321e+06	4.4925e+06	3.86285e+06	3.92392e+06	4.68648e+06	3.48988e+06	4099930	4.10679e+06	4.20469e+06	3.84579e+06	3.85769e+06	4.17768e+06	4.03343e+06	4.13714e+06	3.96038e+06	349741	33833.9	108700	605770	58602.1	188274	15.02	1.42	4.75	1	0.8
IPI00442223	ISOC2	Isoform 3 of Isochorismatase domain-containing protein 2, mitochondrial	0.998	36.3	2	2	2	3	4.41956e+06	3.42828e+06	4.72648e+06	4.64649e+06	3.55446e+06	3.42531e+06	4247649	3952211	4.58934e+06	3624251	4.22282e+06	4186560	3.83276e+06	3.85882e+06	3.75216e+06	3.96321e+06	4.4925e+06	3.86285e+06	3.92392e+06	4.68648e+06	3.48988e+06	4099930	4.10679e+06	4.20469e+06	3.84579e+06	3.85769e+06	4.17768e+06	4.03343e+06	4.13714e+06	3.96038e+06	349741	33833.9	108700	605770	58602.1	188274	15.02	1.42	4.75	1	0.8
IPI00551022	ISOC2	Isoform 1 of Isochorismatase domain-containing protein 2, mitochondrial	0.998	23.9	2	2	2	3	4.41956e+06	3.42828e+06	4.72648e+06	4.64649e+06	3.55446e+06	3.42531e+06	4247649	3952211	4.58934e+06	3624251	4.22282e+06	4186560	3.83276e+06	3.85882e+06	3.75216e+06	3.96321e+06	4.4925e+06	3.86285e+06	3.92392e+06	4.68648e+06	3.48988e+06	4099930	4.10679e+06	4.20469e+06	3.84579e+06	3.85769e+06	4.17768e+06	4.03343e+06	4.13714e+06	3.96038e+06	349741	33833.9	108700	605770	58602.1	188274	15.02	1.42	4.75	1	0.8
				LIKEPAPDSGLLGLFQGQNSLLH	3	0.9961	1
				QSGAFLSTSEGLILQLVGDAVHPQFK	3	0.9927	1
IPI00003217	PSMB7	Proteasome subunit beta type-7	1	10.11	2	2	2	1	15593400	14364900	23819600	20410100	13943500	10019500	21451000	15892200	16797400	15975400	18303200	14162600	14483700	10763500	11914900	10940100	16136000	15376400	14979150	22114850	11981500	18671600	16386400	16232900	12623600	11427500	15756200	16358500	1.7097e+07	13269100	3.00545e+06	788563	1.2906e+06	5.20559e+06	1.36583e+06	2.23538e+06	31.82	7.99	16.85	1	0.8
				GTTAVLTEK	2	0.9229	1
				ITPLEIEVLEETVQTMDTS	2	0.9993	1
IPI00003269	ACTBL2	Beta-actin-like protein 2	1	10.64	4	6	11	1	231874053	198318568	287875185	248709327	240482635	220041175	248256700	245503900	251787779	226588400	275097500	306939555	239757518	227095458	233002916	223492387	259240100	247923942	2.15096e+08	268292256	230261905	246880300	2.39188e+08	2.91019e+08	233426488	2.28248e+08	253582021	2.37883e+08	2.59029e+08	2.38419e+08	1.58221e+07	1.61482e+07	7.72764e+06	2.74047e+07	2.79695e+07	1.33847e+07	11.52	10.8	5.61	1.1	0.4
				DLTDYLMK	1	0.9998	2
				DLTDYLMK	2	0.9988	1
				DLTDYLMKILTER	3	0.9989	1
				HQGVMVGMGQK	3	0.9997	2
				SYELPDGQVITIGNER	2	0.9998	4
				SYELPDGQVITIGNER	3	0.9998	1
IPI00003309	POLR2H	DNA-directed RNA polymerases I, II, and III subunit RPABC3	0.97	8.67	1	1	1	4	3183750	2020025	2085325	2280900	1758975	1151900	1291825	1058675	1487875	1846875	1278400	995300	2292225	2574000	1664575	1143225	1329350	2385400	2.60189e+06	2.18311e+06	1.45544e+06	1175250	1667375	1136850	2.43311e+06	1403900	1857375	2.08015e+06	1.32649e+06	1.89813e+06	334932	170802	297806	580119	295837	515815	27.89	22.3	27.17	-1.6	0.1
IPI00790361	POLR2H	5 kDa protein	0.97	28.26	1	1	1	4	3183750	2020025	2085325	2280900	1758975	1151900	1291825	1058675	1487875	1846875	1278400	995300	2292225	2574000	1664575	1143225	1329350	2385400	2.60189e+06	2.18311e+06	1.45544e+06	1175250	1667375	1136850	2.43311e+06	1403900	1857375	2.08015e+06	1.32649e+06	1.89813e+06	334932	170802	297806	580119	295837	515815	27.89	22.3	27.17	-1.6	0.1
IPI00924545	POLR2H	Uncharacterized protein	0.97	11.4	1	1	1	4	3183750	2020025	2085325	2280900	1758975	1151900	1291825	1058675	1487875	1846875	1278400	995300	2292225	2574000	1664575	1143225	1329350	2385400	2.60189e+06	2.18311e+06	1.45544e+06	1175250	1667375	1136850	2.43311e+06	1403900	1857375	2.08015e+06	1.32649e+06	1.89813e+06	334932	170802	297806	580119	295837	515815	27.89	22.3	27.17	-1.6	0.1
IPI00927876	POLR2H	Uncharacterized protein	0.97	8.72	1	1	1	4	3183750	2020025	2085325	2280900	1758975	1151900	1291825	1058675	1487875	1846875	1278400	995300	2292225	2574000	1664575	1143225	1329350	2385400	2.60189e+06	2.18311e+06	1.45544e+06	1175250	1667375	1136850	2.43311e+06	1403900	1857375	2.08015e+06	1.32649e+06	1.89813e+06	334932	170802	297806	580119	295837	515815	27.89	22.3	27.17	-1.6	0.1
				LSAYVSYGGLLMR	2	0.97	1
IPI00003327	ARL3	ADP-ribosylation factor-like protein 3	0.965	6.04	1	1	1	1	8191000	4592300	10136000	8889000	5891000	6461900	7964000	7324500	9073600	6272200	2852300	8542000	5477800	3469200	4045700	6014200	6641800	7135900	6391650	9512500	6176450	7644250	7672900	5697150	4473500	5029950	6888850	7360200	7.00477e+06	5464100	1.07794e+06	653861	730261	1.86705e+06	1.13252e+06	1.26485e+06	25.37	16.17	23.15	-1.1	0.8
				ILLLGLDNAGK	2	0.965	1
IPI00003348	GNB2	Guanine nucleotide-binding protein G(I)/G(S)/G(T) subunit beta-2	1	18.82	4	4	4	2	28557150	20027925	2.80892e+07	27392475	22685725	2.11337e+07	2.58087e+07	2.379e+07	2.21553e+07	2.11872e+07	26055775	2.57384e+07	22069600	22711750	2.33182e+07	21003625	2.58803e+07	23474600	2.42925e+07	2.77408e+07	2.19097e+07	24799325	21671250	2.58971e+07	22390675	2.21609e+07	2.46775e+07	2.46477e+07	2.41226e+07	2.30764e+07	1.69263e+06	1.26596e+06	803297	2.93173e+06	2.19271e+06	1.39135e+06	11.89	9.09	6.03	-1	0.8
IPI00925530	GNB2	32 kDa protein	1	21.62	4	4	4	2	28557150	20027925	2.80892e+07	27392475	22685725	2.11337e+07	2.58087e+07	2.379e+07	2.21553e+07	2.11872e+07	26055775	2.57384e+07	22069600	22711750	2.33182e+07	21003625	2.58803e+07	23474600	2.42925e+07	2.77408e+07	2.19097e+07	24799325	21671250	2.58971e+07	22390675	2.21609e+07	2.46775e+07	2.46477e+07	2.41226e+07	2.30764e+07	1.69263e+06	1.26596e+06	803297	2.93173e+06	2.19271e+06	1.39135e+06	11.89	9.09	6.03	-1	0.8
				IYAMHWGTDSR	2	0.9902	1
				LLLAGYDDFNCNIWDAMK	2	0.9998	1
				TFVSGACDASIK	2	0.9994	1
				VSCLGVTDDGMAVATGSWDSFLK	3	0.9998	1
IPI00003362	HSPA5	HSPA5 protein	1	39.69	24	27	32	1	454752500	338234200	415862500	398228082	342405300	304920200	347130200	312161500	391370200	324318200	317164900	323154700	318817800	337842200	332337900	306152500	328847700	350756400	396493350	407045291	323662750	329645850	357844200	320159800	328330000	319245200	339802050	375733797	3.35883e+08	329125750	2.62131e+07	1.13168e+07	5.94757e+06	4.54024e+07	1.96012e+07	1.03015e+07	12.08	5.84	3.13	-1.1	0.2
				AKFEELNMDLFR	2	0.9995	1
				AKFEELNMDLFR	3	0.9997	1
				AVEEKIEWLESHQDADIEDFK	3	0.9975	1
				AVEEKIEWLESHQDADIEDFKAK	3	0.9996	1
				DAGTIAGLNVMR	2	0.9998	2
				DNHLLGTFDLTGIPPAPR	2	0.9991	2
				EFFNGKEPSR	2	0.972	1
				ELEEIVQPIISK	2	0.9998	1
				IEWLESHQDADIEDFK	3	0.9976	1
				IEWLESHQDADIEDFKAK	3	0.9998	2
				IINEPTAAAIAYGLDKR	3	0.9986	1
				ITPSYVAFTPEGER	2	0.9986	1
				KKELEEIVQPIISK	3	0.9991	1
				KSDIDEIVLVGGSTR	2	0.9538	1
				MKETAEAYLGKK	3	0.9998	1
				MVNDAEKFAEEDKK	3	0.9933	1
				NELESYAYSLK	2	0.9995	1
				NGRVEIIANDQGNR	2	0.9989	1
				NGRVEIIANDQGNR	3	0.9895	1
				NQLTSNPENTVFDAK	2	0.9998	2
				SDIDEIVLVGGSTR	2	0.9865	1
				TKPYIQVDIGGGQTK	2	0.9998	1
				TKPYIQVDIGGGQTK	3	0.9998	1
				TWNDPSVQQDIK	2	0.9998	2
				VLEDSDLKKSDIDEIVLVGGSTR	3	0.9998	1
				VMEHFIK	2	0.9514	1
				VTHAVVTVPAYFNDAQR	3	0.9997	1
IPI00003377	SRSF7	Isoform 1 of Serine/arginine-rich splicing factor 7	0.993	7.14	2	2	2	6	3771850	2.67983e+06	3922950	2.98993e+06	3.12598e+06	2363050	3.00313e+06	3010100	3.14047e+06	2390500	2.80842e+06	2520500	2.78658e+06	3.14222e+06	2.67277e+06	2371050	2.44012e+06	2.13138e+06	3.22584e+06	3.45644e+06	2.74452e+06	3.00662e+06	2.76549e+06	2.66446e+06	2964400	2.52191e+06	2285750	3.14227e+06	2.81219e+06	2.59069e+06	209720	101495	198905	363246	175795	344513	11.56	6.25	13.3	-1.1	0.2
IPI00744364	SRSF7	Uncharacterized protein	0.993	10.3	2	2	2	6	3771850	2.67983e+06	3922950	2.98993e+06	3.12598e+06	2363050	3.00313e+06	3010100	3.14047e+06	2390500	2.80842e+06	2520500	2.78658e+06	3.14222e+06	2.67277e+06	2371050	2.44012e+06	2.13138e+06	3.22584e+06	3.45644e+06	2.74452e+06	3.00662e+06	2.76549e+06	2.66446e+06	2964400	2.52191e+06	2285750	3.14227e+06	2.81219e+06	2.59069e+06	209720	101495	198905	363246	175795	344513	11.56	6.25	13.3	-1.1	0.2
IPI00916448	SRSF7	Uncharacterized protein	0.993	7.23	2	2	2	6	3771850	2.67983e+06	3922950	2.98993e+06	3.12598e+06	2363050	3.00313e+06	3010100	3.14047e+06	2390500	2.80842e+06	2520500	2.78658e+06	3.14222e+06	2.67277e+06	2371050	2.44012e+06	2.13138e+06	3.22584e+06	3.45644e+06	2.74452e+06	3.00662e+06	2.76549e+06	2.66446e+06	2964400	2.52191e+06	2285750	3.14227e+06	2.81219e+06	2.59069e+06	209720	101495	198905	363246	175795	344513	11.56	6.25	13.3	-1.1	0.2
IPI00917346	SRSF7	cDNA FLJ60677, highly similar to Splicing factor, arginine/serine-rich 7	0.993	7.52	2	2	2	6	3771850	2.67983e+06	3922950	2.98993e+06	3.12598e+06	2363050	3.00313e+06	3010100	3.14047e+06	2390500	2.80842e+06	2520500	2.78658e+06	3.14222e+06	2.67277e+06	2371050	2.44012e+06	2.13138e+06	3.22584e+06	3.45644e+06	2.74452e+06	3.00662e+06	2.76549e+06	2.66446e+06	2964400	2.52191e+06	2285750	3.14227e+06	2.81219e+06	2.59069e+06	209720	101495	198905	363246	175795	344513	11.56	6.25	13.3	-1.1	0.2
IPI00939530	SRSF7	cDNA FLJ34106 fis, clone FCBBF3008073, highly similar to SPLICING FACTOR, ARGININE/SERINE-RICH 7	0.993	12.41	2	2	2	6	3771850	2.67983e+06	3922950	2.98993e+06	3.12598e+06	2363050	3.00313e+06	3010100	3.14047e+06	2390500	2.80842e+06	2520500	2.78658e+06	3.14222e+06	2.67277e+06	2371050	2.44012e+06	2.13138e+06	3.22584e+06	3.45644e+06	2.74452e+06	3.00662e+06	2.76549e+06	2.66446e+06	2964400	2.52191e+06	2285750	3.14227e+06	2.81219e+06	2.59069e+06	209720	101495	198905	363246	175795	344513	11.56	6.25	13.3	-1.1	0.2
IPI00943308	SRSF7	11 kDa protein	0.993	17.17	2	2	2	6	3771850	2.67983e+06	3922950	2.98993e+06	3.12598e+06	2363050	3.00313e+06	3010100	3.14047e+06	2390500	2.80842e+06	2520500	2.78658e+06	3.14222e+06	2.67277e+06	2371050	2.44012e+06	2.13138e+06	3.22584e+06	3.45644e+06	2.74452e+06	3.00662e+06	2.76549e+06	2.66446e+06	2964400	2.52191e+06	2285750	3.14227e+06	2.81219e+06	2.59069e+06	209720	101495	198905	363246	175795	344513	11.56	6.25	13.3	-1.1	0.2
				VYVGNLGTGAGK	2	0.988	1
				VYVGNLGTGAGKGELER	2	0.9927	1
IPI00003406	DBN1	Isoform 1 of Drebrin	1	8.32	4	4	4	3	5.61707e+06	4.21153e+06	6.09912e+06	4.75367e+06	4.21228e+06	4633125	4.63346e+06	4.44367e+06	6.12879e+06	4.14508e+06	3710225	3.50418e+06	5270075	4765425	5.16194e+06	4.54856e+06	4.51942e+06	4986350	4914300	5.42639e+06	4.4227e+06	4.53856e+06	5.13694e+06	3.6072e+06	5017750	4855250	4.75288e+06	4.92113e+06	4.42757e+06	4.87529e+06	289760	445070	77114.5	501879	770883	133566	10.2	17.41	2.74	-1.1	0.4
IPI00295624	DBN1	Isoform 2 of Drebrin	1	8.29	4	4	4	3	5.61707e+06	4.21153e+06	6.09912e+06	4.75367e+06	4.21228e+06	4633125	4.63346e+06	4.44367e+06	6.12879e+06	4.14508e+06	3710225	3.50418e+06	5270075	4765425	5.16194e+06	4.54856e+06	4.51942e+06	4986350	4914300	5.42639e+06	4.4227e+06	4.53856e+06	5.13694e+06	3.6072e+06	5017750	4855250	4.75288e+06	4.92113e+06	4.42757e+06	4.87529e+06	289760	445070	77114.5	501879	770883	133566	10.2	17.41	2.74	-1.1	0.4
IPI00794221	DBN1	Uncharacterized protein	1	7.77	4	4	4	3	5.61707e+06	4.21153e+06	6.09912e+06	4.75367e+06	4.21228e+06	4633125	4.63346e+06	4.44367e+06	6.12879e+06	4.14508e+06	3710225	3.50418e+06	5270075	4765425	5.16194e+06	4.54856e+06	4.51942e+06	4986350	4914300	5.42639e+06	4.4227e+06	4.53856e+06	5.13694e+06	3.6072e+06	5017750	4855250	4.75288e+06	4.92113e+06	4.42757e+06	4.87529e+06	289760	445070	77114.5	501879	770883	133566	10.2	17.41	2.74	-1.1	0.4
				LAASGEGGLQELSGHFENQK	3	0.9389	1
				SPSDSSTASTPVAEQIER	2	0.9997	1
				YVLINWVGEDVPDAR	2	0.999	1
				YVLINWVGEDVPDARK	3	0.9914	1
IPI00003419	C11orf58	Small acidic protein	0.996	12.57	1	1	1	2	962800	1764900	2789900	2455750	2160200	1677150	2373200	2832800	2386500	1933050	3704500	1819550	4048550	2644600	3226450	2525950	2403450	3252800	1363850	2622825	1918675	2603000	2159775	2762025	3346575	2876200	2828125	1968450	2.50827e+06	3.01697e+06	364286	180192	165388	630962	312101	286460	32.05	12.44	9.49	1.3	0.3
IPI00917641	C11orf58	15 kDa protein	0.996	16.55	1	1	1	2	962800	1764900	2789900	2455750	2160200	1677150	2373200	2832800	2386500	1933050	3704500	1819550	4048550	2644600	3226450	2525950	2403450	3252800	1363850	2622825	1918675	2603000	2159775	2762025	3346575	2876200	2828125	1968450	2.50827e+06	3.01697e+06	364286	180192	165388	630962	312101	286460	32.05	12.44	9.49	1.3	0.3
				TGEEDKKINEELESQYQQSMDSK	3	0.9959	1
IPI00903288	-	cDNA FLJ33626 fis, clone BRAMY2022160, highly similar to Microtubule-associated protein RP/EB family member 2	0.994	10.58	2	2	2	5	2009920	1205980	2881620	3244060	1499520	1252380	1089100	1208040	1803120	1421740	1132200	2962340	1021820	1484560	1471400	952960	1345560	1093620	1607950	3062840	1375950	1148570	1612430	2047270	1253190	1212180	1219590	2015580	1.60276e+06	1228320	527896	259477	12617.6	914342	449428	21854.4	45.36	28.04	1.78	-1.3	0.5
IPI00003420	MAPRE2	Isoform 1 of Microtubule-associated protein RP/EB family member 2	0.994	8.87	2	2	2	5	2009920	1205980	2881620	3244060	1499520	1252380	1089100	1208040	1803120	1421740	1132200	2962340	1021820	1484560	1471400	952960	1345560	1093620	1607950	3062840	1375950	1148570	1612430	2047270	1253190	1212180	1219590	2015580	1.60276e+06	1228320	527896	259477	12617.6	914342	449428	21854.4	45.36	28.04	1.78	-1.3	0.5
IPI00552652	MAPRE2	Isoform 2 of Microtubule-associated protein RP/EB family member 2	0.994	11.2	2	2	2	5	2009920	1205980	2881620	3244060	1499520	1252380	1089100	1208040	1803120	1421740	1132200	2962340	1021820	1484560	1471400	952960	1345560	1093620	1607950	3062840	1375950	1148570	1612430	2047270	1253190	1212180	1219590	2015580	1.60276e+06	1228320	527896	259477	12617.6	914342	449428	21854.4	45.36	28.04	1.78	-1.3	0.5
IPI00915767	MAPRE2	microtubule-associated protein RP/EB family member 2 isoform 2	0.994	10.21	2	2	2	5	2009920	1205980	2881620	3244060	1499520	1252380	1089100	1208040	1803120	1421740	1132200	2962340	1021820	1484560	1471400	952960	1345560	1093620	1607950	3062840	1375950	1148570	1612430	2047270	1253190	1212180	1219590	2015580	1.60276e+06	1228320	527896	259477	12617.6	914342	449428	21854.4	45.36	28.04	1.78	-1.3	0.5
IPI00916186	MAPRE2	microtubule-associated protein RP/EB family member 2 isoform 3	0.994	9.21	2	2	2	5	2009920	1205980	2881620	3244060	1499520	1252380	1089100	1208040	1803120	1421740	1132200	2962340	1021820	1484560	1471400	952960	1345560	1093620	1607950	3062840	1375950	1148570	1612430	2047270	1253190	1212180	1219590	2015580	1.60276e+06	1228320	527896	259477	12617.6	914342	449428	21854.4	45.36	28.04	1.78	-1.3	0.5
				FQDNLDFIQWFK	2	0.9939	1
				FYDANYDGKEYDPVEAR	3	0.962	1
IPI00003441	C1orf9	Isoform 1 of Protein osteopotentia homolog	0.965	1.83	1	1	1	3	2.41597e+06	2.61153e+06	2.87337e+06	3382000	2.40497e+06	2475700	3.31333e+06	2.33037e+06	4.14267e+06	2.87967e+06	2.90927e+06	2.94243e+06	2.82647e+06	2.43193e+06	2.36333e+06	2284400	3367000	3.07723e+06	2513750	3.12768e+06	2.44033e+06	2821850	3.51117e+06	2925850	2629200	2.32387e+06	3.22212e+06	2.69392e+06	3.08629e+06	2.72506e+06	217914	214550	263695	377437	371611	456733	14.01	12.04	16.76	1.1	0.3
IPI00008231	C1orf9	Chromosome 1 open reading frame 9, isoform CRA_b	0.965	1.64	1	1	1	3	2.41597e+06	2.61153e+06	2.87337e+06	3382000	2.40497e+06	2475700	3.31333e+06	2.33037e+06	4.14267e+06	2.87967e+06	2.90927e+06	2.94243e+06	2.82647e+06	2.43193e+06	2.36333e+06	2284400	3367000	3.07723e+06	2513750	3.12768e+06	2.44033e+06	2821850	3.51117e+06	2925850	2629200	2.32387e+06	3.22212e+06	2.69392e+06	3.08629e+06	2.72506e+06	217914	214550	263695	377437	371611	456733	14.01	12.04	16.76	1.1	0.3
IPI00939664	C1orf9	Isoform 2 of Protein osteopotentia homolog	0.965	1.64	1	1	1	3	2.41597e+06	2.61153e+06	2.87337e+06	3382000	2.40497e+06	2475700	3.31333e+06	2.33037e+06	4.14267e+06	2.87967e+06	2.90927e+06	2.94243e+06	2.82647e+06	2.43193e+06	2.36333e+06	2284400	3367000	3.07723e+06	2513750	3.12768e+06	2.44033e+06	2821850	3.51117e+06	2925850	2629200	2.32387e+06	3.22212e+06	2.69392e+06	3.08629e+06	2.72506e+06	217914	214550	263695	377437	371611	456733	14.01	12.04	16.76	1.1	0.3
				LSETIVPPINTATVPDNEDGEAK	3	0.9648	1
IPI00003482	DECR1	2,4-dienoyl-CoA reductase, mitochondrial	1	6.87	2	2	2	1	48495000	39364800	21847200	21474700	22701400	17558500	19946200	15004100	29800000	19709800	20724300	20478800	22996300	21986300	20590700	17992600	24392400	18547300	43929900	21660950	20129950	17475150	24754900	20601550	22491300	19291650	21469850	28573600	2.09439e+07	2.10843e+07	7.69086e+06	2.10844e+06	943565	1.3321e+07	3.65193e+06	1.6343e+06	46.62	17.44	7.75	-1.4	0.4
				FNVIQPGPIK	2	0.9902	1
				VAFITGGGTGLGK	2	0.9962	1
IPI00003519	EFTUD2	116 kDa U5 small nuclear ribonucleoprotein component	1	15.23	9	10	10	2	2.32038e+07	1.83565e+07	2.99844e+07	2.48336e+07	1.80962e+07	14537406	18107676	18665101	1.91338e+07	18760262	1.77695e+07	2.14753e+07	1.89731e+07	13036382	1.61886e+07	1.62455e+07	2.08572e+07	1.85162e+07	2.07802e+07	2.7409e+07	1.63168e+07	1.83864e+07	1.8947e+07	1.96224e+07	1.60048e+07	1.62171e+07	19686702	2.1502e+07	1.89853e+07	17302836	3.22232e+06	357319	1.19351e+06	5581216	618895	2.06722e+06	25.96	3.26	11.95	-1.1	0.5
IPI00917777	EFTUD2	116 kDa U5 small nuclear ribonucleoprotein component isoform b	1	15.8	9	10	10	2	2.32038e+07	1.83565e+07	2.99844e+07	2.48336e+07	1.80962e+07	14537406	18107676	18665101	1.91338e+07	18760262	1.77695e+07	2.14753e+07	1.89731e+07	13036382	1.61886e+07	1.62455e+07	2.08572e+07	1.85162e+07	2.07802e+07	2.7409e+07	1.63168e+07	1.83864e+07	1.8947e+07	1.96224e+07	1.60048e+07	1.62171e+07	19686702	2.1502e+07	1.89853e+07	17302836	3.22232e+06	357319	1.19351e+06	5581216	618895	2.06722e+06	25.96	3.26	11.95	-1.1	0.5
				AFIPAIDSFGFETDLR	2	0.9821	1
				FFDDPMLLELAK	2	0.9838	1
				GLAEDIENEVVQITWNR	2	0.9996	1
				ILAQVVGDVDTSLPR	2	0.9985	1
				ISDGVVLFIDAAEGVMLNTER	2	0.9998	1
				ISDGVVLFIDAAEGVMLNTER	3	0.9995	1
				SFVEFILEPLYK	2	0.9997	1
				STPVTVVLPDTK	2	0.8895	1
				SYLFNIMDTPGHVNFSDEVTAGLR	3	0.9998	1
				VADPVVTFCETVVETSSLK	2	0.9962	1
IPI00003527	SLC9A3R1	Na(+)/H(+) exchange regulatory cofactor NHE-RF1	1	22.35	6	6	7	1	95966650	81003750	117861500	107156350	86272550	76908050	94312850	99520450	94328400	79351300	105321050	96785250	90031900	79759650	83625650	73709200	93896450	81591700	88485200	112508925	81590300	96916650	86839850	101053150	84895775	78667425	87744075	9.41948e+07	94936550	8.37691e+07	9370878	4.22078e+06	2.68008e+06	1.62308e+07	7.31061e+06	4.64203e+06	17.23	7.7	5.54	1	0.9
				EALAEAALESPRPALVR	3	0.9884	1
				IVEVNGVCMEGK	2	0.9998	2
				LLVVDPETDEQLQK	2	0.9997	1
				LLVVDRETDEFFKK	3	0.884	1
				RAPQMDWSK	2	0.9799	1
				SVDPDSPAEASGLR	2	0.9997	1
IPI00003590	QSOX1	Isoform 1 of Sulfhydryl oxidase 1	1	3.35	2	2	2	3	4062900	3639900	3.92043e+06	3.92863e+06	3114200	2431100	3.60363e+06	3199200	2.82637e+06	2.91553e+06	3192200	2.84453e+06	2.88617e+06	3030700	2.98503e+06	2.88433e+06	3916200	3.51087e+06	3851400	3.92453e+06	2772650	3.40142e+06	2870950	3.01837e+06	2.95843e+06	2.93468e+06	3.71353e+06	3.51619e+06	3.09691e+06	3.20222e+06	372371	158088	255750	644966	273817	442972	18.34	8.84	13.83	-1.1	0.4
IPI00465016	QSOX1	Isoform 2 of Sulfhydryl oxidase 1	1	4.14	2	2	2	3	4062900	3639900	3.92043e+06	3.92863e+06	3114200	2431100	3.60363e+06	3199200	2.82637e+06	2.91553e+06	3192200	2.84453e+06	2.88617e+06	3030700	2.98503e+06	2.88433e+06	3916200	3.51087e+06	3851400	3.92453e+06	2772650	3.40142e+06	2870950	3.01837e+06	2.95843e+06	2.93468e+06	3.71353e+06	3.51619e+06	3.09691e+06	3.20222e+06	372371	158088	255750	644966	273817	442972	18.34	8.84	13.83	-1.1	0.4
IPI00872013	QSOX1	Uncharacterized protein	1	4.14	2	2	2	3	4062900	3639900	3.92043e+06	3.92863e+06	3114200	2431100	3.60363e+06	3199200	2.82637e+06	2.91553e+06	3192200	2.84453e+06	2.88617e+06	3030700	2.98503e+06	2.88433e+06	3916200	3.51087e+06	3851400	3.92453e+06	2772650	3.40142e+06	2870950	3.01837e+06	2.95843e+06	2.93468e+06	3.71353e+06	3.51619e+06	3.09691e+06	3.20222e+06	372371	158088	255750	644966	273817	442972	18.34	8.84	13.83	-1.1	0.4
				LAGAPSEDPQFPK	2	0.9987	1
				NNEEYLALIFEK	2	0.9984	1
IPI00003627	ACTL6A	Isoform 1 of Actin-like protein 6A	1	14.92	4	4	5	2	31122750	2.75889e+07	2.7356e+07	2.2982e+07	18308800	1.70831e+07	2.31839e+07	21222950	2.65876e+07	2.53391e+07	1.80478e+07	14302550	2.7048e+07	18663150	2.48679e+07	2.18562e+07	27562050	2.26052e+07	2.93558e+07	25169000	1.7696e+07	2.22034e+07	2.59633e+07	1.61752e+07	2.28556e+07	2.3362e+07	2.50836e+07	2.40736e+07	2.14473e+07	2.37671e+07	3.41019e+06	2.85078e+06	674312	5.90662e+06	4.9377e+06	1.16794e+06	24.54	23.02	4.91	-1.1	0.6
IPI00216622	ACTL6A	Isoform 2 of Actin-like protein 6A	1	16.54	4	4	5	2	31122750	2.75889e+07	2.7356e+07	2.2982e+07	18308800	1.70831e+07	2.31839e+07	21222950	2.65876e+07	2.53391e+07	1.80478e+07	14302550	2.7048e+07	18663150	2.48679e+07	2.18562e+07	27562050	2.26052e+07	2.93558e+07	25169000	1.7696e+07	2.22034e+07	2.59633e+07	1.61752e+07	2.28556e+07	2.3362e+07	2.50836e+07	2.40736e+07	2.14473e+07	2.37671e+07	3.41019e+06	2.85078e+06	674312	5.90662e+06	4.9377e+06	1.16794e+06	24.54	23.02	4.91	-1.1	0.6
				NGMVEDWDSFQAILDHTYK	3	0.9974	1
				QGGPTYYIDTNALR	2	0.9997	2
				SEASLHPVLMSEAPWNTR	3	0.9997	1
				SPLAGDFITMQCR	2	0.9995	1
IPI00003704	RBM14;RBM4	Isoform 1 of RNA-binding protein 4	0.969	7.69	1	1	1	1	774950	978900	1126300	1032750	985000	830600	1377050	1210650	1031950	884200	1279400	1267500	1196650	1080250	999900	985700	842350	1127100	876925	1079525	907800	1293850	958075	1273450	1138450	992800	984725	954750	1175125	1.03866e+06	63020.9	108685	49950.3	109156	188247	86516.4	11.43	16.02	8.33	1.2	0.2
				ATAPVPTVGEGYGYGHESELSQASAAAR	3	0.9689	1
IPI00003766	ETHE1	Protein ETHE1, mitochondrial	0.965	12.2	2	2	2	1	115924800	98841400	150750500	121846900	105614800	101921700	118604300	119093000	122917700	105144600	118631900	140749500	116292100	110449500	110061200	111033100	116630300	106268800	107383100	136298700	103768250	118848650	114031150	129690700	113370800	110547150	111449550	1.15817e+08	1.20857e+08	1.11789e+08	1.0294e+07	4.63069e+06	832617	1.78298e+07	8020597	1.44214e+06	15.39	6.64	1.29	1	0.7
				EAVLIDPVLETAPR	2	0.9093	1
				LSGAQADLHIEDGDSIR	3	0.9647	1
IPI00003768	PES1	Isoform 1 of Pescadillo homolog	0.92	1.7	1	1	1	4	5787250	5529000	6441500	6275250	5304500	4608750	6168000	5215750	5892750	5318250	6441750	6610500	5828250	5734000	5608000	5333500	6093500	5721000	5658125	6358375	4956625	5691875	5605500	6526125	5781125	5470750	5907250	5.65771e+06	5.94117e+06	5.71971e+06	404650	293540	129695	700875	508426	224638	12.39	8.56	3.93	1.1	0.6
IPI00554461	PES1	Isoform 2 of Pescadillo homolog	0.92	1.72	1	1	1	4	5787250	5529000	6441500	6275250	5304500	4608750	6168000	5215750	5892750	5318250	6441750	6610500	5828250	5734000	5608000	5333500	6093500	5721000	5658125	6358375	4956625	5691875	5605500	6526125	5781125	5470750	5907250	5.65771e+06	5.94117e+06	5.71971e+06	404650	293540	129695	700875	508426	224638	12.39	8.56	3.93	1.1	0.6
IPI00854683	PES1	cDNA FLJ45250 fis, clone BRHIP2008756, highly similar to Pescadillo homolog 1	0.92	2.23	1	1	1	4	5787250	5529000	6441500	6275250	5304500	4608750	6168000	5215750	5892750	5318250	6441750	6610500	5828250	5734000	5608000	5333500	6093500	5721000	5658125	6358375	4956625	5691875	5605500	6526125	5781125	5470750	5907250	5.65771e+06	5.94117e+06	5.71971e+06	404650	293540	129695	700875	508426	224638	12.39	8.56	3.93	1.1	0.6
IPI00878536	PES1	Uncharacterized protein	0.92	1.75	1	1	1	4	5787250	5529000	6441500	6275250	5304500	4608750	6168000	5215750	5892750	5318250	6441750	6610500	5828250	5734000	5608000	5333500	6093500	5721000	5658125	6358375	4956625	5691875	5605500	6526125	5781125	5470750	5907250	5.65771e+06	5.94117e+06	5.71971e+06	404650	293540	129695	700875	508426	224638	12.39	8.56	3.93	1.1	0.6
				LAALSASLAR	2	0.92	1
IPI00219604	MAP2K1	Dual specificity mitogen-activated protein kinase kinase 1	0.952	5.6	1	1	1	4	411600	328775	389725	339575	309675	218334	373225	324675	233605	324500	342925	304250	300575	348225	446100	322325	422375	279275	370188	364650	264004	348950	279053	323588	324400	384212	350825	332947	317197	353146	34508.5	20429.1	17305.3	59770.6	35384.2	29973.7	17.95	11.16	8.49	-1	0.7
IPI00797850	MAP2K1	Protein	0.952	11.89	1	1	1	4	411600	328775	389725	339575	309675	218334	373225	324675	233605	324500	342925	304250	300575	348225	446100	322325	422375	279275	370188	364650	264004	348950	279053	323588	324400	384212	350825	332947	317197	353146	34508.5	20429.1	17305.3	59770.6	35384.2	29973.7	17.95	11.16	8.49	-1	0.7
IPI00003783	MAP2K2	Dual specificity mitogen-activated protein kinase kinase 2	0.952	5.5	1	1	1	4	411600	328775	389725	339575	309675	218334	373225	324675	233605	324500	342925	304250	300575	348225	446100	322325	422375	279275	370188	364650	264004	348950	279053	323588	324400	384212	350825	332947	317197	353146	34508.5	20429.1	17305.3	59770.6	35384.2	29973.7	17.95	11.16	8.49	-1	0.7
IPI00795187	MAP2K2	cDNA FLJ35806 fis, clone TESTI2005987, highly similar to Dual specificity mitogen-activated protein kinase kinase 2	0.952	7.26	1	1	1	4	411600	328775	389725	339575	309675	218334	373225	324675	233605	324500	342925	304250	300575	348225	446100	322325	422375	279275	370188	364650	264004	348950	279053	323588	324400	384212	350825	332947	317197	353146	34508.5	20429.1	17305.3	59770.6	35384.2	29973.7	17.95	11.16	8.49	-1	0.7
				LCDFGVSGQLIDSMANSFVGTR	3	0.9517	1
IPI00003799	HEBP2	Isoform 2 of Heme-binding protein 2	0.995	7.07	1	1	1	2	2547100	2389200	2484300	2505100	1814000	2020350	2080450	2150500	2636000	2132750	1971800	2210400	2105100	1916100	1961350	1844500	2566750	2273050	2468150	2494700	1917175	2115475	2384375	2091100	2010600	1902925	2419900	2.29334e+06	2.19698e+06	2.11114e+06	188239	93959.7	157477	326040	162743	272759	14.22	7.41	12.92	-1	0.7
IPI00644697	HEBP2	HEBP2 protein (Fragment)	0.995	6.07	1	1	1	2	2547100	2389200	2484300	2505100	1814000	2020350	2080450	2150500	2636000	2132750	1971800	2210400	2105100	1916100	1961350	1844500	2566750	2273050	2468150	2494700	1917175	2115475	2384375	2091100	2010600	1902925	2419900	2.29334e+06	2.19698e+06	2.11114e+06	188239	93959.7	157477	326040	162743	272759	14.22	7.41	12.92	-1	0.7
				NQEQLLTLASILR	2	0.9952	1
IPI00003815	ARHGDIA	Rho GDP-dissociation inhibitor 1	1	6.86	2	2	2	4	7007000	4662575	6298450	4607900	4332400	4744800	4357650	4887350	5544025	2666250	4861025	5835450	5456400	4496200	4895200	4845525	4954750	4840325	5.83479e+06	5453175	4538600	4622500	4.10514e+06	5.34824e+06	4976300	4.87036e+06	4.89754e+06	5.27552e+06	4.69196e+06	4.91473e+06	384576	360529	31767.2	666105	624454	55022.4	12.63	13.31	1.12	-1.1	0.3
IPI00794402	ARHGDIA	28 kDa protein	1	5.62	2	2	2	4	7007000	4662575	6298450	4607900	4332400	4744800	4357650	4887350	5544025	2666250	4861025	5835450	5456400	4496200	4895200	4845525	4954750	4840325	5.83479e+06	5453175	4538600	4622500	4.10514e+06	5.34824e+06	4976300	4.87036e+06	4.89754e+06	5.27552e+06	4.69196e+06	4.91473e+06	384576	360529	31767.2	666105	624454	55022.4	12.63	13.31	1.12	-1.1	0.3
IPI00796541	ARHGDIA	26 kDa protein	1	5.96	2	2	2	4	7007000	4662575	6298450	4607900	4332400	4744800	4357650	4887350	5544025	2666250	4861025	5835450	5456400	4496200	4895200	4845525	4954750	4840325	5.83479e+06	5453175	4538600	4622500	4.10514e+06	5.34824e+06	4976300	4.87036e+06	4.89754e+06	5.27552e+06	4.69196e+06	4.91473e+06	384576	360529	31767.2	666105	624454	55022.4	12.63	13.31	1.12	-1.1	0.3
IPI00791180	ARHGDIA	9 kDa protein	1	17.72	2	2	2	4	7007000	4662575	6298450	4607900	4332400	4744800	4357650	4887350	5544025	2666250	4861025	5835450	5456400	4496200	4895200	4845525	4954750	4840325	5.83479e+06	5453175	4538600	4622500	4.10514e+06	5.34824e+06	4976300	4.87036e+06	4.89754e+06	5.27552e+06	4.69196e+06	4.91473e+06	384576	360529	31767.2	666105	624454	55022.4	12.63	13.31	1.12	-1.1	0.3
				IDKTDYMVGSYGPR	3	0.9857	1
				TDYMVGSYGPR	2	0.9992	1
IPI00003865	HSPA8	Isoform 1 of Heat shock cognate 71 kDa protein	1	45.67	22	25	38	1	168238263	126440424	173793300	156148700	1.26481e+08	1.11803e+08	129142833	129872953	145040593	122095806	142538798	141995991	1.29137e+08	1.22665e+08	121771302	1.19446e+08	1.32292e+08	1.26371e+08	1.47339e+08	164971000	1.19142e+08	129507893	1.33568e+08	1.42267e+08	1.25901e+08	1.20609e+08	1.29331e+08	1.43817e+08	1.35114e+08	1.2528e+08	1.33464e+07	3.76362e+06	2.53696e+06	2.31166e+07	6.51878e+06	4.39414e+06	16.07	4.82	3.51	-1.1	0.6
				ARFEELNADLFR	3	0.9998	1
				FDDAVVQSDMK	2	0.9998	1
				FDDAVVQSDMKHWPFMVVNDAGRPK	3	0.9871	1
				GPAVGIDLGTTYSCVGVFQHGK	3	0.999	1
				GTLDPVEK	2	0.9845	1
				HWPFMVVNDAGRPK	2	0.9997	1
				HWPFMVVNDAGRPK	3	0.9998	1
				IINEPTAAAIAYGLDKK	3	0.9996	2
				LDKSQIHDIVLVGGSTR	3	0.9998	1
				LLQDFFNGK	2	0.9992	2
				LYQSAGGMPGGMPGGFPGGGAPPSGGASSGPTIEEVD	3	0.9997	1
				MKEIAEAYLGK	2	0.9993	2
				MKEIAEAYLGK	3	0.9998	2
				MVNHFIAEFK	2	0.9997	2
				MVNHFIAEFK	3	0.9997	2
				NQVAMNPTNTVFDAK	2	0.9998	2
				NQVAMNPTNTVFDAKR	2	0.9998	1
				NSLESYAFNMK	2	0.9998	2
				QTQTFTTYSDNQPGVLIQVYEGER	2	0.9998	1
				RFDDAVVQSDMK	2	0.9998	2
				SFYPEEVSSMVLTK	2	0.9998	2
				SQIHDIVLVGGSTR	2	0.9998	2
				STAGDTHLGGEDFDNR	2	0.9998	2
				TLSSSTQASIEIDSLYEGIDFYTSITR	2	0.9998	2
				TVTNAVVTVPAYFNDSQR	3	0.9998	1
IPI00003881	HNRNPF	Heterogeneous nuclear ribonucleoprotein F	1	40.96	10	11	13	1	86215025	60557825	78619550	79857600	61340950	56211550	61442250	57679650	69697125	62107100	59671525	63911450	66142575	52739300	66852700	57070800	59718850	60443800	73386425	79238575	58776250	59560950	6.59021e+07	6.17915e+07	5.94409e+07	61961750	60081325	7.04671e+07	6.24182e+07	6.04947e+07	6.08464e+06	1.85716e+06	756475	10538909	3216698	1.31025e+06	14.96	5.15	2.17	-1.1	0.3
				ATENDIYNFFSPLNPVR	2	0.9998	1
				ATENDIYNFFSPLNPVR	3	0.9998	1
				DLSYCLSGMYDHR	2	0.9979	1
				FMSVQRPGPYDRPGTAR	3	0.9283	1
				ITGEAFVQFASQELAEK	2	0.9998	1
				MRPGAYSTGYGGYEEYSGLSDGYGFTTDLFGR	3	0.9998	2
				QSGEAFVELGSEDDVK	2	0.9998	2
				TEMDWVLK	2	0.9707	1
				VHIEIGPDGR	2	0.9997	1
				VTGEADVEFATHEEAVAAMSK	3	0.992	1
				YGDSEFTVQSTTGHCVHMR	3	0.9998	1
IPI00003918	RPL4	60S ribosomal protein L4	0.984	5.15	1	1	1	4	1482000	741875	1535250	1326325	1174525	717625	1313450	610200	1144925	1466850	836525	1612725	800125	1190775	1079800	1211475	766750	1310375	1.11194e+06	1.43079e+06	946075	961825	1.30589e+06	1224625	995450	1.14564e+06	1.03856e+06	1.16293e+06	1.16411e+06	1.05988e+06	142229	103828	44646.8	246347	179836	77330.5	21.18	15.45	7.3	1	1
IPI00795303	RPL4	cDNA FLJ50996, highly similar to 60S ribosomal protein L4	0.984	5.31	1	1	1	4	1482000	741875	1535250	1326325	1174525	717625	1313450	610200	1144925	1466850	836525	1612725	800125	1190775	1079800	1211475	766750	1310375	1.11194e+06	1.43079e+06	946075	961825	1.30589e+06	1224625	995450	1.14564e+06	1.03856e+06	1.16293e+06	1.16411e+06	1.05988e+06	142229	103828	44646.8	246347	179836	77330.5	21.18	15.45	7.3	1	1
IPI00793341	RPL4	11 kDa protein	0.984	20.75	1	1	1	4	1482000	741875	1535250	1326325	1174525	717625	1313450	610200	1144925	1466850	836525	1612725	800125	1190775	1079800	1211475	766750	1310375	1.11194e+06	1.43079e+06	946075	961825	1.30589e+06	1224625	995450	1.14564e+06	1.03856e+06	1.16293e+06	1.16411e+06	1.05988e+06	142229	103828	44646.8	246347	179836	77330.5	21.18	15.45	7.3	1	1
IPI00908376	RPL4	cDNA FLJ51018, highly similar to 60S ribosomal protein L4	0.984	14.57	1	1	1	4	1482000	741875	1535250	1326325	1174525	717625	1313450	610200	1144925	1466850	836525	1612725	800125	1190775	1079800	1211475	766750	1310375	1.11194e+06	1.43079e+06	946075	961825	1.30589e+06	1224625	995450	1.14564e+06	1.03856e+06	1.16293e+06	1.16411e+06	1.05988e+06	142229	103828	44646.8	246347	179836	77330.5	21.18	15.45	7.3	1	1
				QPYAVSELAGHQTSAESWGTGR	3	0.9838	1
IPI00003923	UMPS	Isoform 1 of Uridine 5'-monophosphate synthase	1	7.71	2	2	2	1	1.1089e+07	6.28998e+06	8.71763e+06	10603250	7.48217e+06	5.21952e+06	6.35303e+06	6.63417e+06	6.59077e+06	4904700	4999450	6.36688e+06	8599800	7.86023e+06	1.01133e+07	6.57458e+06	8.37883e+06	9837300	8.68948e+06	9.66044e+06	6.35084e+06	6493600	5.74773e+06	5.68317e+06	8.23002e+06	8343925	9.10807e+06	8.23359e+06	5.97483e+06	8.56067e+06	982216	260052	275667	1.70125e+06	450424	477469	20.66	7.54	5.58	-1.4	0.09
				AALGPLVTGLYDVQAFK	2	0.978	1
				IASWADLVNAHVVPGSGVVK	3	0.9932	1
IPI00003925	PDHB	Isoform 1 of Pyruvate dehydrogenase E1 component subunit beta, mitochondrial	1	13.37	3	3	3	3	8.94282e+06	6.02149e+06	9.46777e+06	8.82377e+06	6.04897e+06	5.75226e+06	7.91983e+06	6946825	6.67177e+06	7151825	7.77943e+06	6527975	5322525	6.72843e+06	5310550	6169550	6.91846e+06	6.54764e+06	7.48215e+06	9.14577e+06	5.90061e+06	7.43333e+06	6.9118e+06	7.1537e+06	6.02548e+06	5740050	6733050	7.50951e+06	7.16628e+06	6.16619e+06	936895	150685	295162	1622750	260994	511236	21.61	3.64	8.29	-1	0.8
IPI00549885	PDHB	Isoform 2 of Pyruvate dehydrogenase E1 component subunit beta, mitochondrial	1	14.08	3	3	3	3	8.94282e+06	6.02149e+06	9.46777e+06	8.82377e+06	6.04897e+06	5.75226e+06	7.91983e+06	6946825	6.67177e+06	7151825	7.77943e+06	6527975	5322525	6.72843e+06	5310550	6169550	6.91846e+06	6.54764e+06	7.48215e+06	9.14577e+06	5.90061e+06	7.43333e+06	6.9118e+06	7.1537e+06	6.02548e+06	5740050	6733050	7.50951e+06	7.16628e+06	6.16619e+06	936895	150685	295162	1622750	260994	511236	21.61	3.64	8.29	-1	0.8
IPI00798351	PDHB	35 kDa protein	1	15.14	3	3	3	3	8.94282e+06	6.02149e+06	9.46777e+06	8.82377e+06	6.04897e+06	5.75226e+06	7.91983e+06	6946825	6.67177e+06	7151825	7.77943e+06	6527975	5322525	6.72843e+06	5310550	6169550	6.91846e+06	6.54764e+06	7.48215e+06	9.14577e+06	5.90061e+06	7.43333e+06	6.9118e+06	7.1537e+06	6.02548e+06	5740050	6733050	7.50951e+06	7.16628e+06	6.16619e+06	936895	150685	295162	1622750	260994	511236	21.61	3.64	8.29	-1	0.8
				IMEGPAFNFLDAPAVR	2	0.9987	1
				TIRPMDMETIEASVMK	3	0.9731	1
				TYYMSGGLQPVPIVFR	2	0.9729	1
IPI00003927	PPID	Peptidyl-prolyl cis-trans isomerase D	0.925	2.97	1	1	1	1	18062000	16288000	23502000	24815000	21341000	20421000	19487000	18840000	18458000	18132000	20023000	22277000	21154000	16901000	15532000	17358000	23077000	21564000	17175000	24158500	20881000	19163500	18295000	21150000	19027500	16445000	22320500	2.07382e+07	1.95362e+07	1.92643e+07	2.01723e+06	844969	1.70024e+06	3.49394e+06	1.46353e+06	2.9449e+06	16.85	7.49	15.29	-1.1	0.6
				EGLLSMANAGR	2	0.9249	1
IPI00220403	HIST1H2BB	Histone H2B type 1-B	1	20.63	2	2	7	5	9.63456e+06	5.60144e+06	7385000	7.48794e+06	5.12139e+06	5.06739e+06	6.24111e+06	6134000	7.11711e+06	6.01233e+06	6.81867e+06	7.30806e+06	6.05094e+06	5.62972e+06	6.64133e+06	5.60089e+06	6.83894e+06	6.06483e+06	7618000	7.43647e+06	5.09439e+06	6.18756e+06	6.56472e+06	7.06336e+06	5.84033e+06	6.12111e+06	6.45189e+06	6716287	6605213	6.13778e+06	812640	253633	176738	1.40753e+06	439304	306118	20.96	6.65	4.99	-1	0.9
IPI00515061	HIST1H2BJ	Histone H2B type 1-J	1	20.63	2	2	7	5	9.63456e+06	5.60144e+06	7385000	7.48794e+06	5.12139e+06	5.06739e+06	6.24111e+06	6134000	7.11711e+06	6.01233e+06	6.81867e+06	7.30806e+06	6.05094e+06	5.62972e+06	6.64133e+06	5.60089e+06	6.83894e+06	6.06483e+06	7618000	7.43647e+06	5.09439e+06	6.18756e+06	6.56472e+06	7.06336e+06	5.84033e+06	6.12111e+06	6.45189e+06	6716287	6605213	6.13778e+06	812640	253633	176738	1.40753e+06	439304	306118	20.96	6.65	4.99	-1	0.9
IPI00152785	HIST1H2BO	Histone H2B type 1-O	1	20.63	2	2	7	5	9.63456e+06	5.60144e+06	7385000	7.48794e+06	5.12139e+06	5.06739e+06	6.24111e+06	6134000	7.11711e+06	6.01233e+06	6.81867e+06	7.30806e+06	6.05094e+06	5.62972e+06	6.64133e+06	5.60089e+06	6.83894e+06	6.06483e+06	7618000	7.43647e+06	5.09439e+06	6.18756e+06	6.56472e+06	7.06336e+06	5.84033e+06	6.12111e+06	6.45189e+06	6716287	6605213	6.13778e+06	812640	253633	176738	1.40753e+06	439304	306118	20.96	6.65	4.99	-1	0.9
IPI00003935	HIST2H2BE	Histone H2B type 2-E	1	20.63	2	2	7	5	9.63456e+06	5.60144e+06	7385000	7.48794e+06	5.12139e+06	5.06739e+06	6.24111e+06	6134000	7.11711e+06	6.01233e+06	6.81867e+06	7.30806e+06	6.05094e+06	5.62972e+06	6.64133e+06	5.60089e+06	6.83894e+06	6.06483e+06	7618000	7.43647e+06	5.09439e+06	6.18756e+06	6.56472e+06	7.06336e+06	5.84033e+06	6.12111e+06	6.45189e+06	6716287	6605213	6.13778e+06	812640	253633	176738	1.40753e+06	439304	306118	20.96	6.65	4.99	-1	0.9
IPI00166293	HIST3H2BB	Histone H2B type 3-B	1	20.63	2	2	7	5	9.63456e+06	5.60144e+06	7385000	7.48794e+06	5.12139e+06	5.06739e+06	6.24111e+06	6134000	7.11711e+06	6.01233e+06	6.81867e+06	7.30806e+06	6.05094e+06	5.62972e+06	6.64133e+06	5.60089e+06	6.83894e+06	6.06483e+06	7618000	7.43647e+06	5.09439e+06	6.18756e+06	6.56472e+06	7.06336e+06	5.84033e+06	6.12111e+06	6.45189e+06	6716287	6605213	6.13778e+06	812640	253633	176738	1.40753e+06	439304	306118	20.96	6.65	4.99	-1	0.9
				AMGIMNSFVNDIFER	2	0.9998	5
				QVHPDTGISSK	3	0.9997	2
IPI00003949	UBE2N	Ubiquitin-conjugating enzyme E2 N	1	35.53	4	4	5	2	3.89372e+07	2.87525e+07	4.1682e+07	3.35539e+07	31826050	2.40196e+07	28502450	26255000	3.06871e+07	26412600	3.38191e+07	30662700	31412400	2.78749e+07	2.90016e+07	2.87415e+07	3.34872e+07	2.9931e+07	33844825	37617950	2.79228e+07	27378725	2.85499e+07	3.22409e+07	2.96436e+07	28871525	31709125	3.31285e+07	2.93898e+07	3.00748e+07	2.82156e+06	1.46508e+06	847033	4.88709e+06	2.53759e+06	1.4671e+06	14.75	8.63	4.88	-1.1	0.3
IPI00874051	UBE2N	16 kDa protein	1	37.5	4	4	5	2	3.89372e+07	2.87525e+07	4.1682e+07	3.35539e+07	31826050	2.40196e+07	28502450	26255000	3.06871e+07	26412600	3.38191e+07	30662700	31412400	2.78749e+07	2.90016e+07	2.87415e+07	3.34872e+07	2.9931e+07	33844825	37617950	2.79228e+07	27378725	2.85499e+07	3.22409e+07	2.96436e+07	28871525	31709125	3.31285e+07	2.93898e+07	3.00748e+07	2.82156e+06	1.46508e+06	847033	4.88709e+06	2.53759e+06	1.4671e+06	14.75	8.63	4.88	-1.1	0.3
				LELFLPEEYPMAAPK	2	0.997	1
				TNEAQAIETAR	2	0.9995	2
				WSPALQIR	2	0.9952	1
				YFHVVIAGPQDSPFEGGTFK	3	0.9995	1
IPI00003951	LAMA3	Isoform 1 of Laminin subunit alpha-3	0.998	1.93	2	2	2	6	3.05298e+06	2.86538e+06	3.63002e+06	4398000	3.82517e+06	2.82072e+06	4.04133e+06	2.83028e+06	4.32417e+06	3065250	4832000	4.25787e+06	3.33813e+06	2993300	3.62847e+06	3.34313e+06	3.53898e+06	3221050	2.95918e+06	4.01401e+06	3.32294e+06	3.43581e+06	3.69471e+06	4.54493e+06	3.16572e+06	3485800	3.38002e+06	3.43204e+06	3.89182e+06	3.34384e+06	309350	335002	94153.5	535809	580240	163079	15.61	14.91	4.88	1.1	0.4
IPI00377045	LAMA3	Laminin alpha-3 chain variant 1	0.998	0.97	2	2	2	6	3.05298e+06	2.86538e+06	3.63002e+06	4398000	3.82517e+06	2.82072e+06	4.04133e+06	2.83028e+06	4.32417e+06	3065250	4832000	4.25787e+06	3.33813e+06	2993300	3.62847e+06	3.34313e+06	3.53898e+06	3221050	2.95918e+06	4.01401e+06	3.32294e+06	3.43581e+06	3.69471e+06	4.54493e+06	3.16572e+06	3485800	3.38002e+06	3.43204e+06	3.89182e+06	3.34384e+06	309350	335002	94153.5	535809	580240	163079	15.61	14.91	4.88	1.1	0.4
IPI00743994	LAMA3	laminin subunit alpha-3 isoform 3	0.998	1.01	2	2	2	6	3.05298e+06	2.86538e+06	3.63002e+06	4398000	3.82517e+06	2.82072e+06	4.04133e+06	2.83028e+06	4.32417e+06	3065250	4832000	4.25787e+06	3.33813e+06	2993300	3.62847e+06	3.34313e+06	3.53898e+06	3221050	2.95918e+06	4.01401e+06	3.32294e+06	3.43581e+06	3.69471e+06	4.54493e+06	3.16572e+06	3485800	3.38002e+06	3.43204e+06	3.89182e+06	3.34384e+06	309350	335002	94153.5	535809	580240	163079	15.61	14.91	4.88	1.1	0.4
IPI00790353	LAMA3	Isoform 2 of Laminin subunit alpha-3	0.998	0.99	2	2	2	6	3.05298e+06	2.86538e+06	3.63002e+06	4398000	3.82517e+06	2.82072e+06	4.04133e+06	2.83028e+06	4.32417e+06	3065250	4832000	4.25787e+06	3.33813e+06	2993300	3.62847e+06	3.34313e+06	3.53898e+06	3221050	2.95918e+06	4.01401e+06	3.32294e+06	3.43581e+06	3.69471e+06	4.54493e+06	3.16572e+06	3485800	3.38002e+06	3.43204e+06	3.89182e+06	3.34384e+06	309350	335002	94153.5	535809	580240	163079	15.61	14.91	4.88	1.1	0.4
IPI00790908	LAMA3	laminin subunit alpha-3 isoform 2	0.998	1.91	2	2	2	6	3.05298e+06	2.86538e+06	3.63002e+06	4398000	3.82517e+06	2.82072e+06	4.04133e+06	2.83028e+06	4.32417e+06	3065250	4832000	4.25787e+06	3.33813e+06	2993300	3.62847e+06	3.34313e+06	3.53898e+06	3221050	2.95918e+06	4.01401e+06	3.32294e+06	3.43581e+06	3.69471e+06	4.54493e+06	3.16572e+06	3485800	3.38002e+06	3.43204e+06	3.89182e+06	3.34384e+06	309350	335002	94153.5	535809	580240	163079	15.61	14.91	4.88	1.1	0.4
IPI00895830	LAMA3	laminin subunit alpha-3 isoform 4	0.998	1.98	2	2	2	6	3.05298e+06	2.86538e+06	3.63002e+06	4398000	3.82517e+06	2.82072e+06	4.04133e+06	2.83028e+06	4.32417e+06	3065250	4832000	4.25787e+06	3.33813e+06	2993300	3.62847e+06	3.34313e+06	3.53898e+06	3221050	2.95918e+06	4.01401e+06	3.32294e+06	3.43581e+06	3.69471e+06	4.54493e+06	3.16572e+06	3485800	3.38002e+06	3.43204e+06	3.89182e+06	3.34384e+06	309350	335002	94153.5	535809	580240	163079	15.61	14.91	4.88	1.1	0.4
				EINSLQSDFTK	2	0.9539	1
				VPTQPHAPIPTFGQTIQTTVDR	3	0.9946	1
IPI00003964	USP9X	probable ubiquitin carboxyl-terminal hydrolase FAF-X isoform 4	0.949	0.47	1	1	1	3	1623200	1.86917e+06	2.73883e+06	1.67743e+06	2.06097e+06	1237800	1.96013e+06	2.61733e+06	3.10457e+06	1.66427e+06	2.30777e+06	1.58507e+06	2094300	1894700	1.76677e+06	1798600	1.55647e+06	1.36177e+06	1.74618e+06	2.20813e+06	1.64938e+06	2.28873e+06	2.38442e+06	1.94642e+06	1994500	1.78268e+06	1.45912e+06	1867900	2.20652e+06	1.74543e+06	172396	132954	155670	298599	230282	269628	15.99	10.44	15.45	1.2	0.2
IPI00221012	USP9X	probable ubiquitin carboxyl-terminal hydrolase FAF-X isoform 3	0.949	0.47	1	1	1	3	1623200	1.86917e+06	2.73883e+06	1.67743e+06	2.06097e+06	1237800	1.96013e+06	2.61733e+06	3.10457e+06	1.66427e+06	2.30777e+06	1.58507e+06	2094300	1894700	1.76677e+06	1798600	1.55647e+06	1.36177e+06	1.74618e+06	2.20813e+06	1.64938e+06	2.28873e+06	2.38442e+06	1.94642e+06	1994500	1.78268e+06	1.45912e+06	1867900	2.20652e+06	1.74543e+06	172396	132954	155670	298599	230282	269628	15.99	10.44	15.45	1.2	0.2
IPI00946017	USP9X	cDNA FLJ60509, highly similar to Probable ubiquitin carboxyl-terminalhydrolase FAF-X	0.949	1.18	1	1	1	3	1623200	1.86917e+06	2.73883e+06	1.67743e+06	2.06097e+06	1237800	1.96013e+06	2.61733e+06	3.10457e+06	1.66427e+06	2.30777e+06	1.58507e+06	2094300	1894700	1.76677e+06	1798600	1.55647e+06	1.36177e+06	1.74618e+06	2.20813e+06	1.64938e+06	2.28873e+06	2.38442e+06	1.94642e+06	1994500	1.78268e+06	1.45912e+06	1867900	2.20652e+06	1.74543e+06	172396	132954	155670	298599	230282	269628	15.99	10.44	15.45	1.2	0.2
				VVIQSNDDIASR	2	0.9488	1
IPI00003965	USP7	Ubiquitin carboxyl-terminal hydrolase 7	1	3.18	2	2	2	2	2.81231e+06	1.95969e+06	1.48607e+06	2.67035e+06	2.36409e+06	2.68842e+06	2.35859e+06	2.32866e+06	3424468	2555256	2.1478e+06	1413465	2.81117e+06	1779430	2.59133e+06	2.72322e+06	1.84261e+06	2.69087e+06	2.386e+06	2.07821e+06	2.52626e+06	2.34362e+06	2989862	1.78063e+06	2.2953e+06	2.65727e+06	2.26674e+06	2.33016e+06	2.37137e+06	2.40644e+06	132320	349350	125688	229186	605091	217699	9.84	25.52	9.05	1	0.9
IPI00646721	USP7	Ubiquitin carboxyl-terminal hydrolase	1	3.22	2	2	2	2	2.81231e+06	1.95969e+06	1.48607e+06	2.67035e+06	2.36409e+06	2.68842e+06	2.35859e+06	2.32866e+06	3424468	2555256	2.1478e+06	1413465	2.81117e+06	1779430	2.59133e+06	2.72322e+06	1.84261e+06	2.69087e+06	2.386e+06	2.07821e+06	2.52626e+06	2.34362e+06	2989862	1.78063e+06	2.2953e+06	2.65727e+06	2.26674e+06	2.33016e+06	2.37137e+06	2.40644e+06	132320	349350	125688	229186	605091	217699	9.84	25.52	9.05	1	0.9
				FMYDPQTDQNIK	2	0.9928	1
				NSSLAEFVQSLSQTMGFPQDQIR	3	0.9995	1
IPI00004273	RBM25	Isoform 1 of RNA-binding protein 25	1	2.97	1	1	1	1	455832	497694	950751	620339	343264	340083	540984	479729	1086300	636135	419566	393823	447684	460041	310590	374266	748848	431718	476763	785545	341674	510356	861218	406694	453862	342428	590283	534660	592756	462191	131364	137526	71670.7	227529	238202	124137	42.56	40.19	26.86	1.1	0.8
				IPTAKPELFAYPLDWSIVDSILMER	3	0.9992	1
IPI00004358	PYGB	Glycogen phosphorylase, brain form	1	33.1	22	26	32	1	6.46857e+08	5.56245e+08	506733900	460232263	4.17068e+08	4.00208e+08	3.6839e+08	3.47338e+08	5.3742e+08	4.3993e+08	3.58561e+08	3.48702e+08	5.10739e+08	440255919	447702597	4.17042e+08	4.32529e+08	3.93875e+08	6.01551e+08	4.83483e+08	408638342	3.57864e+08	4.88675e+08	3.53631e+08	4.75498e+08	4.32372e+08	4.13202e+08	4.97891e+08	4.00057e+08	4.40357e+08	56152992	4.43258e+07	1.8421e+07	9.72598e+07	76774584	3.19061e+07	19.53	19.19	7.25	-1.2	0.2
				ARPEYMLPVHFYGR	3	0.9998	1
				EIWGVEPSDLQIPPPNIPRD	2	0.9718	1
				EIWGVEPSDLQIPPPNIPRD	3	0.9555	1
				HLDHVAALFPGDVDR	3	0.9984	1
				IGEEFLTDLSQLK	2	0.9998	2
				IGEEFLTDLSQLKK	2	0.9998	1
				IVNGWQVEEADDWLR	2	0.9998	1
				IVNGWQVEEADDWLR	3	0.9974	1
				LAACFLDSMATLGLAAYGYGIR	2	0.9998	2
				LKQEYFVVAATLQDIIR	3	0.9998	1
				LLPLVSDEVFIR	2	0.9998	2
				LLPLVSDEVFIRDVAK	3	0.9191	1
				LQDFNVGDYIEAVLDR	2	0.9998	2
				LQDFNVGDYIEAVLDR	3	0.9985	1
				LQDFNVGDYIEAVLDRNLAENISR	3	0.9998	1
				MSVIEEGDCKR	2	0.9995	1
				RWLLLCNPGLADTIVEK	3	0.9997	1
				TCFETFPDKVAIQLNDTHPALSIPELMR	3	0.998	1
				VEDVEALDRK	2	0.9689	1
				VLYPNDNFFEGK	2	0.9996	1
				WLDTQVVLAMPYDTPVPGYK	2	0.9998	2
				WLDTQVVLAMPYDTPVPGYK	3	0.9997	1
				WLLLCNPGLADTIVEK	2	0.9997	2
				WPVSMFEK	2	0.9983	1
				YEFGIFNQK	2	0.9998	1
				YGNPWEK	2	0.9941	1
IPI00927929	RALA	Uncharacterized protein	0.98	19.8	1	1	1	5	140212	95857.9	101731	159600	86383.6	76334.8	161850	130712	105345	38761.8	32306.4	51411.9	39959.3	91598.9	29133	57190.5	78483.9	39961.4	118035	130665	81359.2	146281	72053.4	41859.1	65779.1	43161.8	59222.6	110020	86731.3	56054.5	14786.9	31024.6	6718.5	25611.7	53736.2	11636.7	23.28	61.96	20.76	-1.3	0.5
IPI00004397	RALB	cDNA FLJ55177, highly similar to Ras-related protein Ral-B	0.98	8.77	1	1	1	5	140212	95857.9	101731	159600	86383.6	76334.8	161850	130712	105345	38761.8	32306.4	51411.9	39959.3	91598.9	29133	57190.5	78483.9	39961.4	118035	130665	81359.2	146281	72053.4	41859.1	65779.1	43161.8	59222.6	110020	86731.3	56054.5	14786.9	31024.6	6718.5	25611.7	53736.2	11636.7	23.28	61.96	20.76	-1.3	0.5
IPI00925885	RALB	Uncharacterized protein	0.98	17.86	1	1	1	5	140212	95857.9	101731	159600	86383.6	76334.8	161850	130712	105345	38761.8	32306.4	51411.9	39959.3	91598.9	29133	57190.5	78483.9	39961.4	118035	130665	81359.2	146281	72053.4	41859.1	65779.1	43161.8	59222.6	110020	86731.3	56054.5	14786.9	31024.6	6718.5	25611.7	53736.2	11636.7	23.28	61.96	20.76	-1.3	0.5
IPI00926453	RALB	Uncharacterized protein	0.98	11.98	1	1	1	5	140212	95857.9	101731	159600	86383.6	76334.8	161850	130712	105345	38761.8	32306.4	51411.9	39959.3	91598.9	29133	57190.5	78483.9	39961.4	118035	130665	81359.2	146281	72053.4	41859.1	65779.1	43161.8	59222.6	110020	86731.3	56054.5	14786.9	31024.6	6718.5	25611.7	53736.2	11636.7	23.28	61.96	20.76	-1.3	0.5
IPI00966566	RALB	Uncharacterized protein	0.98	11.7	1	1	1	5	140212	95857.9	101731	159600	86383.6	76334.8	161850	130712	105345	38761.8	32306.4	51411.9	39959.3	91598.9	29133	57190.5	78483.9	39961.4	118035	130665	81359.2	146281	72053.4	41859.1	65779.1	43161.8	59222.6	110020	86731.3	56054.5	14786.9	31024.6	6718.5	25611.7	53736.2	11636.7	23.28	61.96	20.76	-1.3	0.5
				SALTLQFMYDEFVEDYEPTK	2	0.9797	1
IPI00004416	CHMP2A	Charged multivesicular body protein 2a	0.911	4.5	1	1	1	1	8460800	6460400	4216400	4115900	6422900	5052500	4128200	3206700	6192700	4689400	3121500	4673600	4654500	4817300	7509500	3354300	6511500	6325200	7460600	4166150	5737700	3667450	5441050	3897550	4735900	5431900	6418350	5788150	4335350	5.52872e+06	951360	556826	488088	1.6478e+06	964451	845393	28.47	22.25	15.29	-1.3	0.3
				SNNSMAQAMK	2	0.9112	1
IPI00004450	RBMXL2	RNA-binding motif protein, X-linked-like-2	1	3.57	1	1	1	2	1.78467e+06	1.28137e+06	1.67867e+06	1623500	963617	1.08913e+06	1.41857e+06	1.28153e+06	1.40828e+06	1.15777e+06	1.56592e+06	1.46083e+06	1108900	1.24663e+06	1.20477e+06	1177500	1.36237e+06	1049600	1.53302e+06	1.65108e+06	1026375	1350050	1283025	1513375	1.17777e+06	1.19113e+06	1.20598e+06	1.40349e+06	1382150	1.19163e+06	191614	68405.9	8149.2	331885	118482	14114.8	23.65	8.57	1.18	-1	0.9
IPI00167369	RBMXL3	RNA-binding motif protein, X-linked-like-3	1	1.31	1	1	1	2	1.78467e+06	1.28137e+06	1.67867e+06	1623500	963617	1.08913e+06	1.41857e+06	1.28153e+06	1.40828e+06	1.15777e+06	1.56592e+06	1.46083e+06	1108900	1.24663e+06	1.20477e+06	1177500	1.36237e+06	1049600	1.53302e+06	1.65108e+06	1026375	1350050	1283025	1513375	1.17777e+06	1.19113e+06	1.20598e+06	1.40349e+06	1382150	1.19163e+06	191614	68405.9	8149.2	331885	118482	14114.8	23.65	8.57	1.18	-1	0.9
				GFAFVTFESPADAK	2	0.989	1
IPI00004488	ATP6V1F	V-type proton ATPase subunit F	0.992	20.17	1	1	1	2	710600	305462	1166550	425580	241500	348432	436646	433616	578350	707250	299432	332756	607850	429883	464499	326427	565150	663750	508031	796065	294966	435131	642800	316094	518866	395463	614450	533021	464675	509593	145193	95461.7	63385.9	251482	165344	109788	47.18	35.58	21.54	-1.1	0.7
IPI00946714	ATP6V1F	Uncharacterized protein	0.992	16.33	1	1	1	2	710600	305462	1166550	425580	241500	348432	436646	433616	578350	707250	299432	332756	607850	429883	464499	326427	565150	663750	508031	796065	294966	435131	642800	316094	518866	395463	614450	533021	464675	509593	145193	95461.7	63385.9	251482	165344	109788	47.18	35.58	21.54	-1.1	0.7
				LIAVIGDEDTVTGFLLGGIGELNK	2	0.9922	1
IPI00921908	-	cDNA FLJ56320, highly similar to 6-phosphofructo-2-kinase/fructose-2,6-biphosphatase 3	0.988	4.36	1	1	1	9	738956	562344	543911	511811	737711	633711	530522	486222	739500	550589	466356	548133	494800	308833	443433	460344	345056	375756	650650	527861	685711	508372	645044	507244	401817	451889	360406	621407	553554	404704	47855.7	45746.5	26448.4	82888.5	79235.3	45809.9	13.34	14.31	11.32	-1.1	0.4
IPI00004511	PFKFB3	Isoform 1 of 6-phosphofructo-2-kinase/fructose-2,6-biphosphatase 3	0.988	2.88	1	1	1	9	738956	562344	543911	511811	737711	633711	530522	486222	739500	550589	466356	548133	494800	308833	443433	460344	345056	375756	650650	527861	685711	508372	645044	507244	401817	451889	360406	621407	553554	404704	47855.7	45746.5	26448.4	82888.5	79235.3	45809.9	13.34	14.31	11.32	-1.1	0.4
IPI00216306	PFKFB3	Isoform 2 of 6-phosphofructo-2-kinase/fructose-2,6-biphosphatase 3	0.988	2.92	1	1	1	9	738956	562344	543911	511811	737711	633711	530522	486222	739500	550589	466356	548133	494800	308833	443433	460344	345056	375756	650650	527861	685711	508372	645044	507244	401817	451889	360406	621407	553554	404704	47855.7	45746.5	26448.4	82888.5	79235.3	45809.9	13.34	14.31	11.32	-1.1	0.4
IPI00384559	PFKFB3	Fructose-6-phosphate,2-kinase/fructose-2,6-bisphosphatase (Fragment)	0.988	8.52	1	1	1	9	738956	562344	543911	511811	737711	633711	530522	486222	739500	550589	466356	548133	494800	308833	443433	460344	345056	375756	650650	527861	685711	508372	645044	507244	401817	451889	360406	621407	553554	404704	47855.7	45746.5	26448.4	82888.5	79235.3	45809.9	13.34	14.31	11.32	-1.1	0.4
IPI00442255	PFKFB3	cDNA FLJ16284 fis, clone NTONG2008093, highly similar to 6PF-2-K/FRU-2,6-P2ASE BRAIN/PLACENTA-TYPE ISOZYME	0.988	8.15	1	1	1	9	738956	562344	543911	511811	737711	633711	530522	486222	739500	550589	466356	548133	494800	308833	443433	460344	345056	375756	650650	527861	685711	508372	645044	507244	401817	451889	360406	621407	553554	404704	47855.7	45746.5	26448.4	82888.5	79235.3	45809.9	13.34	14.31	11.32	-1.1	0.4
IPI00639799	PFKFB3	6-phosphofructo-2-kinase/fructose-2,6-biphosphatase 3 isoform 2	0.988	3	1	1	1	9	738956	562344	543911	511811	737711	633711	530522	486222	739500	550589	466356	548133	494800	308833	443433	460344	345056	375756	650650	527861	685711	508372	645044	507244	401817	451889	360406	621407	553554	404704	47855.7	45746.5	26448.4	82888.5	79235.3	45809.9	13.34	14.31	11.32	-1.1	0.4
IPI00641684	PFKFB3	6-phosphofructo-2-kinase/fructose-2,6-biphosphata se 3	0.988	2.92	1	1	1	9	738956	562344	543911	511811	737711	633711	530522	486222	739500	550589	466356	548133	494800	308833	443433	460344	345056	375756	650650	527861	685711	508372	645044	507244	401817	451889	360406	621407	553554	404704	47855.7	45746.5	26448.4	82888.5	79235.3	45809.9	13.34	14.31	11.32	-1.1	0.4
IPI00645153	PFKFB3	6-phosphofructo-2-kinase/fructose-2,6-biphosphata se 3	0.988	2.85	1	1	1	9	738956	562344	543911	511811	737711	633711	530522	486222	739500	550589	466356	548133	494800	308833	443433	460344	345056	375756	650650	527861	685711	508372	645044	507244	401817	451889	360406	621407	553554	404704	47855.7	45746.5	26448.4	82888.5	79235.3	45809.9	13.34	14.31	11.32	-1.1	0.4
IPI00922498	PFKFB3	cDNA FLJ54731, highly similar to 6-phosphofructo-2-kinase/fructose-2,6-biphosphatase 3	0.988	2.81	1	1	1	9	738956	562344	543911	511811	737711	633711	530522	486222	739500	550589	466356	548133	494800	308833	443433	460344	345056	375756	650650	527861	685711	508372	645044	507244	401817	451889	360406	621407	553554	404704	47855.7	45746.5	26448.4	82888.5	79235.3	45809.9	13.34	14.31	11.32	-1.1	0.4
				EGGQIAVFDATNTTR	2	0.988	1
IPI00004524	GCA	Grancalcin	0.989	5.53	1	1	1	4	1472150	1839600	1450100	1499000	1207425	1849700	1342525	1856600	1642725	1161425	1882450	2039625	2084075	2000800	1830450	1078350	1568450	2305200	1655875	1474550	1.52856e+06	1.59956e+06	1402075	1.96104e+06	2.04244e+06	1454400	1936825	1.553e+06	1654225	1.81122e+06	53750.8	163657	180997	93099	283462	313495	5.99	17.14	17.31	1.1	0.6
IPI00925439	GCA	Uncharacterized protein	0.989	6.35	1	1	1	4	1472150	1839600	1450100	1499000	1207425	1849700	1342525	1856600	1642725	1161425	1882450	2039625	2084075	2000800	1830450	1078350	1568450	2305200	1655875	1474550	1.52856e+06	1.59956e+06	1402075	1.96104e+06	2.04244e+06	1454400	1936825	1.553e+06	1654225	1.81122e+06	53750.8	163657	180997	93099	283462	313495	5.99	17.14	17.31	1.1	0.6
IPI00925681	GCA	22 kDa protein	0.989	6.06	1	1	1	4	1472150	1839600	1450100	1499000	1207425	1849700	1342525	1856600	1642725	1161425	1882450	2039625	2084075	2000800	1830450	1078350	1568450	2305200	1655875	1474550	1.52856e+06	1.59956e+06	1402075	1.96104e+06	2.04244e+06	1454400	1936825	1.553e+06	1654225	1.81122e+06	53750.8	163657	180997	93099	283462	313495	5.99	17.14	17.31	1.1	0.6
IPI00926799	GCA	Protein	0.989	8.22	1	1	1	4	1472150	1839600	1450100	1499000	1207425	1849700	1342525	1856600	1642725	1161425	1882450	2039625	2084075	2000800	1830450	1078350	1568450	2305200	1655875	1474550	1.52856e+06	1.59956e+06	1402075	1.96104e+06	2.04244e+06	1454400	1936825	1.553e+06	1654225	1.81122e+06	53750.8	163657	180997	93099	283462	313495	5.99	17.14	17.31	1.1	0.6
				IFFDDYVACCVK	2	0.9886	1
IPI00004534	PFAS	Phosphoribosylformylglycinamidine synthase	1	2.47	2	2	2	2	5385937	4418604	7.3941e+06	5.39991e+06	5066002	4.92015e+06	3659437	3.96327e+06	4.78734e+06	3.7704e+06	4.82504e+06	5861515	3170339	3.45849e+06	4491148	3.81539e+06	3999685	3816003	4.90227e+06	6397005	4.99308e+06	3.81136e+06	4.27887e+06	5.34328e+06	3.31442e+06	4.15327e+06	3907844	5.43078e+06	4477834	3.79184e+06	483821	453280	249005	838003	785104	431290	15.43	17.53	11.37	-1.2	0.2
IPI00929344	PFAS	phosphoribosylformylglycinamidine synthase	1	2.47	2	2	2	2	5385937	4418604	7.3941e+06	5.39991e+06	5066002	4.92015e+06	3659437	3.96327e+06	4.78734e+06	3.7704e+06	4.82504e+06	5861515	3170339	3.45849e+06	4491148	3.81539e+06	3999685	3816003	4.90227e+06	6397005	4.99308e+06	3.81136e+06	4.27887e+06	5.34328e+06	3.31442e+06	4.15327e+06	3907844	5.43078e+06	4477834	3.79184e+06	483821	453280	249005	838003	785104	431290	15.43	17.53	11.37	-1.2	0.2
				LMWLFGCPLLLDDVAR	2	0.9997	1
				VSVNGAVVLEEPVGELR	2	0.9982	1
IPI00004573	PIGR	Polymeric immunoglobulin receptor	1	25.26	12	12	19	1	107257800	77649100	103907000	98530600	79834400	57978100	107906600	102912100	107684600	101546200	109778100	103857000	97093800	75381100	95807100	90192100	74373900	82702700	92453450	101218800	68906250	105409350	104615400	106817550	86237450	92999600	78538300	8.75262e+07	105614100	8.59251e+07	9.64769e+06	643896	4.17754e+06	1.67103e+07	1.11526e+06	7.23571e+06	19.09	1.06	8.42	1.2	0.2
				CPLLVDSEGWVK	2	0.9998	2
				DAGFYWCLTNGDTLWR	2	0.9998	2
				GGCITLISSEGYVSSK	2	0.9998	2
				GSVTFHCALGPEVANVAK	3	0.9958	1
				GVAGGSVAVLCPYNR	2	0.9998	2
				IIEGEPNLK	2	0.8508	1
				ILLNPQDKDGSFSVVITGLR	3	0.9998	1
				LSDAGQYLCQAGDDSNSNKK	3	0.9998	1
				QSSGENCDVVVNTLGK	2	0.9998	3
				SSKEEAEMAYKDFLLQSSTVAAEAQDGPQEA	3	0.948	1
				VYTVDLGR	2	0.9802	1
				YWCLWEGAQNGR	2	0.9996	2
IPI00004656	B2M	Beta-2-microglobulin	1	26.89	2	2	2	2	5639650	4356800	5200579	5.36908e+06	5833700	5614000	5210602	5697978	3093425	7017400	8215650	7805500	7623650	7019000	3.30609e+06	4949050	6788550	6463250	4998225	5.28483e+06	5723850	5454290	5.05541e+06	8010575	7321325	4.12757e+06	6625900	5.33564e+06	6.17343e+06	6.02493e+06	211004	925763	969688	365471	1.60347e+06	1.67955e+06	6.85	25.97	27.88	1.2	0.5
IPI00796379	B2M	cDNA FLJ57067, highly similar to Beta-2-microglobulin	1	26.23	2	2	2	2	5639650	4356800	5200579	5.36908e+06	5833700	5614000	5210602	5697978	3093425	7017400	8215650	7805500	7623650	7019000	3.30609e+06	4949050	6788550	6463250	4998225	5.28483e+06	5723850	5454290	5.05541e+06	8010575	7321325	4.12757e+06	6625900	5.33564e+06	6.17343e+06	6.02493e+06	211004	925763	969688	365471	1.60347e+06	1.67955e+06	6.85	25.97	27.88	1.2	0.5
				SNFLNCYVSGFHPSDIEVDLLK	3	0.9996	1
				VNHVTLSQPK	2	0.9598	1
IPI00871885	-	MHC class I antigen	1	9.39	2	2	2	44	258278	152481	239074	248171	286259	199312	279595	197403	220626	245933	229606	268348	221549	255240	206718	195194	235224	250549	205379	243622	242786	238499	233279	248977	238395	200956	242887	230596	240252	227412	12610.6	4615.5	13291.6	21842.1	7994.3	23021.7	9.47	3.33	10.12	1	0.5
IPI00941193	-	48 kDa protein	1	7.85	2	2	2	44	258278	152481	239074	248171	286259	199312	279595	197403	220626	245933	229606	268348	221549	255240	206718	195194	235224	250549	205379	243622	242786	238499	233279	248977	238395	200956	242887	230596	240252	227412	12610.6	4615.5	13291.6	21842.1	7994.3	23021.7	9.47	3.33	10.12	1	0.5
IPI00942023	-	48 kDa protein	1	7.87	2	2	2	44	258278	152481	239074	248171	286259	199312	279595	197403	220626	245933	229606	268348	221549	255240	206718	195194	235224	250549	205379	243622	242786	238499	233279	248977	238395	200956	242887	230596	240252	227412	12610.6	4615.5	13291.6	21842.1	7994.3	23021.7	9.47	3.33	10.12	1	0.5
IPI00942737	-	48 kDa protein	1	7.85	2	2	2	44	258278	152481	239074	248171	286259	199312	279595	197403	220626	245933	229606	268348	221549	255240	206718	195194	235224	250549	205379	243622	242786	238499	233279	248977	238395	200956	242887	230596	240252	227412	12610.6	4615.5	13291.6	21842.1	7994.3	23021.7	9.47	3.33	10.12	1	0.5
IPI00004657	HLA-B	HLA class I histocompatibility antigen, B-7 alpha chain	1	9.39	2	2	2	44	258278	152481	239074	248171	286259	199312	279595	197403	220626	245933	229606	268348	221549	255240	206718	195194	235224	250549	205379	243622	242786	238499	233279	248977	238395	200956	242887	230596	240252	227412	12610.6	4615.5	13291.6	21842.1	7994.3	23021.7	9.47	3.33	10.12	1	0.5
IPI00026602	HLA-B	HLA class I histocompatibility antigen, B-41 alpha chain	1	9.39	2	2	2	44	258278	152481	239074	248171	286259	199312	279595	197403	220626	245933	229606	268348	221549	255240	206718	195194	235224	250549	205379	243622	242786	238499	233279	248977	238395	200956	242887	230596	240252	227412	12610.6	4615.5	13291.6	21842.1	7994.3	23021.7	9.47	3.33	10.12	1	0.5
IPI00471955	HLA-B	HLA class I histocompatibility antigen, B-50 alpha chain	1	9.39	2	2	2	44	258278	152481	239074	248171	286259	199312	279595	197403	220626	245933	229606	268348	221549	255240	206718	195194	235224	250549	205379	243622	242786	238499	233279	248977	238395	200956	242887	230596	240252	227412	12610.6	4615.5	13291.6	21842.1	7994.3	23021.7	9.47	3.33	10.12	1	0.5
IPI00471986	HLA-B	HLA class I histocompatibility antigen, B-27 alpha chain	1	9.39	2	2	2	44	258278	152481	239074	248171	286259	199312	279595	197403	220626	245933	229606	268348	221549	255240	206718	195194	235224	250549	205379	243622	242786	238499	233279	248977	238395	200956	242887	230596	240252	227412	12610.6	4615.5	13291.6	21842.1	7994.3	23021.7	9.47	3.33	10.12	1	0.5
IPI00472057	HLA-B	HLA class I histocompatibility antigen, B-48 alpha chain	1	9.39	2	2	2	44	258278	152481	239074	248171	286259	199312	279595	197403	220626	245933	229606	268348	221549	255240	206718	195194	235224	250549	205379	243622	242786	238499	233279	248977	238395	200956	242887	230596	240252	227412	12610.6	4615.5	13291.6	21842.1	7994.3	23021.7	9.47	3.33	10.12	1	0.5
IPI00472073	HLA-B	HLA class I histocompatibility antigen, B-59 alpha chain	1	9.39	2	2	2	44	258278	152481	239074	248171	286259	199312	279595	197403	220626	245933	229606	268348	221549	255240	206718	195194	235224	250549	205379	243622	242786	238499	233279	248977	238395	200956	242887	230596	240252	227412	12610.6	4615.5	13291.6	21842.1	7994.3	23021.7	9.47	3.33	10.12	1	0.5
IPI00472130	HLA-B	HLA class I histocompatibility antigen, B-14 alpha chain	1	9.39	2	2	2	44	258278	152481	239074	248171	286259	199312	279595	197403	220626	245933	229606	268348	221549	255240	206718	195194	235224	250549	205379	243622	242786	238499	233279	248977	238395	200956	242887	230596	240252	227412	12610.6	4615.5	13291.6	21842.1	7994.3	23021.7	9.47	3.33	10.12	1	0.5
IPI00472210	HLA-B	HLA class I histocompatibility antigen, B-82 alpha chain	1	9.39	2	2	2	44	258278	152481	239074	248171	286259	199312	279595	197403	220626	245933	229606	268348	221549	255240	206718	195194	235224	250549	205379	243622	242786	238499	233279	248977	238395	200956	242887	230596	240252	227412	12610.6	4615.5	13291.6	21842.1	7994.3	23021.7	9.47	3.33	10.12	1	0.5
IPI00472284	HLA-B	HLA class I histocompatibility antigen, B-56 alpha chain	1	9.39	2	2	2	44	258278	152481	239074	248171	286259	199312	279595	197403	220626	245933	229606	268348	221549	255240	206718	195194	235224	250549	205379	243622	242786	238499	233279	248977	238395	200956	242887	230596	240252	227412	12610.6	4615.5	13291.6	21842.1	7994.3	23021.7	9.47	3.33	10.12	1	0.5
IPI00472402	HLA-B	HLA class I histocompatibility antigen, B-47 alpha chain	1	9.39	2	2	2	44	258278	152481	239074	248171	286259	199312	279595	197403	220626	245933	229606	268348	221549	255240	206718	195194	235224	250549	205379	243622	242786	238499	233279	248977	238395	200956	242887	230596	240252	227412	12610.6	4615.5	13291.6	21842.1	7994.3	23021.7	9.47	3.33	10.12	1	0.5
IPI00472416	HLA-B	HLA class I histocompatibility antigen, B-45 alpha chain	1	9.39	2	2	2	44	258278	152481	239074	248171	286259	199312	279595	197403	220626	245933	229606	268348	221549	255240	206718	195194	235224	250549	205379	243622	242786	238499	233279	248977	238395	200956	242887	230596	240252	227412	12610.6	4615.5	13291.6	21842.1	7994.3	23021.7	9.47	3.33	10.12	1	0.5
IPI00472456	HLA-B	HLA class I histocompatibility antigen, B-49 alpha chain	1	9.39	2	2	2	44	258278	152481	239074	248171	286259	199312	279595	197403	220626	245933	229606	268348	221549	255240	206718	195194	235224	250549	205379	243622	242786	238499	233279	248977	238395	200956	242887	230596	240252	227412	12610.6	4615.5	13291.6	21842.1	7994.3	23021.7	9.47	3.33	10.12	1	0.5
IPI00472458	HLA-B	HLA class I histocompatibility antigen, B-13 alpha chain	1	9.39	2	2	2	44	258278	152481	239074	248171	286259	199312	279595	197403	220626	245933	229606	268348	221549	255240	206718	195194	235224	250549	205379	243622	242786	238499	233279	248977	238395	200956	242887	230596	240252	227412	12610.6	4615.5	13291.6	21842.1	7994.3	23021.7	9.47	3.33	10.12	1	0.5
IPI00472652	HLA-B	HLA class I histocompatibility antigen, B-37 alpha chain	1	9.39	2	2	2	44	258278	152481	239074	248171	286259	199312	279595	197403	220626	245933	229606	268348	221549	255240	206718	195194	235224	250549	205379	243622	242786	238499	233279	248977	238395	200956	242887	230596	240252	227412	12610.6	4615.5	13291.6	21842.1	7994.3	23021.7	9.47	3.33	10.12	1	0.5
IPI00472676	HLA-B	HLA class I histocompatibility antigen, B-42 alpha chain	1	9.39	2	2	2	44	258278	152481	239074	248171	286259	199312	279595	197403	220626	245933	229606	268348	221549	255240	206718	195194	235224	250549	205379	243622	242786	238499	233279	248977	238395	200956	242887	230596	240252	227412	12610.6	4615.5	13291.6	21842.1	7994.3	23021.7	9.47	3.33	10.12	1	0.5
IPI00472753	HLA-B	HLA class I histocompatibility antigen, B-81 alpha chain	1	9.39	2	2	2	44	258278	152481	239074	248171	286259	199312	279595	197403	220626	245933	229606	268348	221549	255240	206718	195194	235224	250549	205379	243622	242786	238499	233279	248977	238395	200956	242887	230596	240252	227412	12610.6	4615.5	13291.6	21842.1	7994.3	23021.7	9.47	3.33	10.12	1	0.5
IPI00472767	HLA-B	HLA class I histocompatibility antigen, B-55 alpha chain	1	9.39	2	2	2	44	258278	152481	239074	248171	286259	199312	279595	197403	220626	245933	229606	268348	221549	255240	206718	195194	235224	250549	205379	243622	242786	238499	233279	248977	238395	200956	242887	230596	240252	227412	12610.6	4615.5	13291.6	21842.1	7994.3	23021.7	9.47	3.33	10.12	1	0.5
IPI00472800	HLA-B	HLA class I histocompatibility antigen, B-39 alpha chain	1	9.39	2	2	2	44	258278	152481	239074	248171	286259	199312	279595	197403	220626	245933	229606	268348	221549	255240	206718	195194	235224	250549	205379	243622	242786	238499	233279	248977	238395	200956	242887	230596	240252	227412	12610.6	4615.5	13291.6	21842.1	7994.3	23021.7	9.47	3.33	10.12	1	0.5
IPI00472867	HLA-B	HLA class I histocompatibility antigen, B-67 alpha chain	1	9.39	2	2	2	44	258278	152481	239074	248171	286259	199312	279595	197403	220626	245933	229606	268348	221549	255240	206718	195194	235224	250549	205379	243622	242786	238499	233279	248977	238395	200956	242887	230596	240252	227412	12610.6	4615.5	13291.6	21842.1	7994.3	23021.7	9.47	3.33	10.12	1	0.5
IPI00473068	HLA-B	HLA class I histocompatibility antigen, B-38 alpha chain	1	9.39	2	2	2	44	258278	152481	239074	248171	286259	199312	279595	197403	220626	245933	229606	268348	221549	255240	206718	195194	235224	250549	205379	243622	242786	238499	233279	248977	238395	200956	242887	230596	240252	227412	12610.6	4615.5	13291.6	21842.1	7994.3	23021.7	9.47	3.33	10.12	1	0.5
IPI00479242	HLA-B	HLA class I histocompatibility antigen, B-8 alpha chain	1	9.39	2	2	2	44	258278	152481	239074	248171	286259	199312	279595	197403	220626	245933	229606	268348	221549	255240	206718	195194	235224	250549	205379	243622	242786	238499	233279	248977	238395	200956	242887	230596	240252	227412	12610.6	4615.5	13291.6	21842.1	7994.3	23021.7	9.47	3.33	10.12	1	0.5
IPI00646083	HLA-B	HLA class I histocompatibility antigen, B-15 alpha chain	1	9.39	2	2	2	44	258278	152481	239074	248171	286259	199312	279595	197403	220626	245933	229606	268348	221549	255240	206718	195194	235224	250549	205379	243622	242786	238499	233279	248977	238395	200956	242887	230596	240252	227412	12610.6	4615.5	13291.6	21842.1	7994.3	23021.7	9.47	3.33	10.12	1	0.5
IPI00655604	HLA-B	HLA class I histocompatibility antigen, B-53 alpha chain	1	9.39	2	2	2	44	258278	152481	239074	248171	286259	199312	279595	197403	220626	245933	229606	268348	221549	255240	206718	195194	235224	250549	205379	243622	242786	238499	233279	248977	238395	200956	242887	230596	240252	227412	12610.6	4615.5	13291.6	21842.1	7994.3	23021.7	9.47	3.33	10.12	1	0.5
IPI00718924	HLA-B	HLA class I histocompatibility antigen, B-51 alpha chain	1	9.39	2	2	2	44	258278	152481	239074	248171	286259	199312	279595	197403	220626	245933	229606	268348	221549	255240	206718	195194	235224	250549	205379	243622	242786	238499	233279	248977	238395	200956	242887	230596	240252	227412	12610.6	4615.5	13291.6	21842.1	7994.3	23021.7	9.47	3.33	10.12	1	0.5
IPI00743117	HLA-B	HLA class I histocompatibility antigen, B-44 alpha chain	1	9.39	2	2	2	44	258278	152481	239074	248171	286259	199312	279595	197403	220626	245933	229606	268348	221549	255240	206718	195194	235224	250549	205379	243622	242786	238499	233279	248977	238395	200956	242887	230596	240252	227412	12610.6	4615.5	13291.6	21842.1	7994.3	23021.7	9.47	3.33	10.12	1	0.5
IPI00744375	HLA-B	HLA class I histocompatibility antigen, B-46 alpha chain	1	9.39	2	2	2	44	258278	152481	239074	248171	286259	199312	279595	197403	220626	245933	229606	268348	221549	255240	206718	195194	235224	250549	205379	243622	242786	238499	233279	248977	238395	200956	242887	230596	240252	227412	12610.6	4615.5	13291.6	21842.1	7994.3	23021.7	9.47	3.33	10.12	1	0.5
IPI00744689	HLA-B	HLA class I histocompatibility antigen, B-52 alpha chain	1	9.39	2	2	2	44	258278	152481	239074	248171	286259	199312	279595	197403	220626	245933	229606	268348	221549	255240	206718	195194	235224	250549	205379	243622	242786	238499	233279	248977	238395	200956	242887	230596	240252	227412	12610.6	4615.5	13291.6	21842.1	7994.3	23021.7	9.47	3.33	10.12	1	0.5
IPI00746105	HLA-B	HLA class I histocompatibility antigen, B-40 alpha chain	1	9.39	2	2	2	44	258278	152481	239074	248171	286259	199312	279595	197403	220626	245933	229606	268348	221549	255240	206718	195194	235224	250549	205379	243622	242786	238499	233279	248977	238395	200956	242887	230596	240252	227412	12610.6	4615.5	13291.6	21842.1	7994.3	23021.7	9.47	3.33	10.12	1	0.5
IPI00746605	HLA-B	HLA class I histocompatibility antigen, B-78 alpha chain	1	9.39	2	2	2	44	258278	152481	239074	248171	286259	199312	279595	197403	220626	245933	229606	268348	221549	255240	206718	195194	235224	250549	205379	243622	242786	238499	233279	248977	238395	200956	242887	230596	240252	227412	12610.6	4615.5	13291.6	21842.1	7994.3	23021.7	9.47	3.33	10.12	1	0.5
IPI00827612	HLA-B	HLA class I histocompatibility antigen, B-18 alpha chain	1	9.39	2	2	2	44	258278	152481	239074	248171	286259	199312	279595	197403	220626	245933	229606	268348	221549	255240	206718	195194	235224	250549	205379	243622	242786	238499	233279	248977	238395	200956	242887	230596	240252	227412	12610.6	4615.5	13291.6	21842.1	7994.3	23021.7	9.47	3.33	10.12	1	0.5
IPI00887461	HLA-B	Major histocompatibility complex, class I, B	1	9.39	2	2	2	44	258278	152481	239074	248171	286259	199312	279595	197403	220626	245933	229606	268348	221549	255240	206718	195194	235224	250549	205379	243622	242786	238499	233279	248977	238395	200956	242887	230596	240252	227412	12610.6	4615.5	13291.6	21842.1	7994.3	23021.7	9.47	3.33	10.12	1	0.5
IPI00970841	HLA-B	MHC class I antigen (Fragment)	1	11.93	2	2	2	44	258278	152481	239074	248171	286259	199312	279595	197403	220626	245933	229606	268348	221549	255240	206718	195194	235224	250549	205379	243622	242786	238499	233279	248977	238395	200956	242887	230596	240252	227412	12610.6	4615.5	13291.6	21842.1	7994.3	23021.7	9.47	3.33	10.12	1	0.5
IPI00970944	HLA-B	MHC class I antigen (Fragment)	1	9.77	2	2	2	44	258278	152481	239074	248171	286259	199312	279595	197403	220626	245933	229606	268348	221549	255240	206718	195194	235224	250549	205379	243622	242786	238499	233279	248977	238395	200956	242887	230596	240252	227412	12610.6	4615.5	13291.6	21842.1	7994.3	23021.7	9.47	3.33	10.12	1	0.5
IPI00972975	HLA-B	MHC class I antigen (Fragment)	1	12.45	2	2	2	44	258278	152481	239074	248171	286259	199312	279595	197403	220626	245933	229606	268348	221549	255240	206718	195194	235224	250549	205379	243622	242786	238499	233279	248977	238395	200956	242887	230596	240252	227412	12610.6	4615.5	13291.6	21842.1	7994.3	23021.7	9.47	3.33	10.12	1	0.5
IPI00973005	HLA-B	MHC class I antigen (Fragment)	1	9.04	2	2	2	44	258278	152481	239074	248171	286259	199312	279595	197403	220626	245933	229606	268348	221549	255240	206718	195194	235224	250549	205379	243622	242786	238499	233279	248977	238395	200956	242887	230596	240252	227412	12610.6	4615.5	13291.6	21842.1	7994.3	23021.7	9.47	3.33	10.12	1	0.5
IPI00973073	HLA-B	Leucocyte antigen B (Fragment)	1	11.41	2	2	2	44	258278	152481	239074	248171	286259	199312	279595	197403	220626	245933	229606	268348	221549	255240	206718	195194	235224	250549	205379	243622	242786	238499	233279	248977	238395	200956	242887	230596	240252	227412	12610.6	4615.5	13291.6	21842.1	7994.3	23021.7	9.47	3.33	10.12	1	0.5
IPI00973131	HLA-B	MHC class I antigen (Fragment)	1	12.45	2	2	2	44	258278	152481	239074	248171	286259	199312	279595	197403	220626	245933	229606	268348	221549	255240	206718	195194	235224	250549	205379	243622	242786	238499	233279	248977	238395	200956	242887	230596	240252	227412	12610.6	4615.5	13291.6	21842.1	7994.3	23021.7	9.47	3.33	10.12	1	0.5
IPI00973133	HLA-B	MHC class I antigen (Fragment)	1	11.49	2	2	2	44	258278	152481	239074	248171	286259	199312	279595	197403	220626	245933	229606	268348	221549	255240	206718	195194	235224	250549	205379	243622	242786	238499	233279	248977	238395	200956	242887	230596	240252	227412	12610.6	4615.5	13291.6	21842.1	7994.3	23021.7	9.47	3.33	10.12	1	0.5
IPI00973150	HLA-B	MHC class I antigen (Fragment)	1	12.45	2	2	2	44	258278	152481	239074	248171	286259	199312	279595	197403	220626	245933	229606	268348	221549	255240	206718	195194	235224	250549	205379	243622	242786	238499	233279	248977	238395	200956	242887	230596	240252	227412	12610.6	4615.5	13291.6	21842.1	7994.3	23021.7	9.47	3.33	10.12	1	0.5
IPI00973283	HLA-B	MHC class I antigen (Fragment)	1	12.45	2	2	2	44	258278	152481	239074	248171	286259	199312	279595	197403	220626	245933	229606	268348	221549	255240	206718	195194	235224	250549	205379	243622	242786	238499	233279	248977	238395	200956	242887	230596	240252	227412	12610.6	4615.5	13291.6	21842.1	7994.3	23021.7	9.47	3.33	10.12	1	0.5
				APWIEQEGPEYWDR	2	0.9997	1
				DGEDQTQDTELVETRPAGDR	3	0.9595	1
IPI00004669	GALNT2	Polypeptide N-acetylgalactosaminyltransferase 2	0.959	2.8	1	1	1	1	6724600	5780500	7735500	5381900	5359500	5131600	3682900	6864300	5640900	5358900	5366400	6631100	5534500	4265900	4663700	5952100	5786500	5563100	6252550	6558700	5245550	5273600	5499900	5998750	4900200	5307900	5674800	6.01893e+06	5590750	5294300	396662	214205	223711	687040	371013	387479	11.41	6.64	7.32	-1.1	0.4
				WPDFNQEAYVGGTMVR	2	0.9586	1
IPI00004795	CLNS1A	Methylosome subunit pICln	0.996	16.03	2	2	2	1	177919800	143945100	105753300	111075800	98560000	86559600	95418600	90133500	142863800	119384100	55687100	59943100	125326400	118976700	111309900	96941900	118073200	107298300	160932450	108414550	92559800	92776050	131123950	57815100	122151550	104125900	112685750	120635600	9.3905e+07	1.12988e+08	2.06617e+07	2.117e+07	5.20575e+06	3.57872e+07	3.66675e+07	9.01662e+06	29.67	39.05	7.98	-1.3	0.4
				GLGTGTLYIAESR	2	0.9024	1
				LSWLDGSGLGFSLEYPTISLHALSR	3	0.9958	1
IPI00004839	CRKL	Crk-like protein	1	9.9	2	2	2	1	38851300	31184300	44994100	39256100	32191100	32590700	34592400	28561100	35765200	33893200	42558900	38191500	32618800	25981300	33531100	33358100	33817300	31042700	35017800	42125100	32390900	31576750	34829200	40375200	29300050	33444600	32430000	3.65113e+07	3.55937e+07	3.17249e+07	2.90755e+06	2.5685e+06	1.24729e+06	5.03602e+06	4.44877e+06	2160374	13.79	12.5	6.81	-1	0.8
				DSSTCPGDYVLSVSENSR	2	0.9996	1
				TALALEVGDIVK	2	0.9994	1
IPI00004860	RARS	Isoform Complexed of Arginyl-tRNA synthetase, cytoplasmic	1	15.91	8	8	9	2	35077400	27437100	38148400	36962650	25114500	23532350	32410900	22490250	29932200	24932150	24082250	28876900	30635500	26046350	27418550	25656650	34311350	26489250	31257250	37555525	24323425	27450575	27432175	26479575	28340925	26537600	30400300	31045400	27120775	28426275	3.82125e+06	320644	1.11588e+06	6.61859e+06	555372	1.93276e+06	21.32	2.05	6.8	-1.1	0.4
IPI00759723	RARS	Isoform Monomeric of Arginyl-tRNA synthetase, cytoplasmic	1	17.86	8	8	9	2	35077400	27437100	38148400	36962650	25114500	23532350	32410900	22490250	29932200	24932150	24082250	28876900	30635500	26046350	27418550	25656650	34311350	26489250	31257250	37555525	24323425	27450575	27432175	26479575	28340925	26537600	30400300	31045400	27120775	28426275	3.82125e+06	320644	1.11588e+06	6.61859e+06	555372	1.93276e+06	21.32	2.05	6.8	-1.1	0.4
				AAYPDLENPPLLVTPSQQAK	2	0.9925	1
				GFVQVDDGRK	2	0.9871	1
				IVFVPGCSIPLTIVK	2	0.9993	1
				LANIDEEMLQK	2	0.9981	1
				LFEFAGYDVLR	2	0.9996	1
				LNDYIFSFDK	2	0.9929	1
				SDGGYTYDTSDLAAIK	2	0.9997	1
				VIVDFSSPNIAK	2	0.9997	2
IPI00004902	ETFB	Isoform 1 of Electron transfer flavoprotein subunit beta	1	27.84	6	6	6	2	43432200	30113000	40999500	37378800	34258550	29353600	30033250	32280000	35461500	32105800	36577450	31113600	30149300	28781500	31221150	29126450	33354550	30638650	36772600	39189150	31806075	31156625	33783650	33845525	29465400	30173800	31996600	3.59226e+07	32928600	3.05453e+07	2.17327e+06	886168	753931	3.76421e+06	1.53489e+06	1.30585e+06	10.48	4.66	4.28	-1.1	0.3
IPI00556451	ETFB	Isoform 2 of Electron transfer flavoprotein subunit beta	1	20.52	6	6	6	2	43432200	30113000	40999500	37378800	34258550	29353600	30033250	32280000	35461500	32105800	36577450	31113600	30149300	28781500	31221150	29126450	33354550	30638650	36772600	39189150	31806075	31156625	33783650	33845525	29465400	30173800	31996600	3.59226e+07	32928600	3.05453e+07	2.17327e+06	886168	753931	3.76421e+06	1.53489e+06	1.30585e+06	10.48	4.66	4.28	-1.1	0.3
				HSMNPFCEIAVEEAVR	3	0.9988	1
				IEVIKPGDLGVDLTSK	3	0.8874	1
				LGPLQVAR	2	0.983	1
				LPAVVTADLR	2	0.9196	1
				LSVISVEDPPQR	2	0.9993	1
				TALAMGADR	2	0.9964	1
IPI00004968	PRPF19	Pre-mRNA-processing factor 19	1	6.15	2	2	2	1	15432100	11588100	20494800	16621000	16067200	18390400	14559700	15698700	18384000	13458100	15119400	22531600	22332800	13936200	16026600	13222500	21013400	20750100	13510100	18557900	17228800	15129200	15921050	18825500	18134500	14624550	20881750	1.64323e+07	16625250	1.78803e+07	1.51062e+06	1.12362e+06	1.81077e+06	2.61647e+06	1946171	3.13634e+06	15.92	11.71	17.54	1	0.9
				ALQDEWDAVMLHSFTLR	3	0.9997	1
				IWSVPNASCVQVVR	2	0.9972	1
IPI00005004	ZNF142	Zinc finger protein 142	0.944	0.77	1	1	1	2	9980000	9611500	11366500	9599000	11347500	9210500	11576500	11081000	12102000	11363500	9825500	11235500	12365000	10992500	12126000	9583000	12042000	11489500	9795750	10482750	10279000	11328750	11732750	10530500	11678750	10854500	11765750	1.01858e+07	1.11973e+07	11433000	203717	353225	290338	352849	611804	502881	3.46	5.46	4.4	1.1	0.07
IPI00867615	ZNF142	Uncharacterized protein	0.944	0.85	1	1	1	2	9980000	9611500	11366500	9599000	11347500	9210500	11576500	11081000	12102000	11363500	9825500	11235500	12365000	10992500	12126000	9583000	12042000	11489500	9795750	10482750	10279000	11328750	11732750	10530500	11678750	10854500	11765750	1.01858e+07	1.11973e+07	11433000	203717	353225	290338	352849	611804	502881	3.46	5.46	4.4	1.1	0.07
				EERKYLCPECGYK	2	0.9443	1
IPI00005011	CNOT2	Isoform 1 of CCR4-NOT transcription complex subunit 2	0.992	4.26	1	1	1	5	62286	98165	107080	79529.6	129377	56973.4	61458.8	109575	78015.2	72152	52139.6	43628.6	44560.2	118601	56738.8	87101.6	181672	65476.6	80225.5	93304.6	93175.4	85517	75083.6	47884.1	81580.7	71920.2	123574	88901.8	69494.9	92358.3	4338.3	11217.3	15855.1	7514.2	19428.9	27461.8	8.45	27.96	29.73	-1.3	0.2
IPI00017733	CNOT2	Isoform 5 of CCR4-NOT transcription complex subunit 2	0.992	4.69	1	1	1	5	62286	98165	107080	79529.6	129377	56973.4	61458.8	109575	78015.2	72152	52139.6	43628.6	44560.2	118601	56738.8	87101.6	181672	65476.6	80225.5	93304.6	93175.4	85517	75083.6	47884.1	81580.7	71920.2	123574	88901.8	69494.9	92358.3	4338.3	11217.3	15855.1	7514.2	19428.9	27461.8	8.45	27.96	29.73	-1.3	0.2
IPI00410621	CNOT2	Isoform 2 of CCR4-NOT transcription complex subunit 2	0.992	6.3	1	1	1	5	62286	98165	107080	79529.6	129377	56973.4	61458.8	109575	78015.2	72152	52139.6	43628.6	44560.2	118601	56738.8	87101.6	181672	65476.6	80225.5	93304.6	93175.4	85517	75083.6	47884.1	81580.7	71920.2	123574	88901.8	69494.9	92358.3	4338.3	11217.3	15855.1	7514.2	19428.9	27461.8	8.45	27.96	29.73	-1.3	0.2
IPI00410623	CNOT2	Isoform 4 of CCR4-NOT transcription complex subunit 2	0.992	4.84	1	1	1	5	62286	98165	107080	79529.6	129377	56973.4	61458.8	109575	78015.2	72152	52139.6	43628.6	44560.2	118601	56738.8	87101.6	181672	65476.6	80225.5	93304.6	93175.4	85517	75083.6	47884.1	81580.7	71920.2	123574	88901.8	69494.9	92358.3	4338.3	11217.3	15855.1	7514.2	19428.9	27461.8	8.45	27.96	29.73	-1.3	0.2
IPI00789121	CNOT2	60 kDa protein	0.992	4.26	1	1	1	5	62286	98165	107080	79529.6	129377	56973.4	61458.8	109575	78015.2	72152	52139.6	43628.6	44560.2	118601	56738.8	87101.6	181672	65476.6	80225.5	93304.6	93175.4	85517	75083.6	47884.1	81580.7	71920.2	123574	88901.8	69494.9	92358.3	4338.3	11217.3	15855.1	7514.2	19428.9	27461.8	8.45	27.96	29.73	-1.3	0.2
				VTNIPQGMVTDQFGMIGLLTFIR	3	0.9924	1
IPI00005040	ACADM	Isoform 1 of Medium-chain specific acyl-CoA dehydrogenase, mitochondrial	0.996	7.36	1	1	1	3	227662	193752	224617	146396	271002	140452	375067	234110	335867	396967	404500	484367	204991	406200	252854	186626	255813	395367	210707	185507	205727	304588	366417	444433	305596	219740	325590	200647	371813	283642	7705.3	40459.9	32468.1	13346	70078.6	56236.4	6.65	18.85	19.83	1.9	0.05
IPI00513827	ACADM	Putative uncharacterized protein DKFZp686M24262	0.996	6.83	1	1	1	3	227662	193752	224617	146396	271002	140452	375067	234110	335867	396967	404500	484367	204991	406200	252854	186626	255813	395367	210707	185507	205727	304588	366417	444433	305596	219740	325590	200647	371813	283642	7705.3	40459.9	32468.1	13346	70078.6	56236.4	6.65	18.85	19.83	1.9	0.05
IPI00895801	ACADM	Isoform 2 of Medium-chain specific acyl-CoA dehydrogenase, mitochondrial	0.996	7.29	1	1	1	3	227662	193752	224617	146396	271002	140452	375067	234110	335867	396967	404500	484367	204991	406200	252854	186626	255813	395367	210707	185507	205727	304588	366417	444433	305596	219740	325590	200647	371813	283642	7705.3	40459.9	32468.1	13346	70078.6	56236.4	6.65	18.85	19.83	1.9	0.05
				AFAGDIANQLATDAVQILGGNGFNTEYPVEK	3	0.9956	1
IPI00005087	TMOD3	Tropomodulin-3	1	10.51	3	3	3	1	35652900	30467700	55391200	52224200	40009700	38909700	40240100	39087400	44139100	38530000	47673400	44240000	40740700	36284600	41328700	35724300	46506700	36784600	33060300	53807700	39459700	39663750	41334550	45956700	38512650	38526500	41645650	4.21092e+07	4.23183e+07	39561600	6.13402e+06	1.88204e+06	1.04203e+06	1.06244e+07	3.25978e+06	1.80485e+06	25.23	7.7	4.56	1	1
				MLEENTNILK	2	0.8278	1
				QQLGTAVELEMAK	2	0.9995	1
				SNDPVATAFAEMLK	2	0.9997	1
IPI00005102	SMS	Isoform 1 of Spermine synthase	1	8.74	2	2	3	2	5884150	4391350	5593050	6529550	3963550	3994550	5258050	5770450	5739700	4685550	5931150	5140800	5079750	4619500	5500200	4985750	5041900	4951650	5137750	6061300	3979050	5514250	5212625	5535975	4849625	5242975	4996775	5.05937e+06	5420950	5.02979e+06	602370	104351	114744	1.04334e+06	180742	198743	20.62	3.33	3.95	1.1	0.6
IPI00642393	SMS	Isoform 2 of Spermine synthase	1	10.22	2	2	3	2	5884150	4391350	5593050	6529550	3963550	3994550	5258050	5770450	5739700	4685550	5931150	5140800	5079750	4619500	5500200	4985750	5041900	4951650	5137750	6061300	3979050	5514250	5212625	5535975	4849625	5242975	4996775	5.05937e+06	5420950	5.02979e+06	602370	104351	114744	1.04334e+06	180742	198743	20.62	3.33	3.95	1.1	0.6
				HSTLDFMLGAK	2	0.9951	1
				LVEYDIDEVVYDEDSPYQNIK	2	0.9997	2
IPI00005154	SSRP1	FACT complex subunit SSRP1	0.992	4.94	2	2	2	1	16764400	11757800	16098800	15593700	11708600	12130200	11038100	11965300	14130100	12157400	11199800	13632500	11065900	9959600	12657900	10018100	11333200	8195800	14261100	15846250	11919400	11501700	13143750	12416150	10512750	11338000	9764500	1.40089e+07	1.23539e+07	1.05384e+07	1.14058e+06	475041	454412	1.97553e+06	822795	787064	14.1	6.66	7.47	-1.1	0.3
				FDEISFVNFAR	2	0.9923	1
				FYVPPTQEDGVDPVEAFAQNVLSK	3	0.9167	1
IPI00005158	LONP1	Lon protease homolog, mitochondrial	0.931	1.46	1	1	1	3	2375600	1411300	1262400	2.36217e+06	2650800	1960800	2.14977e+06	1.43887e+06	2.51693e+06	1050300	2.13167e+06	1.61543e+06	1.98487e+06	2.82323e+06	2.32343e+06	1.24143e+06	2.22647e+06	2197400	1893450	1.81228e+06	2305800	1.79432e+06	1.78362e+06	1873550	2404050	1.78243e+06	2.21193e+06	2.00384e+06	1.81716e+06	2.13281e+06	152785	28363.1	183755	264632	49126.4	318273	13.21	2.7	14.92	-1.1	0.3
IPI00334291	LONP1	Lon protease homolog	0.931	1.52	1	1	1	3	2375600	1411300	1262400	2.36217e+06	2650800	1960800	2.14977e+06	1.43887e+06	2.51693e+06	1050300	2.13167e+06	1.61543e+06	1.98487e+06	2.82323e+06	2.32343e+06	1.24143e+06	2.22647e+06	2197400	1893450	1.81228e+06	2305800	1.79432e+06	1.78362e+06	1873550	2404050	1.78243e+06	2.21193e+06	2.00384e+06	1.81716e+06	2.13281e+06	152785	28363.1	183755	264632	49126.4	318273	13.21	2.7	14.92	-1.1	0.3
IPI00642982	LONP1	LONP1 protein	0.931	1.83	1	1	1	3	2375600	1411300	1262400	2.36217e+06	2650800	1960800	2.14977e+06	1.43887e+06	2.51693e+06	1050300	2.13167e+06	1.61543e+06	1.98487e+06	2.82323e+06	2.32343e+06	1.24143e+06	2.22647e+06	2197400	1893450	1.81228e+06	2305800	1.79432e+06	1.78362e+06	1873550	2404050	1.78243e+06	2.21193e+06	2.00384e+06	1.81716e+06	2.13281e+06	152785	28363.1	183755	264632	49126.4	318273	13.21	2.7	14.92	-1.1	0.3
				MEMINVSGYVAQEK	2	0.9312	1
IPI00005159	ACTR2	Actin-related protein 2	1	10.66	4	4	5	1	1.82117e+07	13526600	1.66796e+07	16944100	1.83128e+07	14795900	1.82601e+07	18060100	18657900	15192000	2.13805e+07	20648400	16280500	1.57074e+07	1.68212e+07	14386700	1.4482e+07	1.77304e+07	1.58691e+07	1.68118e+07	1.65544e+07	1.81601e+07	16924950	2.10144e+07	1.59939e+07	1.5604e+07	16106200	1.64118e+07	1.86998e+07	1.59014e+07	281318	1.21099e+06	152191	487257	2.09749e+06	263602	2.97	11.22	1.66	1.1	0.1
				DLMVGDEASELR	2	0.9995	1
				HLWDYTFGPEK	2	0.9945	2
				ILLTEPPMNPTK	2	0.9894	1
				RLDIAGR	2	0.8378	1
IPI00005161	ARPC2	Actin-related protein 2/3 complex subunit 2	0.944	3	1	1	1	4	2654750	1355375	2655750	3334500	1387225	2025475	1577800	1368825	3011500	1347925	1436625	2507500	1983150	1687600	1390850	1219600	2583250	2110725	2.00506e+06	2995125	1706350	1.47331e+06	2.17971e+06	1.97206e+06	1835375	1305225	2.34699e+06	2.23551e+06	1.87503e+06	1.8292e+06	389472	209612	300747	674586	363059	520909	30.18	19.36	28.48	-1.2	0.5
IPI00925705	ARPC2	4 kDa protein	0.944	23.68	1	1	1	4	2654750	1355375	2655750	3334500	1387225	2025475	1577800	1368825	3011500	1347925	1436625	2507500	1983150	1687600	1390850	1219600	2583250	2110725	2.00506e+06	2995125	1706350	1.47331e+06	2.17971e+06	1.97206e+06	1835375	1305225	2.34699e+06	2.23551e+06	1.87503e+06	1.8292e+06	389472	209612	300747	674586	363059	520909	30.18	19.36	28.48	-1.2	0.5
IPI00925920	ARPC2	10 kDa protein	0.944	9.89	1	1	1	4	2654750	1355375	2655750	3334500	1387225	2025475	1577800	1368825	3011500	1347925	1436625	2507500	1983150	1687600	1390850	1219600	2583250	2110725	2.00506e+06	2995125	1706350	1.47331e+06	2.17971e+06	1.97206e+06	1835375	1305225	2.34699e+06	2.23551e+06	1.87503e+06	1.8292e+06	389472	209612	300747	674586	363059	520909	30.18	19.36	28.48	-1.2	0.5
IPI00926315	ARPC2	Uncharacterized protein	0.944	10	1	1	1	4	2654750	1355375	2655750	3334500	1387225	2025475	1577800	1368825	3011500	1347925	1436625	2507500	1983150	1687600	1390850	1219600	2583250	2110725	2.00506e+06	2995125	1706350	1.47331e+06	2.17971e+06	1.97206e+06	1835375	1305225	2.34699e+06	2.23551e+06	1.87503e+06	1.8292e+06	389472	209612	300747	674586	363059	520909	30.18	19.36	28.48	-1.2	0.5
				MILLEVNNR	2	0.9436	1
IPI00911088	-	cDNA FLJ51245, highly similar to Actin-related protein 2/3 complex subunit 3	1	6.59	1	1	2	4	1555340	2053400	2341200	1610980	1798120	1282700	2007400	2495200	1659440	1648900	1880120	2587800	1410600	2022600	1886640	1643600	1928540	2072000	1804370	1976090	1540410	2251300	1654170	2233960	1716600	1765120	2000270	1.77362e+06	2.04648e+06	1827330	126706	196217	87597.1	219461	339858	151722	12.37	16.61	8.3	1.2	0.3
IPI00005162	ARPC3	Actin-related protein 2/3 complex subunit 3	1	6.18	1	1	2	4	1555340	2053400	2341200	1610980	1798120	1282700	2007400	2495200	1659440	1648900	1880120	2587800	1410600	2022600	1886640	1643600	1928540	2072000	1804370	1976090	1540410	2251300	1654170	2233960	1716600	1765120	2000270	1.77362e+06	2.04648e+06	1827330	126706	196217	87597.1	219461	339858	151722	12.37	16.61	8.3	1.2	0.3
IPI00796102	ARPC3	Uncharacterized protein	1	11.11	1	1	2	4	1555340	2053400	2341200	1610980	1798120	1282700	2007400	2495200	1659440	1648900	1880120	2587800	1410600	2022600	1886640	1643600	1928540	2072000	1804370	1976090	1540410	2251300	1654170	2233960	1716600	1765120	2000270	1.77362e+06	2.04648e+06	1827330	126706	196217	87597.1	219461	339858	151722	12.37	16.61	8.3	1.2	0.3
IPI00871870	ARPC3	21 kDa protein	1	6.18	1	1	2	4	1555340	2053400	2341200	1610980	1798120	1282700	2007400	2495200	1659440	1648900	1880120	2587800	1410600	2022600	1886640	1643600	1928540	2072000	1804370	1976090	1540410	2251300	1654170	2233960	1716600	1765120	2000270	1.77362e+06	2.04648e+06	1827330	126706	196217	87597.1	219461	339858	151722	12.37	16.61	8.3	1.2	0.3
				LIGNMALLPIR	2	0.9996	2
IPI00005171	HLA-DRA	HLA class II histocompatibility antigen, DR alpha chain	0.996	9.84	1	1	1	7	3.66729e+06	3705000	3471000	3740000	2.46986e+06	2.08886e+06	2.15714e+06	2.28286e+06	2.80757e+06	2.23157e+06	1.15039e+06	2.36243e+06	2028000	1.91971e+06	1935000	1.61343e+06	1.68029e+06	1.90157e+06	3.68614e+06	3605500	2.27936e+06	2220000	2.51957e+06	1.75641e+06	1.97386e+06	1.77421e+06	1.79093e+06	3.19033e+06	2.16533e+06	1.84633e+06	456083	221996	63944.2	789958	384509	110755	24.76	17.76	6	-1.5	0.1
IPI00464948	HLA-DRA	HLA class II histocompatibility antigen, DR alpha chain precursor	0.996	9.84	1	1	1	7	3.66729e+06	3705000	3471000	3740000	2.46986e+06	2.08886e+06	2.15714e+06	2.28286e+06	2.80757e+06	2.23157e+06	1.15039e+06	2.36243e+06	2028000	1.91971e+06	1935000	1.61343e+06	1.68029e+06	1.90157e+06	3.68614e+06	3605500	2.27936e+06	2220000	2.51957e+06	1.75641e+06	1.97386e+06	1.77421e+06	1.79093e+06	3.19033e+06	2.16533e+06	1.84633e+06	456083	221996	63944.2	789958	384509	110755	24.76	17.76	6	-1.5	0.1
IPI00645572	HLA-DRA	Major histocompatibility complex, class II, DR alpha	0.996	10.92	1	1	1	7	3.66729e+06	3705000	3471000	3740000	2.46986e+06	2.08886e+06	2.15714e+06	2.28286e+06	2.80757e+06	2.23157e+06	1.15039e+06	2.36243e+06	2028000	1.91971e+06	1935000	1.61343e+06	1.68029e+06	1.90157e+06	3.68614e+06	3605500	2.27936e+06	2220000	2.51957e+06	1.75641e+06	1.97386e+06	1.77421e+06	1.79093e+06	3.19033e+06	2.16533e+06	1.84633e+06	456083	221996	63944.2	789958	384509	110755	24.76	17.76	6	-1.5	0.1
IPI00908657	HLA-DRA	cDNA FLJ52115, highly similar to HLA class II histocompatibility antigen, DRalpha chain	0.996	15.15	1	1	1	7	3.66729e+06	3705000	3471000	3740000	2.46986e+06	2.08886e+06	2.15714e+06	2.28286e+06	2.80757e+06	2.23157e+06	1.15039e+06	2.36243e+06	2028000	1.91971e+06	1935000	1.61343e+06	1.68029e+06	1.90157e+06	3.68614e+06	3605500	2.27936e+06	2220000	2.51957e+06	1.75641e+06	1.97386e+06	1.77421e+06	1.79093e+06	3.19033e+06	2.16533e+06	1.84633e+06	456083	221996	63944.2	789958	384509	110755	24.76	17.76	6	-1.5	0.1
IPI00909061	HLA-DRA	cDNA FLJ51117, highly similar to HLA class II histocompatibility antigen, DRalpha chain	0.996	13.89	1	1	1	7	3.66729e+06	3705000	3471000	3740000	2.46986e+06	2.08886e+06	2.15714e+06	2.28286e+06	2.80757e+06	2.23157e+06	1.15039e+06	2.36243e+06	2028000	1.91971e+06	1935000	1.61343e+06	1.68029e+06	1.90157e+06	3.68614e+06	3605500	2.27936e+06	2220000	2.51957e+06	1.75641e+06	1.97386e+06	1.77421e+06	1.79093e+06	3.19033e+06	2.16533e+06	1.84633e+06	456083	221996	63944.2	789958	384509	110755	24.76	17.76	6	-1.5	0.1
IPI00922761	HLA-DRA	cDNA FLJ57318, highly similar to HLA class II histocompatibility antigen, DRalpha chain	0.996	16.67	1	1	1	7	3.66729e+06	3705000	3471000	3740000	2.46986e+06	2.08886e+06	2.15714e+06	2.28286e+06	2.80757e+06	2.23157e+06	1.15039e+06	2.36243e+06	2028000	1.91971e+06	1935000	1.61343e+06	1.68029e+06	1.90157e+06	3.68614e+06	3605500	2.27936e+06	2220000	2.51957e+06	1.75641e+06	1.97386e+06	1.77421e+06	1.79093e+06	3.19033e+06	2.16533e+06	1.84633e+06	456083	221996	63944.2	789958	384509	110755	24.76	17.76	6	-1.5	0.1
IPI00936417	HLA-DRA	cDNA FLJ51113, highly similar to HLA class II histocompatibility antigen, DRalpha chain	0.996	10.92	1	1	1	7	3.66729e+06	3705000	3471000	3740000	2.46986e+06	2.08886e+06	2.15714e+06	2.28286e+06	2.80757e+06	2.23157e+06	1.15039e+06	2.36243e+06	2028000	1.91971e+06	1935000	1.61343e+06	1.68029e+06	1.90157e+06	3.68614e+06	3605500	2.27936e+06	2220000	2.51957e+06	1.75641e+06	1.97386e+06	1.77421e+06	1.79093e+06	3.19033e+06	2.16533e+06	1.84633e+06	456083	221996	63944.2	789958	384509	110755	24.76	17.76	6	-1.5	0.1
				FASFEAQGALANIAVDKANLEIMTK	3	0.9958	1
IPI00005179	POLR1C	Isoform 1 of DNA-directed RNA polymerases I and III subunit RPAC1	0.996	10.69	2	2	2	3	1.03698e+06	1.01213e+06	1144150	1.04307e+06	760933	800300	759533	1084450	856683	667924	588043	955600	853100	852000	985467	798800	966067	759033	1.02456e+06	1.09361e+06	780617	921992	762304	771822	852550	892133	862550	966261	818706	869078	94938.3	51716	11883.7	164438	89574.8	20583.2	17.02	10.94	2.37	-1.2	0.2
IPI00217386	POLR1C	Isoform 2 of DNA-directed RNA polymerases I and III subunit RPAC1	0.996	10.82	2	2	2	3	1.03698e+06	1.01213e+06	1144150	1.04307e+06	760933	800300	759533	1084450	856683	667924	588043	955600	853100	852000	985467	798800	966067	759033	1.02456e+06	1.09361e+06	780617	921992	762304	771822	852550	892133	862550	966261	818706	869078	94938.3	51716	11883.7	164438	89574.8	20583.2	17.02	10.94	2.37	-1.2	0.2
IPI00645499	POLR1C	Polymerase (RNA) I polypeptide C, 30kDa	0.996	15.29	2	2	2	3	1.03698e+06	1.01213e+06	1144150	1.04307e+06	760933	800300	759533	1084450	856683	667924	588043	955600	853100	852000	985467	798800	966067	759033	1.02456e+06	1.09361e+06	780617	921992	762304	771822	852550	892133	862550	966261	818706	869078	94938.3	51716	11883.7	164438	89574.8	20583.2	17.02	10.94	2.37	-1.2	0.2
				LLPDITLLEPVEGEAAEELSR	2	0.9954	1
				NQGDEEGTEIDTLQFR	2	0.9958	1
IPI00005194	UBFD1	Ubiquitin domain-containing protein UBFD1	0.967	2.25	1	1	1	3	2539000	2.34767e+06	3.86967e+06	3.01867e+06	2230300	2.45823e+06	2.04657e+06	3.51733e+06	3020200	2182600	2179500	2962700	2.69093e+06	1.78927e+06	2345600	2618300	2.87423e+06	2000500	2.44333e+06	3.44417e+06	2.34427e+06	2781950	2601400	2571100	2240100	2481950	2.43737e+06	2.74392e+06	2.65148e+06	2.38647e+06	351288	65817.1	74309.1	608449	113999	128707	22.17	4.3	5.39	-1	0.8
IPI00643653	UBFD1	cDNA FLJ42145 fis, clone TESTI4000228, highly similar to Mus musculus ubiquitin family domain containing 1 (Ubfd1), mRNA	0.967	4	1	1	1	3	2539000	2.34767e+06	3.86967e+06	3.01867e+06	2230300	2.45823e+06	2.04657e+06	3.51733e+06	3020200	2182600	2179500	2962700	2.69093e+06	1.78927e+06	2345600	2618300	2.87423e+06	2000500	2.44333e+06	3.44417e+06	2.34427e+06	2781950	2601400	2571100	2240100	2481950	2.43737e+06	2.74392e+06	2.65148e+06	2.38647e+06	351288	65817.1	74309.1	608449	113999	128707	22.17	4.3	5.39	-1	0.8
IPI00790324	UBFD1	ubiquitin domain-containing protein UBFD1	0.967	3.88	1	1	1	3	2539000	2.34767e+06	3.86967e+06	3.01867e+06	2230300	2.45823e+06	2.04657e+06	3.51733e+06	3020200	2182600	2179500	2962700	2.69093e+06	1.78927e+06	2345600	2618300	2.87423e+06	2000500	2.44333e+06	3.44417e+06	2.34427e+06	2781950	2601400	2571100	2240100	2481950	2.43737e+06	2.74392e+06	2.65148e+06	2.38647e+06	351288	65817.1	74309.1	608449	113999	128707	22.17	4.3	5.39	-1	0.8
				LPTVPLSGMYNK	2	0.9667	1
IPI00005198	ILF2	Interleukin enhancer-binding factor 2	1	18.97	4	5	5	2	2.22701e+07	19814900	2.42449e+07	20149400	16670850	1.60553e+07	1.74197e+07	1.54395e+07	18045850	16521200	12819050	18787200	1.4411e+07	15752400	1.5382e+07	1.39025e+07	1.73478e+07	1.82688e+07	2.10425e+07	2.21971e+07	1.63631e+07	1.64296e+07	17283525	15803125	1.50817e+07	1.46423e+07	1.78083e+07	1.98676e+07	1.65054e+07	1.58441e+07	1.78367e+06	429034	990253	3.0894e+06	743108	1715168	15.55	4.5	10.83	-1.2	0.1
IPI00641665	ILF2	12 kDa protein	1	64.35	4	5	5	2	2.22701e+07	19814900	2.42449e+07	20149400	16670850	1.60553e+07	1.74197e+07	1.54395e+07	18045850	16521200	12819050	18787200	1.4411e+07	15752400	1.5382e+07	1.39025e+07	1.73478e+07	1.82688e+07	2.10425e+07	2.21971e+07	1.63631e+07	1.64296e+07	17283525	15803125	1.50817e+07	1.46423e+07	1.78083e+07	1.98676e+07	1.65054e+07	1.58441e+07	1.78367e+06	429034	990253	3.0894e+06	743108	1715168	15.55	4.5	10.83	-1.2	0.1
				ILPTLEAVAALGNK	2	0.9997	1
				INNVIDNLIVAPGTFEVQIEEVR	3	0.9987	1
				NQDLAPNSAEQASILSLVTK	2	0.9997	1
				NQDLAPNSAEQASILSLVTK	3	0.9766	1
				VKPAPDETSFSEALLKR	3	0.8246	1
IPI00019548	SMAD2	Isoform Long of Mothers against decapentaplegic homolog 2	0.999	5.14	2	2	2	8	2074850	1.99418e+06	2.35383e+06	1840425	1.57884e+06	1.42345e+06	2.03639e+06	1.52992e+06	2.18318e+06	1.45137e+06	1721675	1418175	1.72592e+06	1.41912e+06	1.77297e+06	1.52553e+06	2.03098e+06	1.89741e+06	2.03452e+06	2.09713e+06	1.50114e+06	1.78316e+06	1.81728e+06	1569925	1.57252e+06	1.64925e+06	1.9642e+06	1.8776e+06	1.72345e+06	1.72865e+06	189093	77393.2	119837	327518	134049	207563	17.44	7.78	12.01	-1.1	0.5
IPI00220364	SMAD2	Isoform Short of Mothers against decapentaplegic homolog 2	0.999	5.49	2	2	2	8	2074850	1.99418e+06	2.35383e+06	1840425	1.57884e+06	1.42345e+06	2.03639e+06	1.52992e+06	2.18318e+06	1.45137e+06	1721675	1418175	1.72592e+06	1.41912e+06	1.77297e+06	1.52553e+06	2.03098e+06	1.89741e+06	2.03452e+06	2.09713e+06	1.50114e+06	1.78316e+06	1.81728e+06	1569925	1.57252e+06	1.64925e+06	1.9642e+06	1.8776e+06	1.72345e+06	1.72865e+06	189093	77393.2	119837	327518	134049	207563	17.44	7.78	12.01	-1.1	0.5
IPI00922465	SMAD2	cDNA FLJ50177, highly similar to Mothers against decapentaplegic homolog 2	0.999	5.57	2	2	2	8	2074850	1.99418e+06	2.35383e+06	1840425	1.57884e+06	1.42345e+06	2.03639e+06	1.52992e+06	2.18318e+06	1.45137e+06	1721675	1418175	1.72592e+06	1.41912e+06	1.77297e+06	1.52553e+06	2.03098e+06	1.89741e+06	2.03452e+06	2.09713e+06	1.50114e+06	1.78316e+06	1.81728e+06	1569925	1.57252e+06	1.64925e+06	1.9642e+06	1.8776e+06	1.72345e+06	1.72865e+06	189093	77393.2	119837	327518	134049	207563	17.44	7.78	12.01	-1.1	0.5
IPI00024305	SMAD3	Mothers against decapentaplegic homolog 3	0.999	5.65	2	2	2	8	2074850	1.99418e+06	2.35383e+06	1840425	1.57884e+06	1.42345e+06	2.03639e+06	1.52992e+06	2.18318e+06	1.45137e+06	1721675	1418175	1.72592e+06	1.41912e+06	1.77297e+06	1.52553e+06	2.03098e+06	1.89741e+06	2.03452e+06	2.09713e+06	1.50114e+06	1.78316e+06	1.81728e+06	1569925	1.57252e+06	1.64925e+06	1.9642e+06	1.8776e+06	1.72345e+06	1.72865e+06	189093	77393.2	119837	327518	134049	207563	17.44	7.78	12.01	-1.1	0.5
IPI00922059	SMAD3	mothers against decapentaplegic homolog 3 isoform 2	0.999	7.5	2	2	2	8	2074850	1.99418e+06	2.35383e+06	1840425	1.57884e+06	1.42345e+06	2.03639e+06	1.52992e+06	2.18318e+06	1.45137e+06	1721675	1418175	1.72592e+06	1.41912e+06	1.77297e+06	1.52553e+06	2.03098e+06	1.89741e+06	2.03452e+06	2.09713e+06	1.50114e+06	1.78316e+06	1.81728e+06	1569925	1.57252e+06	1.64925e+06	1.9642e+06	1.8776e+06	1.72345e+06	1.72865e+06	189093	77393.2	119837	327518	134049	207563	17.44	7.78	12.01	-1.1	0.5
IPI00922698	SMAD3	mothers against decapentaplegic homolog 3 isoform 3	0.999	6.3	2	2	2	8	2074850	1.99418e+06	2.35383e+06	1840425	1.57884e+06	1.42345e+06	2.03639e+06	1.52992e+06	2.18318e+06	1.45137e+06	1721675	1418175	1.72592e+06	1.41912e+06	1.77297e+06	1.52553e+06	2.03098e+06	1.89741e+06	2.03452e+06	2.09713e+06	1.50114e+06	1.78316e+06	1.81728e+06	1569925	1.57252e+06	1.64925e+06	1.9642e+06	1.8776e+06	1.72345e+06	1.72865e+06	189093	77393.2	119837	327518	134049	207563	17.44	7.78	12.01	-1.1	0.5
IPI00005223	SMAD9	Isoform A of Mothers against decapentaplegic homolog 9	0.999	5.14	2	2	2	8	2074850	1.99418e+06	2.35383e+06	1840425	1.57884e+06	1.42345e+06	2.03639e+06	1.52992e+06	2.18318e+06	1.45137e+06	1721675	1418175	1.72592e+06	1.41912e+06	1.77297e+06	1.52553e+06	2.03098e+06	1.89741e+06	2.03452e+06	2.09713e+06	1.50114e+06	1.78316e+06	1.81728e+06	1569925	1.57252e+06	1.64925e+06	1.9642e+06	1.8776e+06	1.72345e+06	1.72865e+06	189093	77393.2	119837	327518	134049	207563	17.44	7.78	12.01	-1.1	0.5
IPI00216093	SMAD9	Isoform B of Mothers against decapentaplegic homolog 9	0.999	5.58	2	2	2	8	2074850	1.99418e+06	2.35383e+06	1840425	1.57884e+06	1.42345e+06	2.03639e+06	1.52992e+06	2.18318e+06	1.45137e+06	1721675	1418175	1.72592e+06	1.41912e+06	1.77297e+06	1.52553e+06	2.03098e+06	1.89741e+06	2.03452e+06	2.09713e+06	1.50114e+06	1.78316e+06	1.81728e+06	1569925	1.57252e+06	1.64925e+06	1.9642e+06	1.8776e+06	1.72345e+06	1.72865e+06	189093	77393.2	119837	327518	134049	207563	17.44	7.78	12.01	-1.1	0.5
				FCLGLLSNVNR	2	0.9982	1
				VETPVLPPVLVPR	2	0.9059	1
IPI00005490	GOLPH3	Golgi phosphoprotein 3	1	14.77	3	3	3	1	14309698	10848022	17463952	11935263	12242018	8552164	10156552	12789719	13137430	9277305	10433724	12822385	10980594	9721423	8816845	9419273	11332405	9944762	12578860	1.46996e+07	10397091	1.14731e+07	1.12074e+07	1.16281e+07	1.0351e+07	9118059	1.06386e+07	1.25585e+07	1.14362e+07	1.00359e+07	1.24207e+06	122839	466360	2.15133e+06	212764	807760	17.13	1.86	8.05	-1.1	0.5
				ANTNEVLWAVVAAFTK	2	0.9996	1
				LTLMEEVLLLGLK	2	0.9997	1
				SDAPTGDVLLDEALK	2	0.9996	1
IPI00005537	MRPL12	cDNA FLJ60124, highly similar to Mitochondrial dicarboxylate carrier	0.995	8.14	2	2	3	1	9938975	8076250	8338725	9605100	6.83799e+06	6764225	11138975	8669950	8576800	5547375	9842300	6947425	9938450	6098475	9772175	7838875	6321200	7354025	9.00761e+06	8.97191e+06	6.80111e+06	9.90446e+06	7.06209e+06	8.39486e+06	8.01846e+06	8805525	6.83761e+06	8.26021e+06	8.4538e+06	7887200	729624	821052	571866	1.26375e+06	1.4221e+06	990501	15.3	16.82	12.56	1	0.9
				NYIQGINLVQAK	2	0.9953	2
				VLLGSVSGLAGGFVGTPADLVNVR	2	0.975	1
IPI00005573	NT5C	Isoform 1 of 5'(3')-deoxyribonucleotidase, cytosolic type	0.996	8.96	1	1	2	4	166890	137049	264750	296175	144249	110007	126838	180650	285450	141803	189819	179480	191305	129911	114806	84411.3	274875	196493	151970	280462	127128	153744	213626	184649	160608	99608.9	235684	186520	184007	165300	47515.4	17289.6	39351.5	82299.2	29946.5	68158.8	44.12	16.27	41.23	-1	1
IPI00386083	NT5C	Isoform 2 of 5'(3')-deoxyribonucleotidase, cytosolic type	0.996	15.38	1	1	2	4	166890	137049	264750	296175	144249	110007	126838	180650	285450	141803	189819	179480	191305	129911	114806	84411.3	274875	196493	151970	280462	127128	153744	213626	184649	160608	99608.9	235684	186520	184007	165300	47515.4	17289.6	39351.5	82299.2	29946.5	68158.8	44.12	16.27	41.23	-1	1
IPI00790117	NT5C	20 kDa protein	0.996	9.89	1	1	2	4	166890	137049	264750	296175	144249	110007	126838	180650	285450	141803	189819	179480	191305	129911	114806	84411.3	274875	196493	151970	280462	127128	153744	213626	184649	160608	99608.9	235684	186520	184007	165300	47515.4	17289.6	39351.5	82299.2	29946.5	68158.8	44.12	16.27	41.23	-1	1
IPI00795829	NT5C	9 kDa protein	0.996	22.22	1	1	2	4	166890	137049	264750	296175	144249	110007	126838	180650	285450	141803	189819	179480	191305	129911	114806	84411.3	274875	196493	151970	280462	127128	153744	213626	184649	160608	99608.9	235684	186520	184007	165300	47515.4	17289.6	39351.5	82299.2	29946.5	68158.8	44.12	16.27	41.23	-1	1
				VLVDMDGVLADFEAGLLR	2	0.9959	2
IPI00005578	EHD4	EH domain-containing protein 4	1	4.81	2	2	2	1	29933000	26072000	35398000	27654000	32424000	22973000	30432000	26158000	44312000	31326000	30421000	31345000	35819000	36762000	33174000	26545000	27566000	31412000	28002500	31526000	27698500	28295000	37819000	30883000	36290500	29859500	29489000	2.90757e+07	3.23323e+07	3.18797e+07	1.22831e+06	2.84324e+06	2.20801e+06	2.12749e+06	4924639	3824383	7.32	15.23	12	1.1	0.4
				LFEAEAQDLFR	2	0.9831	1
				SISVIDSPGILSGEK	2	0.9715	1
IPI00005613	U2AF1	Splicing factor U2AF 35 kDa subunit	0.999	18.33	2	2	2	1	3626175	3397100	6058300	5000025	2955025	2757884	3863200	4195800	4232950	3532550	3722675	3041600	3191100	2776775	3208400	3134875	3478200	3390775	3.51164e+06	5.52916e+06	2.85645e+06	4029500	3882750	3.38214e+06	2.98394e+06	3.17164e+06	3.43449e+06	3.96575e+06	3.7648e+06	3.19669e+06	804261	195963	130664	1.39302e+06	339418	226317	35.13	9.02	7.08	-1.1	0.8
				CAVSDVEMQEHYDEFFEEVFTEMEEK	3	0.9993	1
				WFNGQPIHAELSPVTDFR	3	0.9431	1
IPI00005614	SPTBN1	Isoform Long of Spectrin beta chain, brain 1	1	27.88	47	50	54	1	317119020	2.53781e+08	311505216	300097963	2.64093e+08	2.29041e+08	262325899	2.69607e+08	285937354	2.40078e+08	2.79116e+08	2.82659e+08	2.58687e+08	239699548	2.49304e+08	230036330	2.55368e+08	2.49103e+08	2.8545e+08	3.05802e+08	2.46567e+08	2.65966e+08	2.63008e+08	2.80887e+08	2.49193e+08	2.3967e+08	2.52235e+08	2.79273e+08	2.69954e+08	2.47033e+08	1.73761e+07	5.53302e+06	3.78472e+06	3.00964e+07	9.58347e+06	6.55533e+06	10.78	3.55	2.65	-1	0.6
				AKDEQSAVSMLKK	3	0.993	1
				AQQYYFDAAEAEAWMSEQELYMMSEEK	3	0.9996	1
				DALLLWCQMK	2	0.9996	1
				DASVAEAWLLGQEPYLSSR	2	0.9994	1
				DASVAEAWLLGQEPYLSSR	3	0.9998	1
				DGMAFNALIHK	3	0.9958	1
				DLDDFQSWLSR	2	0.9998	2
				DLMLWMEDVIR	2	0.9998	2
				DMGEMVTQGQTDAQYMFLR	2	0.9998	1
				DQNTVETLQR	2	0.9998	1
				EAVCEVALDYK	2	0.979	1
				EIGQSVDEVEK	2	0.996	1
				ENEVLEAWK	2	0.9645	1
				EQWANLEQLSAIR	2	0.9998	1
				ETWLSENQR	2	0.9504	1
				EVDDLEQWIAER	2	0.9997	1
				FESLEPEMNNQASR	2	0.9998	1
				FFWEMAEEEGWIREK	3	0.8144	1
				FLQDCQELSLWINEK	2	0.9998	1
				FMELLEPLNER	2	0.9998	1
				HQILEQAVEDYAETVHQLSK	3	0.8322	1
				HRPDLIDFDK	3	0.9978	1
				HTLVEADIGIQAER	2	0.9981	1
				LILEVHQFSR	2	0.9982	1
				LILEVHQFSR	3	0.8642	1
				LLTQHENIKNEIDNYEEDYQK	3	0.9998	1
				LPEELGRDQNTVETLQR	3	0.964	1
				LTTLELLEVR	2	0.9998	1
				LVSDGNINSDR	2	0.9998	1
				LVSQDNFGFDLPAVEAATK	2	0.9998	1
				LWEYLLELLR	2	0.9998	2
				MWEVLESTTQTK	2	0.9998	2
				QAEAFLNNQEYVLAHTEMPTTLEGAEAAIK	3	0.9998	1
				QALQDTLALYK	2	0.8429	1
				QQMLENQMEVR	2	0.9997	1
				SAATWDER	2	0.9978	1
				SNAHYNLQNAFNLAEQHLGLTK	3	0.9998	1
				SQNIVTDSSSLSAEAIR	3	0.9582	1
				TAGYPNVNIHNFTTSWR	3	0.9703	1
				TALPAQSAATLPAR	2	0.9993	1
				TQETPSAQMEGFLNR	2	0.9998	1
				TQILAASYELHK	2	0.9879	1
				TQILAASYELHK	3	0.9989	1
				TQTAIASEDMPNTLTEAEK	2	0.9998	1
				VAVVNQIAR	2	0.9996	1
				VDTVNHLADELINSGHSDAATIAEWK	3	0.9948	1
				VIESTQDLGNDLAGVMALQR	3	0.9997	1
				WLHGLESQIQSDDYGK	3	0.9317	1
				WVNSHLAR	2	0.9173	1
				YKEVAELTR	2	0.9919	1
IPI00005615	TIAL1	Nucleolysin TIAR	0.991	6.4	2	2	2	3	2.25207e+07	1.76793e+07	1.50513e+07	1.45803e+07	1.24875e+07	1.193e+07	1.12561e+07	1.15805e+07	1.55131e+07	1.36732e+07	9.34404e+06	8.44918e+06	1.42139e+07	1.14559e+07	1.35258e+07	1.06951e+07	1.15552e+07	1.04294e+07	2.01e+07	1.48158e+07	1.22088e+07	1.14183e+07	1.45932e+07	8.89661e+06	1.28349e+07	12110481	1.09923e+07	1.57082e+07	1.1636e+07	1.19792e+07	2.3213e+06	1.64805e+06	535943	4.02061e+06	2.85451e+06	928281	25.6	24.53	7.75	-1.3	0.2
IPI00644708	TIAL1	nucleolysin TIAR isoform 2	0.991	6.12	2	2	2	3	2.25207e+07	1.76793e+07	1.50513e+07	1.45803e+07	1.24875e+07	1.193e+07	1.12561e+07	1.15805e+07	1.55131e+07	1.36732e+07	9.34404e+06	8.44918e+06	1.42139e+07	1.14559e+07	1.35258e+07	1.06951e+07	1.15552e+07	1.04294e+07	2.01e+07	1.48158e+07	1.22088e+07	1.14183e+07	1.45932e+07	8.89661e+06	1.28349e+07	12110481	1.09923e+07	1.57082e+07	1.1636e+07	1.19792e+07	2.3213e+06	1.64805e+06	535943	4.02061e+06	2.85451e+06	928281	25.6	24.53	7.75	-1.3	0.2
IPI00647436	TIAL1	TIA1 cytotoxic granule-associated RNA binding protein-like 1, isoform CRA_a	0.991	9.06	2	2	2	3	2.25207e+07	1.76793e+07	1.50513e+07	1.45803e+07	1.24875e+07	1.193e+07	1.12561e+07	1.15805e+07	1.55131e+07	1.36732e+07	9.34404e+06	8.44918e+06	1.42139e+07	1.14559e+07	1.35258e+07	1.06951e+07	1.15552e+07	1.04294e+07	2.01e+07	1.48158e+07	1.22088e+07	1.14183e+07	1.45932e+07	8.89661e+06	1.28349e+07	12110481	1.09923e+07	1.57082e+07	1.1636e+07	1.19792e+07	2.3213e+06	1.64805e+06	535943	4.02061e+06	2.85451e+06	928281	25.6	24.53	7.75	-1.3	0.2
				FEDVVNQSSPK	2	0.9912	1
				QTFSPFGQIMEIR	2	0.9731	1
IPI00005656	RGL2	Ral guanine nucleotide dissociation stimulator-like 2	0.952	4.12	1	1	1	3	776067	524400	1.05063e+06	962667	480400	602267	1034100	677600	710400	773333	463800	659200	557567	779867	595500	671533	1.07477e+06	581200	650233	1006650	541333	855850	741867	561500	668717	633517	827983	732739	719739	710072	140517	85688.8	59824.8	243383	148417	103620	33.22	20.62	14.59	-1	0.9
IPI00178959	RGL2	RalGDS-like	0.952	4.86	1	1	1	3	776067	524400	1.05063e+06	962667	480400	602267	1034100	677600	710400	773333	463800	659200	557567	779867	595500	671533	1.07477e+06	581200	650233	1006650	541333	855850	741867	561500	668717	633517	827983	732739	719739	710072	140517	85688.8	59824.8	243383	148417	103620	33.22	20.62	14.59	-1	0.9
IPI00908923	RGL2	cDNA FLJ53778, highly similar to Ral guanine nucleotide dissociation stimulator-like 2	0.952	6.96	1	1	1	3	776067	524400	1.05063e+06	962667	480400	602267	1034100	677600	710400	773333	463800	659200	557567	779867	595500	671533	1.07477e+06	581200	650233	1006650	541333	855850	741867	561500	668717	633517	827983	732739	719739	710072	140517	85688.8	59824.8	243383	148417	103620	33.22	20.62	14.59	-1	0.9
				VAGAVVSSVLGATSTGEGPGEVTIRPLRPPQR	3	0.9523	1
IPI00005657	PFDN6	Prefoldin subunit 6	1	13.95	2	2	2	1	32900000	19833800	25308000	23496400	20145000	15334800	18057100	20698000	27680000	23403000	13950800	17394800	21929200	20535000	23655000	24970000	19753500	27383000	26366900	24402200	17739900	19377550	25541500	15672800	21232100	24312500	23568250	2.28363e+07	2.01973e+07	2.30376e+07	2.61057e+06	2.87818e+06	927972	4.52164e+06	4.98516e+06	1.60729e+06	19.8	24.68	6.98	-1.1	0.5
				ETLAQLQQEFQR	2	0.9985	1
				QSEQQRETLAQLQQEFQR	3	0.9932	1
IPI00005667	N4BP1	NEDD4-binding protein 1	0.964	2.01	1	1	1	1	4606900	3688700	5575400	5614300	4313200	3676300	4542200	5283500	3762200	4614600	4477100	4078500	3826300	3875900	5062800	3570100	3954300	5518600	4147800	5594850	3994750	4912850	4188400	4277800	3851100	4316450	4736450	4.57913e+06	4.45968e+06	4.30133e+06	509776	228048	255690	882959	394991	442868	19.28	8.86	10.3	-1	0.8
				KQFSLENVQEGEILHDAK	2	0.964	1
IPI00005668	AKR1C2	Aldo-keto reductase family 1 member C2	1	39.32	9	10	12	1	4.77438e+07	3.53939e+07	44377450	40207150	3.08268e+07	2.9787e+07	4.29521e+07	37123700	44397450	3.57405e+07	3.80248e+07	3.75766e+07	3.24205e+07	34655950	34468275	2.98282e+07	3.63869e+07	3.31344e+07	4.15688e+07	42292300	30306900	4.00379e+07	4.0069e+07	3.78007e+07	3.35382e+07	3.21482e+07	3.47607e+07	3.8056e+07	3.93025e+07	3.34824e+07	3.88018e+06	750977	754665	6.72067e+06	1.30073e+06	1307118	17.66	3.31	3.9	1	0.8
				ILFDTVDLCATWEAMEK	2	0.9998	2
				IRQNVQVFEFQLTSEEMK	3	0.9973	1
				LLEMILNKPGLK	2	0.9813	1
				LNDGHFMPVLGFGTYAPAEVPK	3	0.9998	1
				QNVQVFEFQLTSEEMK	2	0.9998	1
				RTPALIALR	2	0.9963	1
				SIGVSNFNHR	2	0.9985	1
				WVDPNSPVLLEDPVLCALAK	2	0.9998	1
				WVDPNSPVLLEDPVLCALAK	3	0.9998	2
				YLTLDIFAGPPNYPFSDEY	2	0.9989	1
IPI00005705	PPP1CC	Isoform Gamma-1 of Serine/threonine-protein phosphatase PP1-gamma catalytic subunit	1	23.84	7	7	9	2	1.14575e+07	1.03747e+07	1.01062e+07	1.21957e+07	1.03138e+07	9573890	1.10233e+07	9.28326e+06	1.35141e+07	1.03062e+07	9.19656e+06	9.69803e+06	1.04329e+07	8.84228e+06	9.53565e+06	8.98477e+06	8.38202e+06	1.06936e+07	10916109	11150940	9.94383e+06	10153271	1.19102e+07	9.4473e+06	9.63761e+06	9.26021e+06	9.53782e+06	1.06703e+07	1.05036e+07	9.47854e+06	369502	732232	112905	639996	1.26826e+06	195556	6	12.07	2.06	-1	0.8
IPI00218187	PPP1CC	Isoform Gamma-2 of Serine/threonine-protein phosphatase PP1-gamma catalytic subunit	1	22.85	7	7	9	2	1.14575e+07	1.03747e+07	1.01062e+07	1.21957e+07	1.03138e+07	9573890	1.10233e+07	9.28326e+06	1.35141e+07	1.03062e+07	9.19656e+06	9.69803e+06	1.04329e+07	8.84228e+06	9.53565e+06	8.98477e+06	8.38202e+06	1.06936e+07	10916109	11150940	9.94383e+06	10153271	1.19102e+07	9.4473e+06	9.63761e+06	9.26021e+06	9.53782e+06	1.06703e+07	1.05036e+07	9.47854e+06	369502	732232	112905	639996	1.26826e+06	195556	6	12.07	2.06	-1	0.8
				AHQVVEDGYEFFAK	2	0.9671	1
				AHQVVEDGYEFFAKR	3	0.9997	1
				EIFLSQPILLELEAPLK	2	0.9998	2
				HDLDLICR	2	0.9212	1
				IYGFYDECK	2	0.8912	1
				NVQLQENEIR	2	0.9955	1
				TFTDCFNCLPIAAIVDEK	2	0.9998	2
IPI00922662	-	cDNA FLJ57768, highly similar to Ras-related protein Rab-1A	1	19.08	2	2	2	3	2.05675e+06	1.30164e+06	2.03578e+06	2133475	1.30847e+06	1.05704e+06	1.58206e+06	1.37584e+06	1.83451e+06	1.67805e+06	1.51462e+06	1.62724e+06	1.59302e+06	1.3793e+06	1.34514e+06	1291625	1616050	1.18483e+06	1.67919e+06	2.08463e+06	1.18276e+06	1.47895e+06	1.75628e+06	1.57093e+06	1.48616e+06	1.31838e+06	1.40044e+06	1648859	1.60205e+06	1.40166e+06	260790	81556.5	48435.7	451701	141260	83893.1	27.39	8.82	5.99	-1	0.9
IPI00005719	RAB1A	Isoform 1 of Ras-related protein Rab-1A	1	16.1	2	2	2	3	2.05675e+06	1.30164e+06	2.03578e+06	2133475	1.30847e+06	1.05704e+06	1.58206e+06	1.37584e+06	1.83451e+06	1.67805e+06	1.51462e+06	1.62724e+06	1.59302e+06	1.3793e+06	1.34514e+06	1291625	1616050	1.18483e+06	1.67919e+06	2.08463e+06	1.18276e+06	1.47895e+06	1.75628e+06	1.57093e+06	1.48616e+06	1.31838e+06	1.40044e+06	1648859	1.60205e+06	1.40166e+06	260790	81556.5	48435.7	451701	141260	83893.1	27.39	8.82	5.99	-1	0.9
IPI00937805	RAB1A	23 kDa protein	1	16.1	2	2	2	3	2.05675e+06	1.30164e+06	2.03578e+06	2133475	1.30847e+06	1.05704e+06	1.58206e+06	1.37584e+06	1.83451e+06	1.67805e+06	1.51462e+06	1.62724e+06	1.59302e+06	1.3793e+06	1.34514e+06	1291625	1616050	1.18483e+06	1.67919e+06	2.08463e+06	1.18276e+06	1.47895e+06	1.75628e+06	1.57093e+06	1.48616e+06	1.31838e+06	1.40044e+06	1648859	1.60205e+06	1.40166e+06	260790	81556.5	48435.7	451701	141260	83893.1	27.39	8.82	5.99	-1	0.9
				EFADSLGIPFLETSAK	2	0.9898	1
				NATNVEQSFMTMAAEIK	2	0.9997	1
IPI00005721	DEFA1;DEFA1B	Neutrophil defensin 1	0.976	32.98	1	1	1	2	1831250	1167100	1352900	1562050	1482000	917550	1422700	1065850	1303850	1353000	1022850	1266750	1220200	1122150	1220650	898800	991650	1201500	1499175	1457475	1199775	1244275	1328425	1144800	1171175	1059725	1096575	1385475	1.23917e+06	1.10916e+06	93627.1	53069.5	32782.3	162167	91919	56780.5	11.7	7.42	5.12	-1.1	0.2
IPI00021827	DEFA3	Neutrophil defensin 3	0.976	32.98	1	1	1	2	1831250	1167100	1352900	1562050	1482000	917550	1422700	1065850	1303850	1353000	1022850	1266750	1220200	1122150	1220650	898800	991650	1201500	1499175	1457475	1199775	1244275	1328425	1144800	1171175	1059725	1096575	1385475	1.23917e+06	1.10916e+06	93627.1	53069.5	32782.3	162167	91919	56780.5	11.7	7.42	5.12	-1.1	0.2
				ADEVAAAPEQIAADIPEVVVSLAWDESLAPK	3	0.9755	1
IPI00005745	SPTLC1	Serine palmitoyltransferase 1	0.993	2.96	1	1	1	1	3114000	2347700	3296800	1910400	1375200	1460700	1372200	2412200	2754700	1551100	1521800	1461500	2422500	1946800	1418500	1824400	1955300	2510000	2730850	2603600	1417950	1892200	2152900	1491650	2184650	1621450	2232650	2250800	1.84558e+06	2.01292e+06	418042	192304	196223	724070	333081	339868	32.17	18.05	16.88	-1.2	0.4
				VVVTVEQTEEELER	2	0.9929	1
IPI00005792	PABPN1	Isoform 1 of Polyadenylate-binding protein 2	0.998	3.59	1	1	1	2	6277000	5137500	8504000	8041000	6715000	5559500	7204500	7361500	7670500	5557000	3632500	5298500	5713000	4469350	5175000	4741800	5503500	5692500	5707250	8272500	6137250	7283000	6613750	4465500	5091175	4958400	5598000	6.70567e+06	6120750	5.21586e+06	793190	849875	194877	1373845	1.47203e+06	337537	20.49	24.05	6.47	-1.1	0.6
IPI00414963	PABPN1	Isoform 2 of Polyadenylate-binding protein 2	0.998	3.72	1	1	1	2	6277000	5137500	8504000	8041000	6715000	5559500	7204500	7361500	7670500	5557000	3632500	5298500	5713000	4469350	5175000	4741800	5503500	5692500	5707250	8272500	6137250	7283000	6613750	4465500	5091175	4958400	5598000	6.70567e+06	6120750	5.21586e+06	793190	849875	194877	1373845	1.47203e+06	337537	20.49	24.05	6.47	-1.1	0.6
				TSLALDESLFR	2	0.9978	1
IPI00005824	LIN7A	Protein lin-7 homolog A	0.98	12.88	2	2	2	3	1.28016e+07	7.93433e+06	1.20738e+07	1.07403e+07	8874200	7.96847e+06	6.87483e+06	6.00983e+06	7.93997e+06	8268000	8075100	6.81733e+06	6570800	6.23727e+06	7.17567e+06	6.37407e+06	6.55363e+06	6.95667e+06	1.0368e+07	11407050	8.42133e+06	6.44233e+06	8.10398e+06	7.44622e+06	6.40403e+06	6.77487e+06	6755150	1.00655e+07	7.33084e+06	6.64468e+06	875075	483133	120460	1.51567e+06	836811	208642	15.06	11.41	3.14	-1.4	0.05
IPI00793366	LIN7A	13 kDa protein	0.98	27.03	2	2	2	3	1.28016e+07	7.93433e+06	1.20738e+07	1.07403e+07	8874200	7.96847e+06	6.87483e+06	6.00983e+06	7.93997e+06	8268000	8075100	6.81733e+06	6570800	6.23727e+06	7.17567e+06	6.37407e+06	6.55363e+06	6.95667e+06	1.0368e+07	11407050	8.42133e+06	6.44233e+06	8.10398e+06	7.44622e+06	6.40403e+06	6.77487e+06	6755150	1.00655e+07	7.33084e+06	6.64468e+06	875075	483133	120460	1.51567e+06	836811	208642	15.06	11.41	3.14	-1.4	0.05
IPI00019997	LIN7C	Protein lin-7 homolog C	0.98	15.23	2	2	2	3	1.28016e+07	7.93433e+06	1.20738e+07	1.07403e+07	8874200	7.96847e+06	6.87483e+06	6.00983e+06	7.93997e+06	8268000	8075100	6.81733e+06	6570800	6.23727e+06	7.17567e+06	6.37407e+06	6.55363e+06	6.95667e+06	1.0368e+07	11407050	8.42133e+06	6.44233e+06	8.10398e+06	7.44622e+06	6.40403e+06	6.77487e+06	6755150	1.00655e+07	7.33084e+06	6.64468e+06	875075	483133	120460	1.51567e+06	836811	208642	15.06	11.41	3.14	-1.4	0.05
				EQNSPIYISR	2	0.8071	1
				RGDQLLSVNGVSVEGEHHEK	3	0.8983	1
IPI00005858	LATS1	Isoform 1 of Serine/threonine-protein kinase LATS1	0.968	0.53	1	1	1	1	16253000	18184000	15726000	17081000	23238000	19179000	16566000	17996000	18097000	15362000	20929000	31956000	17713000	19502000	20899000	13473000	18934000	15405000	17218500	16403500	21208500	17281000	16729500	26442500	18607500	17186000	17169500	1.82768e+07	20151000	1.76543e+07	1484594	3149776	476607	2.57139e+06	5.45557e+06	825508	14.07	27.07	4.68	1.1	0.6
				KDVLLR	2	0.8615	1
IPI00005969	CAPZA1	F-actin-capping protein subunit alpha-1	1	13.99	3	3	5	2	9.16751e+06	4.55986e+06	6.75339e+06	6.46127e+06	6.26701e+06	5.25206e+06	8.12352e+06	5.59898e+06	7.71411e+06	6.21269e+06	5.39386e+06	5.43414e+06	6.25007e+06	6.04911e+06	6.20729e+06	5.79726e+06	6.71333e+06	5.40748e+06	6.86369e+06	6.60733e+06	5.75954e+06	6861250	6963400	5414000	6.14959e+06	6002275	6.0604e+06	6.41018e+06	6.41288e+06	6070756	333635	500311	42839.8	577873	866565	74200.8	9.01	13.51	1.22	1	1
IPI00873484	CAPZA1	32 kDa protein	1	14.49	3	3	5	2	9.16751e+06	4.55986e+06	6.75339e+06	6.46127e+06	6.26701e+06	5.25206e+06	8.12352e+06	5.59898e+06	7.71411e+06	6.21269e+06	5.39386e+06	5.43414e+06	6.25007e+06	6.04911e+06	6.20729e+06	5.79726e+06	6.71333e+06	5.40748e+06	6.86369e+06	6.60733e+06	5.75954e+06	6861250	6963400	5414000	6.14959e+06	6002275	6.0604e+06	6.41018e+06	6.41288e+06	6070756	333635	500311	42839.8	577873	866565	74200.8	9.01	13.51	1.22	1	1
				EASDPQPEEADGGLK	2	0.9996	1
				FTITPPTAQVVGVLK	2	0.9905	2
				LLLNNDNLLR	2	0.9982	2
IPI00005978	SRSF2	Serine/arginine-rich splicing factor 2	1	11.31	2	2	3	3	10504500	9.84153e+06	1.32287e+07	9085000	1.10913e+07	5.71873e+06	5648100	6.91357e+06	1.12077e+07	9.98037e+06	8625400	9052700	1.17992e+07	5812800	9879000	7.20927e+06	6.23913e+06	6.95573e+06	1.0173e+07	1.11568e+07	8405000	6.28083e+06	10594050	8839050	8.80602e+06	8.54413e+06	6.59743e+06	9.91162e+06	8.57131e+06	7.98253e+06	805066	1.25229e+06	696661	1.39442e+06	2.16904e+06	1.20665e+06	14.07	25.31	15.12	-1.2	0.4
IPI00385786	SRSF2	cDNA FLJ35170 fis, clone PLACE6012942, highly similar to SPLICING FACTOR, ARGININE/SERINE-RICH 2	1	12.44	2	2	3	3	10504500	9.84153e+06	1.32287e+07	9085000	1.10913e+07	5.71873e+06	5648100	6.91357e+06	1.12077e+07	9.98037e+06	8625400	9052700	1.17992e+07	5812800	9879000	7.20927e+06	6.23913e+06	6.95573e+06	1.0173e+07	1.11568e+07	8405000	6.28083e+06	10594050	8839050	8.80602e+06	8.54413e+06	6.59743e+06	9.91162e+06	8.57131e+06	7.98253e+06	805066	1.25229e+06	696661	1.39442e+06	2.16904e+06	1.20665e+06	14.07	25.31	15.12	-1.2	0.4
IPI00796848	SRSF2	cDNA FLJ52570, highly similar to Splicing factor, arginine/serine-rich 2	1	11.96	2	2	3	3	10504500	9.84153e+06	1.32287e+07	9085000	1.10913e+07	5.71873e+06	5648100	6.91357e+06	1.12077e+07	9.98037e+06	8625400	9052700	1.17992e+07	5812800	9879000	7.20927e+06	6.23913e+06	6.95573e+06	1.0173e+07	1.11568e+07	8405000	6.28083e+06	10594050	8839050	8.80602e+06	8.54413e+06	6.59743e+06	9.91162e+06	8.57131e+06	7.98253e+06	805066	1.25229e+06	696661	1.39442e+06	2.16904e+06	1.20665e+06	14.07	25.31	15.12	-1.2	0.4
				DAEDAMDAMDGAVLDGR	2	0.9997	2
				VGDVYIPR	2	0.9966	1
IPI00005979	EIF2B4	Isoform 1 of Translation initiation factor eIF-2B subunit delta	0.989	3.06	1	1	1	5	1345320	1339160	1275920	1245680	1172900	811720	899540	909980	1466180	1341100	860720	927220	1119100	1017520	1153120	1109120	1094060	889660	1342240	1260800	992310	904760	1403640	893970	1068310	1131120	991860	1198450	1.06746e+06	1.06376e+06	105717	168120	40265.1	183108	291193	69741.2	15.28	27.28	6.56	-1.1	0.5
IPI00220232	EIF2B4	Isoform 2 of Translation initiation factor eIF-2B subunit delta	0.989	2.95	1	1	1	5	1345320	1339160	1275920	1245680	1172900	811720	899540	909980	1466180	1341100	860720	927220	1119100	1017520	1153120	1109120	1094060	889660	1342240	1260800	992310	904760	1403640	893970	1068310	1131120	991860	1198450	1.06746e+06	1.06376e+06	105717	168120	40265.1	183108	291193	69741.2	15.28	27.28	6.56	-1.1	0.5
IPI00654843	EIF2B4	Isoform 3 of Translation initiation factor eIF-2B subunit delta	0.989	3.07	1	1	1	5	1345320	1339160	1275920	1245680	1172900	811720	899540	909980	1466180	1341100	860720	927220	1119100	1017520	1153120	1109120	1094060	889660	1342240	1260800	992310	904760	1403640	893970	1068310	1131120	991860	1198450	1.06746e+06	1.06376e+06	105717	168120	40265.1	183108	291193	69741.2	15.28	27.28	6.56	-1.1	0.5
IPI00892585	EIF2B4	Protein	0.989	8.25	1	1	1	5	1345320	1339160	1275920	1245680	1172900	811720	899540	909980	1466180	1341100	860720	927220	1119100	1017520	1153120	1109120	1094060	889660	1342240	1260800	992310	904760	1403640	893970	1068310	1131120	991860	1198450	1.06746e+06	1.06376e+06	105717	168120	40265.1	183108	291193	69741.2	15.28	27.28	6.56	-1.1	0.5
IPI00908922	EIF2B4	cDNA FLJ60165, highly similar to Translation initiation factor eIF-2B subunit delta	0.989	5.13	1	1	1	5	1345320	1339160	1275920	1245680	1172900	811720	899540	909980	1466180	1341100	860720	927220	1119100	1017520	1153120	1109120	1094060	889660	1342240	1260800	992310	904760	1403640	893970	1068310	1131120	991860	1198450	1.06746e+06	1.06376e+06	105717	168120	40265.1	183108	291193	69741.2	15.28	27.28	6.56	-1.1	0.5
				LGLQYSQGLVSGSNAR	2	0.9894	1
IPI00006034	CRIP2	Cysteine-rich protein 2	1	23.08	2	2	2	1	5295300	4680050	5249300	4964400	3725750	3099312	3895950	4742800	5452950	3904950	4774250	4781650	3635100	3179300	4467350	4279300	4292550	5062200	4987675	5106850	3412531	4319375	4678950	4777950	3407200	4373325	4677375	4502352	4.59209e+06	4.15263e+06	545995	139321	382912	945692	241311	663223	21	5.25	15.97	1	0.9
				ASSVTTFTGEPNTCPR	2	0.9997	1
				GVNIGGAGSYIYEKPLAEGPQVTGPIEVPAAR	3	0.9997	1
IPI00006052	PFDN2	Prefoldin subunit 2	1	16.88	2	2	2	1	34538000	24100000	37643000	42932000	33697000	18389300	24380000	28208000	26919000	25978000	29345000	36239000	30851000	28867000	24885000	25528000	24636000	27284000	29319000	40287500	26043150	26294000	26448500	32792000	29859000	25206500	25960000	3.18832e+07	28511500	27008500	4.30723e+06	2.14071e+06	1.44175e+06	7.46035e+06	3.70783e+06	2.49719e+06	23.4	13	9.25	-1.1	0.5
				GAVSAEQVIAGFNR	2	0.9996	1
				IIETLTQQLQAK	2	0.9273	1
IPI00006114	SERPINF1	Pigment epithelium-derived factor	0.994	3.35	1	1	1	2	2885700	2590650	4966750	3273700	2573150	3455850	4452150	3127600	4805250	2784300	3251600	3965300	3780450	2669300	2771250	3305650	3789550	4601750	2738175	4120225	3014500	3789875	3794775	3608450	3224875	3038450	4195650	3.29097e+06	3.73103e+06	3486325	422232	61308	358722	731328	106188	621325	22.22	2.85	17.82	1.1	0.4
IPI00790473	SERPINF1	12 kDa protein	0.994	12.28	1	1	1	2	2885700	2590650	4966750	3273700	2573150	3455850	4452150	3127600	4805250	2784300	3251600	3965300	3780450	2669300	2771250	3305650	3789550	4601750	2738175	4120225	3014500	3789875	3794775	3608450	3224875	3038450	4195650	3.29097e+06	3.73103e+06	3486325	422232	61308	358722	731328	106188	621325	22.22	2.85	17.82	1.1	0.4
				LAAAVSNFGYDLYR	2	0.9944	1
IPI00006164	ILKAP	Integrin-linked kinase-associated serine/threonine phosphatase 2C	0.967	2.04	1	1	1	2	10898500	7859000	8651500	8036500	10541500	5617000	7769500	8096500	13871500	7297500	7633000	8804500	9938000	8848500	8736500	6528000	8399500	6284000	9378750	8344000	8079250	7933000	10584500	8218750	9393250	7632250	7341750	8.60067e+06	8.91208e+06	8.12242e+06	396478	840267	640927	686719	1.45539e+06	1.11012e+06	7.98	16.33	13.67	1	0.8
IPI00917171	ILKAP	23 kDa protein	0.967	3.94	1	1	1	2	10898500	7859000	8651500	8036500	10541500	5617000	7769500	8096500	13871500	7297500	7633000	8804500	9938000	8848500	8736500	6528000	8399500	6284000	9378750	8344000	8079250	7933000	10584500	8218750	9393250	7632250	7341750	8.60067e+06	8.91208e+06	8.12242e+06	396478	840267	640927	686719	1.45539e+06	1.11012e+06	7.98	16.33	13.67	1	0.8
				HAALSLSK	2	0.9668	1
IPI00006167	PPM1G	Protein phosphatase 1G	1	7.69	3	3	3	1	47429400	36740900	52956500	40814700	31365600	29020600	28671700	32230200	39554300	36221700	32847400	40758400	34785000	31469400	32155100	31613900	37483800	30591200	42085150	46885600	30193100	30450950	37888000	36802900	33127200	31884500	34037500	3.97213e+07	3.50473e+07	33016400	4.96155e+06	2.31942e+06	623982	8.59365e+06	4.01735e+06	1.08077e+06	21.63	11.46	3.27	-1.1	0.4
				ALEDAFLAIDAK	2	0.9045	1
				LPLPYGFSAMQGWR	2	0.9981	1
				NLPPEEQMISALPDIK	2	0.9661	1
IPI00006181	EIF3D	Eukaryotic translation initiation factor 3 subunit D	0.987	5.66	2	2	2	2	11430800	8.12187e+06	11658600	10591900	7.54213e+06	7432400	9063700	7.58976e+06	8.06003e+06	6069900	7649500	8.10943e+06	7.07527e+06	7.43437e+06	7.10224e+06	6.95177e+06	8.49973e+06	7.56527e+06	9.77633e+06	11125250	7.48727e+06	8.32673e+06	7.06497e+06	7.87947e+06	7.25482e+06	7.027e+06	8032500	9462950	7.75705e+06	7.43811e+06	1.06182e+06	369346	304386	1.83913e+06	639727	527212	19.44	8.25	7.09	-1.2	0.2
IPI00791086	EIF3D	Uncharacterized protein	0.987	5.66	2	2	2	2	11430800	8.12187e+06	11658600	10591900	7.54213e+06	7432400	9063700	7.58976e+06	8.06003e+06	6069900	7649500	8.10943e+06	7.07527e+06	7.43437e+06	7.10224e+06	6.95177e+06	8.49973e+06	7.56527e+06	9.77633e+06	11125250	7.48727e+06	8.32673e+06	7.06497e+06	7.87947e+06	7.25482e+06	7.027e+06	8032500	9462950	7.75705e+06	7.43811e+06	1.06182e+06	369346	304386	1.83913e+06	639727	527212	19.44	8.25	7.09	-1.2	0.2
				SVYSWDIVVQR	2	0.9374	1
				TQGNVFATDAILATLMSCTR	2	0.9872	1
IPI00006196	NUMA1	Isoform 2 of Nuclear mitotic apparatus protein 1	0.999	1.29	2	2	2	3	2.34326e+06	1.30983e+06	1.78727e+06	1.78803e+06	1648000	1.29257e+06	1.50423e+06	1.90547e+06	1.79273e+06	1632700	1358100	1.82797e+06	1.41817e+06	1.21177e+06	1393600	932184	1.27983e+06	1.63887e+06	1.82655e+06	1787650	1.47028e+06	1704850	1.71272e+06	1.59303e+06	1.31497e+06	1.16289e+06	1459350	1.69483e+06	1670200	1.3124e+06	112832	38650.1	85589.7	195430	66943.9	148246	11.53	4.01	11.3	-1	0.8
IPI00292771	NUMA1	Isoform 1 of Nuclear mitotic apparatus protein 1	0.999	1.28	2	2	2	3	2.34326e+06	1.30983e+06	1.78727e+06	1.78803e+06	1648000	1.29257e+06	1.50423e+06	1.90547e+06	1.79273e+06	1632700	1358100	1.82797e+06	1.41817e+06	1.21177e+06	1393600	932184	1.27983e+06	1.63887e+06	1.82655e+06	1787650	1.47028e+06	1704850	1.71272e+06	1.59303e+06	1.31497e+06	1.16289e+06	1459350	1.69483e+06	1670200	1.3124e+06	112832	38650.1	85589.7	195430	66943.9	148246	11.53	4.01	11.3	-1	0.8
IPI00872028	NUMA1	NUMA1 variant protein (Fragment)	0.999	1.27	2	2	2	3	2.34326e+06	1.30983e+06	1.78727e+06	1.78803e+06	1648000	1.29257e+06	1.50423e+06	1.90547e+06	1.79273e+06	1632700	1358100	1.82797e+06	1.41817e+06	1.21177e+06	1393600	932184	1.27983e+06	1.63887e+06	1.82655e+06	1787650	1.47028e+06	1704850	1.71272e+06	1.59303e+06	1.31497e+06	1.16289e+06	1459350	1.69483e+06	1670200	1.3124e+06	112832	38650.1	85589.7	195430	66943.9	148246	11.53	4.01	11.3	-1	0.8
				LEILQQQLQVANEAR	2	0.9745	1
				LLQAETASNSAR	2	0.998	1
IPI00006207	LRRFIP1	Isoform 2 of Leucine-rich repeat flightless-interacting protein 1	1	3.44	2	2	2	3	1.57275e+06	1646180	3.00457e+06	1.95759e+06	1.60139e+06	1.55133e+06	2.35169e+06	2689800	2.37193e+06	1.16491e+06	2384200	1.95569e+06	2426349	1496533	2.08741e+06	2429674	2.22613e+06	1664862	1.60947e+06	2.48108e+06	1.57636e+06	2.52075e+06	1.76842e+06	2.16994e+06	1961441	2.25854e+06	1.94549e+06	1.88897e+06	2.15304e+06	2.05516e+06	296210	217342	101796	513050	376447	176316	27.16	17.48	8.58	1.1	0.5
IPI00382733	LRRFIP1	Isoform 3 of Leucine-rich repeat flightless-interacting protein 1	1	3.59	2	2	2	3	1.57275e+06	1646180	3.00457e+06	1.95759e+06	1.60139e+06	1.55133e+06	2.35169e+06	2689800	2.37193e+06	1.16491e+06	2384200	1.95569e+06	2426349	1496533	2.08741e+06	2429674	2.22613e+06	1664862	1.60947e+06	2.48108e+06	1.57636e+06	2.52075e+06	1.76842e+06	2.16994e+06	1961441	2.25854e+06	1.94549e+06	1.88897e+06	2.15304e+06	2.05516e+06	296210	217342	101796	513050	376447	176316	27.16	17.48	8.58	1.1	0.5
IPI00785113	LRRFIP1	Isoform 1 of Leucine-rich repeat flightless-interacting protein 1	1	3.34	2	2	2	3	1.57275e+06	1646180	3.00457e+06	1.95759e+06	1.60139e+06	1.55133e+06	2.35169e+06	2689800	2.37193e+06	1.16491e+06	2384200	1.95569e+06	2426349	1496533	2.08741e+06	2429674	2.22613e+06	1664862	1.60947e+06	2.48108e+06	1.57636e+06	2.52075e+06	1.76842e+06	2.16994e+06	1961441	2.25854e+06	1.94549e+06	1.88897e+06	2.15304e+06	2.05516e+06	296210	217342	101796	513050	376447	176316	27.16	17.48	8.58	1.1	0.5
				AGGEELDEGVAKDNAK	3	0.9453	1
				EIDCLSPEAQK	2	0.9345	1
IPI00006213	PCM1	Isoform 1 of Pericentriolar material 1 protein	0.951	0.54	1	1	1	4	1943600	2117200	3055000	3060500	1996725	2052875	2251675	2159975	3274250	1642675	1904400	1118000	1199625	1965250	1074400	1728000	2298400	1875075	2030400	3057750	2024800	2205825	2.45846e+06	1511200	1.58244e+06	1401200	2.08674e+06	2.37098e+06	2.0585e+06	1690125	343387	283200	205092	594764	490516	355229	25.09	23.83	21.02	-1.2	0.5
IPI00795923	PCM1	Isoform 2 of Pericentriolar material 1 protein	0.951	0.56	1	1	1	4	1943600	2117200	3055000	3060500	1996725	2052875	2251675	2159975	3274250	1642675	1904400	1118000	1199625	1965250	1074400	1728000	2298400	1875075	2030400	3057750	2024800	2205825	2.45846e+06	1511200	1.58244e+06	1401200	2.08674e+06	2.37098e+06	2.0585e+06	1690125	343387	283200	205092	594764	490516	355229	25.09	23.83	21.02	-1.2	0.5
IPI00941597	PCM1	PCM1 protein	0.951	0.59	1	1	1	4	1943600	2117200	3055000	3060500	1996725	2052875	2251675	2159975	3274250	1642675	1904400	1118000	1199625	1965250	1074400	1728000	2298400	1875075	2030400	3057750	2024800	2205825	2.45846e+06	1511200	1.58244e+06	1401200	2.08674e+06	2.37098e+06	2.0585e+06	1690125	343387	283200	205092	594764	490516	355229	25.09	23.83	21.02	-1.2	0.5
IPI00953308	PCM1	Uncharacterized protein	0.951	0.56	1	1	1	4	1943600	2117200	3055000	3060500	1996725	2052875	2251675	2159975	3274250	1642675	1904400	1118000	1199625	1965250	1074400	1728000	2298400	1875075	2030400	3057750	2024800	2205825	2.45846e+06	1511200	1.58244e+06	1401200	2.08674e+06	2.37098e+06	2.0585e+06	1690125	343387	283200	205092	594764	490516	355229	25.09	23.83	21.02	-1.2	0.5
				ALYALQDIVSR	2	0.9513	1
IPI00006252	AIMP1	Aminoacyl tRNA synthase complex-interacting multifunctional protein 1	1	12.18	3	3	3	2	13794725	11740650	15552150	12804350	13205025	9408150	13849200	12631900	15420625	11729500	12633900	14213950	12017025	10857925	12507575	10641900	13052275	12845850	1.27677e+07	14178250	1.13066e+07	13240550	1.35751e+07	13423925	11437475	1.15747e+07	1.29491e+07	1.27508e+07	1.34132e+07	1.19871e+07	829020	96714.8	482615	1.43591e+06	167515	835913	11.26	1.25	6.97	1.1	0.5
IPI00793201	AIMP1	aminoacyl tRNA synthase complex-interacting multifunctional protein 1 isoform b precursor	1	11.31	3	3	3	2	13794725	11740650	15552150	12804350	13205025	9408150	13849200	12631900	15420625	11729500	12633900	14213950	12017025	10857925	12507575	10641900	13052275	12845850	1.27677e+07	14178250	1.13066e+07	13240550	1.35751e+07	13423925	11437475	1.15747e+07	1.29491e+07	1.27508e+07	1.34132e+07	1.19871e+07	829020	96714.8	482615	1.43591e+06	167515	835913	11.26	1.25	6.97	1.1	0.5
				GAEADQIIEYLK	2	0.9989	1
				IGCIITAR	2	0.9887	1
				KQQSIAGSADSKPIDVSR	3	0.9996	1
IPI00006362	EDF1	Isoform 2 of Endothelial differentiation-related factor 1	0.988	10.79	1	1	1	3	2957900	2467800	3.62867e+06	3.26897e+06	2.17907e+06	2727800	3108800	3342000	2783900	4.14033e+06	3.40133e+06	2.83913e+06	3.43233e+06	2.72713e+06	2.48053e+06	2.01327e+06	3.99133e+06	3.86633e+06	2712850	3.44882e+06	2.45343e+06	3225400	3.46212e+06	3.12023e+06	3.07973e+06	2246900	3.92883e+06	2871700	3269250	3.08516e+06	298117	101099	485540	516354	175109	840980	17.98	5.36	27.26	1.1	0.3
IPI00021570	EDF1	Isoform 1 of Endothelial differentiation-related factor 1	0.988	10.14	1	1	1	3	2957900	2467800	3.62867e+06	3.26897e+06	2.17907e+06	2727800	3108800	3342000	2783900	4.14033e+06	3.40133e+06	2.83913e+06	3.43233e+06	2.72713e+06	2.48053e+06	2.01327e+06	3.99133e+06	3.86633e+06	2712850	3.44882e+06	2.45343e+06	3225400	3.46212e+06	3.12023e+06	3.07973e+06	2246900	3.92883e+06	2871700	3269250	3.08516e+06	298117	101099	485540	516354	175109	840980	17.98	5.36	27.26	1.1	0.3
IPI00640567	EDF1	16 kDa protein	0.988	10.64	1	1	1	3	2957900	2467800	3.62867e+06	3.26897e+06	2.17907e+06	2727800	3108800	3342000	2783900	4.14033e+06	3.40133e+06	2.83913e+06	3.43233e+06	2.72713e+06	2.48053e+06	2.01327e+06	3.99133e+06	3.86633e+06	2712850	3.44882e+06	2.45343e+06	3225400	3.46212e+06	3.12023e+06	3.07973e+06	2246900	3.92883e+06	2871700	3269250	3.08516e+06	298117	101099	485540	516354	175109	840980	17.98	5.36	27.26	1.1	0.3
				INEKPQVIADYESGR	3	0.988	1
IPI00006451	NSF	Vesicle-fusing ATPase	1	9.54	5	5	5	2	28178850	27208800	23383900	22476400	20127150	15529150	21614650	17425850	24587950	22671300	17177650	19231000	21712400	19594550	18521800	15245650	18835500	16755250	27693825	22930150	17828150	19520250	23629625	18204325	20653475	16883725	17795375	22817375	20451400	1.84442e+07	2.84853e+06	1633886	1135558	4.9338e+06	2.82997e+06	1.96684e+06	21.62	13.84	10.66	-1.1	0.5
IPI00936987	NSF	cDNA FLJ58682, highly similar to Vesicle-fusing ATPase	1	9.61	5	5	5	2	28178850	27208800	23383900	22476400	20127150	15529150	21614650	17425850	24587950	22671300	17177650	19231000	21712400	19594550	18521800	15245650	18835500	16755250	27693825	22930150	17828150	19520250	23629625	18204325	20653475	16883725	17795375	22817375	20451400	1.84442e+07	2.84853e+06	1633886	1135558	4.9338e+06	2.82997e+06	1.96684e+06	21.62	13.84	10.66	-1.1	0.5
				FLALLREEGASPLDFD	2	0.9997	1
				NFSGAELEGLVR	2	0.9991	1
				QKIEVGLVVGNSQVAFEK	3	0.9967	1
				QSIINPDWNFEK	2	0.9527	1
				VLDDGELLVQQTK	2	0.9993	1
IPI00006482	ATP1A1	Isoform Long of Sodium/potassium-transporting ATPase subunit alpha-1	1	15.64	11	11	13	2	7.99681e+07	1.69905e+08	1.0025e+08	110807650	1.24953e+08	9.41592e+07	79740650	9.80215e+07	1.44815e+08	1.129e+08	9.03467e+07	80042875	1.20116e+08	1.18641e+08	105596200	1.1137e+08	1.09152e+08	97985000	1.24937e+08	1.05529e+08	109556200	8.88811e+07	128857650	8.51948e+07	1.19378e+08	1.08483e+08	1.03568e+08	1.13341e+08	1.00978e+08	1.10477e+08	5.91342e+06	1.39805e+07	4.67153e+06	1.02423e+07	2.42149e+07	8.09133e+06	9.04	23.98	7.32	-1.1	0.5
IPI00646182	ATP1A1	sodium/potassium-transporting ATPase subunit alpha-1 isoform c	1	15.64	11	11	13	2	7.99681e+07	1.69905e+08	1.0025e+08	110807650	1.24953e+08	9.41592e+07	79740650	9.80215e+07	1.44815e+08	1.129e+08	9.03467e+07	80042875	1.20116e+08	1.18641e+08	105596200	1.1137e+08	1.09152e+08	97985000	1.24937e+08	1.05529e+08	109556200	8.88811e+07	128857650	8.51948e+07	1.19378e+08	1.08483e+08	1.03568e+08	1.13341e+08	1.00978e+08	1.10477e+08	5.91342e+06	1.39805e+07	4.67153e+06	1.02423e+07	2.42149e+07	8.09133e+06	9.04	23.98	7.32	-1.1	0.5
				AVFQANQENLPILK	2	0.9988	1
				GIVVYTGDR	2	0.956	1
				GVGIISEGNETVEDIAAR	2	0.9998	2
				IAGLCNR	2	0.9708	1
				LIIVEGCQR	2	0.9989	1
				LNIPVSQVNPR	2	0.9997	1
				MSINAEEVVVGDLVEVK	2	0.9998	1
				NLEAVETLGSTSTICSDKTGTLTQNR	3	0.9998	1
				QAADMILLDDNFASIVTGVEEGR	2	0.9998	1
				SPDFTNENPLETR	2	0.9998	2
				VIMVTGDHPITAK	2	0.8959	1
IPI00006533	WIPI2	Isoform 3 of WD repeat domain phosphoinositide-interacting protein 2	0.928	8.33	1	1	1	6	548983	478033	627667	668500	382333	252800	277217	385283	453033	340983	633167	468100	329667	268717	442550	304833	459133	756700	513508	648083	317567	331250	397008	550633	299192	373692	607917	493053	426297	426933	95958.6	65001.6	93012.2	166205	112586	161102	33.71	26.41	37.73	-1.2	0.6
IPI00024056	WIPI2	Isoform 1 of WD repeat domain phosphoinositide-interacting protein 2	0.928	7.05	1	1	1	6	548983	478033	627667	668500	382333	252800	277217	385283	453033	340983	633167	468100	329667	268717	442550	304833	459133	756700	513508	648083	317567	331250	397008	550633	299192	373692	607917	493053	426297	426933	95958.6	65001.6	93012.2	166205	112586	161102	33.71	26.41	37.73	-1.2	0.6
IPI00651628	WIPI2	Isoform 4 of WD repeat domain phosphoinositide-interacting protein 2	0.928	7.34	1	1	1	6	548983	478033	627667	668500	382333	252800	277217	385283	453033	340983	633167	468100	329667	268717	442550	304833	459133	756700	513508	648083	317567	331250	397008	550633	299192	373692	607917	493053	426297	426933	95958.6	65001.6	93012.2	166205	112586	161102	33.71	26.41	37.73	-1.2	0.6
IPI00651631	WIPI2	WD repeat domain phosphoinositide-interacting protein 2 isoform c	0.928	7.22	1	1	1	6	548983	478033	627667	668500	382333	252800	277217	385283	453033	340983	633167	468100	329667	268717	442550	304833	459133	756700	513508	648083	317567	331250	397008	550633	299192	373692	607917	493053	426297	426933	95958.6	65001.6	93012.2	166205	112586	161102	33.71	26.41	37.73	-1.2	0.6
IPI00651668	WIPI2	Isoform 2 of WD repeat domain phosphoinositide-interacting protein 2	0.928	7.53	1	1	1	6	548983	478033	627667	668500	382333	252800	277217	385283	453033	340983	633167	468100	329667	268717	442550	304833	459133	756700	513508	648083	317567	331250	397008	550633	299192	373692	607917	493053	426297	426933	95958.6	65001.6	93012.2	166205	112586	161102	33.71	26.41	37.73	-1.2	0.6
IPI00657808	WIPI2	Isoform 5 of WD repeat domain phosphoinositide-interacting protein 2	0.928	7.31	1	1	1	6	548983	478033	627667	668500	382333	252800	277217	385283	453033	340983	633167	468100	329667	268717	442550	304833	459133	756700	513508	648083	317567	331250	397008	550633	299192	373692	607917	493053	426297	426933	95958.6	65001.6	93012.2	166205	112586	161102	33.71	26.41	37.73	-1.2	0.6
				LDGSLETTNEILDSASHDCPLVTQTYGAAAGK	3	0.928	1
IPI00006574	FAM49A	Protein FAM49A	0.996	4.02	1	1	1	4	1787950	1569525	922725	1419100	1684875	1051825	914925	1050375	1481800	1102200	910475	898450	1044625	1159425	981000	1166450	1418175	1492425	1.67874e+06	1.17091e+06	1368350	982650	1292000	904462	1102025	1073725	1455300	1406000	1.0597e+06	1210350	147800	118321	122747	255998	204937	212604	18.21	19.34	17.57	-1.3	0.1
IPI00303318	FAM49B	Protein FAM49B	0.996	4.01	1	1	1	4	1787950	1569525	922725	1419100	1684875	1051825	914925	1050375	1481800	1102200	910475	898450	1044625	1159425	981000	1166450	1418175	1492425	1.67874e+06	1.17091e+06	1368350	982650	1292000	904462	1102025	1073725	1455300	1406000	1.0597e+06	1210350	147800	118321	122747	255998	204937	212604	18.21	19.34	17.57	-1.3	0.1
IPI00651701	FAM49B	Putative uncharacterized protein BM009	0.996	5.91	1	1	1	4	1787950	1569525	922725	1419100	1684875	1051825	914925	1050375	1481800	1102200	910475	898450	1044625	1159425	981000	1166450	1418175	1492425	1.67874e+06	1.17091e+06	1368350	982650	1292000	904462	1102025	1073725	1455300	1406000	1.0597e+06	1210350	147800	118321	122747	255998	204937	212604	18.21	19.34	17.57	-1.3	0.1
IPI00789253	FAM49B	33 kDa protein	0.996	4.55	1	1	1	4	1787950	1569525	922725	1419100	1684875	1051825	914925	1050375	1481800	1102200	910475	898450	1044625	1159425	981000	1166450	1418175	1492425	1.67874e+06	1.17091e+06	1368350	982650	1292000	904462	1102025	1073725	1455300	1406000	1.0597e+06	1210350	147800	118321	122747	255998	204937	212604	18.21	19.34	17.57	-1.3	0.1
				MSLFYAEATPMLK	2	0.9955	1
IPI00006579	COX4I1	Cytochrome c oxidase subunit 4 isoform 1, mitochondrial	0.937	6.51	1	1	1	2	5547500	5099000	6540000	5536000	4838250	4087700	5659500	5079500	6143500	5138000	4985900	6835000	3947150	3947450	5422500	3858650	7020000	3996600	5323250	6038000	4462975	5369500	5640750	5910450	3947300	4640575	5508300	5.27474e+06	5.64023e+06	4698725	455317	156159	451559	788632	270475	782123	14.95	4.8	16.65	1.1	0.5
IPI00645361	COX4I1	COX4I1 protein	0.937	13.25	1	1	1	2	5547500	5099000	6540000	5536000	4838250	4087700	5659500	5079500	6143500	5138000	4985900	6835000	3947150	3947450	5422500	3858650	7020000	3996600	5323250	6038000	4462975	5369500	5640750	5910450	3947300	4640575	5508300	5.27474e+06	5.64023e+06	4698725	455317	156159	451559	788632	270475	782123	14.95	4.8	16.65	1.1	0.5
				DHPLPEVAHVK	3	0.9367	1
IPI00006615	CLPB	Isoform 1 of Caseinolytic peptidase B protein homolog	0.947	3.68	1	1	1	3	1.34583e+06	862367	1373000	1.36733e+06	802167	732200	983467	848767	1081100	726933	1.01437e+06	993367	851867	732067	765833	1.03497e+06	967600	1267400	1104100	1.37017e+06	767183	916117	904017	1.00387e+06	791967	900400	1117500	1.08048e+06	941333	936622	174466	31461.2	95702.7	302185	54492.3	165762	27.97	5.79	17.7	-1.1	0.5
IPI00216192	CLPB	Isoform 2 of Caseinolytic peptidase B protein homolog	0.947	3.84	1	1	1	3	1.34583e+06	862367	1373000	1.36733e+06	802167	732200	983467	848767	1081100	726933	1.01437e+06	993367	851867	732067	765833	1.03497e+06	967600	1267400	1104100	1.37017e+06	767183	916117	904017	1.00387e+06	791967	900400	1117500	1.08048e+06	941333	936622	174466	31461.2	95702.7	302185	54492.3	165762	27.97	5.79	17.7	-1.1	0.5
IPI00910365	CLPB	cDNA FLJ53237, highly similar to Caseinolytic peptidase B protein	0.947	3.93	1	1	1	3	1.34583e+06	862367	1373000	1.36733e+06	802167	732200	983467	848767	1081100	726933	1.01437e+06	993367	851867	732067	765833	1.03497e+06	967600	1267400	1104100	1.37017e+06	767183	916117	904017	1.00387e+06	791967	900400	1117500	1.08048e+06	941333	936622	174466	31461.2	95702.7	302185	54492.3	165762	27.97	5.79	17.7	-1.1	0.5
				NNSVVQVLLAAGADPNLGDDFSSVYK	3	0.9471	1
IPI00006640	SERPINI2	Serpin I2	1	2.47	1	1	2	3	5.47878e+06	4.61711e+06	6.83556e+06	6.64444e+06	4.77289e+06	4.23667e+06	5.12511e+06	4.96444e+06	5.65656e+06	5.05444e+06	4.63933e+06	4.89356e+06	4.33011e+06	3.92222e+06	4.34556e+06	4.34122e+06	5.16344e+06	5576000	5.04794e+06	6740000	4.50478e+06	5.04478e+06	5355500	4.76644e+06	4.12617e+06	4.34339e+06	5.36972e+06	5.43091e+06	5.05557e+06	4.61309e+06	673065	170131	383476	1165783	294676	664201	21.47	5.83	14.4	-1.1	0.6
IPI00795490	SERPINI2	cDNA FLJ56490, highly similar to Serpin I2	1	2.41	1	1	2	3	5.47878e+06	4.61711e+06	6.83556e+06	6.64444e+06	4.77289e+06	4.23667e+06	5.12511e+06	4.96444e+06	5.65656e+06	5.05444e+06	4.63933e+06	4.89356e+06	4.33011e+06	3.92222e+06	4.34556e+06	4.34122e+06	5.16344e+06	5576000	5.04794e+06	6740000	4.50478e+06	5.04478e+06	5355500	4.76644e+06	4.12617e+06	4.34339e+06	5.36972e+06	5.43091e+06	5.05557e+06	4.61309e+06	673065	170131	383476	1165783	294676	664201	21.47	5.83	14.4	-1.1	0.6
IPI00944915	SERPINI2	Uncharacterized protein	1	4.85	1	1	2	3	5.47878e+06	4.61711e+06	6.83556e+06	6.64444e+06	4.77289e+06	4.23667e+06	5.12511e+06	4.96444e+06	5.65656e+06	5.05444e+06	4.63933e+06	4.89356e+06	4.33011e+06	3.92222e+06	4.34556e+06	4.34122e+06	5.16344e+06	5576000	5.04794e+06	6740000	4.50478e+06	5.04478e+06	5355500	4.76644e+06	4.12617e+06	4.34339e+06	5.36972e+06	5.43091e+06	5.05557e+06	4.61309e+06	673065	170131	383476	1165783	294676	664201	21.47	5.83	14.4	-1.1	0.6
				LVLVNAIYFK	2	0.9993	2
IPI00006658	PIN4	Isoform 2 of Peptidyl-prolyl cis-trans isomerase NIMA-interacting 4	0.999	25.64	2	2	2	2	11998650	7524900	18949950	11509800	13096100	6298600	12221400	8194250	12823150	6339750	7616400	13929700	6772100	8529650	6967450	6604500	7944750	10616650	9761775	15229875	9697350	10207825	9581450	10773050	7650875	6785975	9280700	11563000	1.01874e+07	7905850	1.83353e+06	344136	731362	3.17577e+06	596061	1.26676e+06	27.46	5.85	16.02	-1.1	0.5
IPI00941201	PIN4	Isoform 1 of Peptidyl-prolyl cis-trans isomerase NIMA-interacting 4	0.999	30.53	2	2	2	2	11998650	7524900	18949950	11509800	13096100	6298600	12221400	8194250	12823150	6339750	7616400	13929700	6772100	8529650	6967450	6604500	7944750	10616650	9761775	15229875	9697350	10207825	9581450	10773050	7650875	6785975	9280700	11563000	1.01874e+07	7905850	1.83353e+06	344136	731362	3.17577e+06	596061	1.26676e+06	27.46	5.85	16.02	-1.1	0.5
				GSMVGPFQEAAFALPVSGMDKPVFTDPPVK	3	0.8151	1
				QGGDLGWMTR	2	0.9945	1
IPI00006663	ALDH2	Aldehyde dehydrogenase, mitochondrial	1	17.02	7	8	9	1	99588300	52895100	71685500	60516800	49513000	49105700	55911100	53961600	65355900	56784600	68750200	61711300	53688100	49127600	47790800	51446700	59844800	51779900	76241700	66101150	49309350	54936350	61070250	65230750	51407850	49618750	55812350	6.38841e+07	60412450	52279650	7.85333e+06	2.98988e+06	1.84031e+06	1.36024e+07	5.17863e+06	3.18751e+06	21.29	8.57	6.1	-1.1	0.7
				ANNSTYGLAAAVFTK	2	0.9998	1
				LGPALATGNVVVMK	2	0.9996	1
				LLCGGGIAADR	2	0.9322	1
				RVTLELGGK	2	0.8979	1
				TFVQEDIYDEFVER	2	0.9998	2
				TFVQEDIYDEFVER	3	0.9998	1
				TIPIDGDFFSYTR	2	0.9967	1
				VIQVAAGSSNLKR	2	0.9998	1
IPI00006721	OPA1	Isoform 1 of Dynamin-like 120 kDa protein, mitochondrial	1	2.29	2	2	2	8	1099175	1279100	1839775	1404275	1425775	1.08376e+06	1.24341e+06	1.19751e+06	1.27709e+06	1079975	998250	1438500	1195725	1110125	896812	1.04114e+06	1083075	1.20061e+06	1.18914e+06	1622025	1.25477e+06	1.22046e+06	1.17853e+06	1218375	1152925	968975	1.14184e+06	1.35531e+06	1.20579e+06	1.08791e+06	134696	13642.5	59555.8	233301	23629.5	103154	17.21	1.96	9.48	-1.1	0.4
IPI00107749	OPA1	dynamin-like 120 kDa protein, mitochondrial isoform 4	1	2.29	2	2	2	8	1099175	1279100	1839775	1404275	1425775	1.08376e+06	1.24341e+06	1.19751e+06	1.27709e+06	1079975	998250	1438500	1195725	1110125	896812	1.04114e+06	1083075	1.20061e+06	1.18914e+06	1622025	1.25477e+06	1.22046e+06	1.17853e+06	1218375	1152925	968975	1.14184e+06	1.35531e+06	1.20579e+06	1.08791e+06	134696	13642.5	59555.8	233301	23629.5	103154	17.21	1.96	9.48	-1.1	0.4
IPI00107750	OPA1	dynamin-like 120 kDa protein, mitochondrial isoform 5	1	2.25	2	2	2	8	1099175	1279100	1839775	1404275	1425775	1.08376e+06	1.24341e+06	1.19751e+06	1.27709e+06	1079975	998250	1438500	1195725	1110125	896812	1.04114e+06	1083075	1.20061e+06	1.18914e+06	1622025	1.25477e+06	1.22046e+06	1.17853e+06	1218375	1152925	968975	1.14184e+06	1.35531e+06	1.20579e+06	1.08791e+06	134696	13642.5	59555.8	233301	23629.5	103154	17.21	1.96	9.48	-1.1	0.4
IPI00107751	OPA1	dynamin-like 120 kDa protein, mitochondrial isoform 6	1	2.25	2	2	2	8	1099175	1279100	1839775	1404275	1425775	1.08376e+06	1.24341e+06	1.19751e+06	1.27709e+06	1079975	998250	1438500	1195725	1110125	896812	1.04114e+06	1083075	1.20061e+06	1.18914e+06	1622025	1.25477e+06	1.22046e+06	1.17853e+06	1218375	1152925	968975	1.14184e+06	1.35531e+06	1.20579e+06	1.08791e+06	134696	13642.5	59555.8	233301	23629.5	103154	17.21	1.96	9.48	-1.1	0.4
IPI00107752	OPA1	Isoform 2 of Dynamin-like 120 kDa protein, mitochondrial	1	2.21	2	2	2	8	1099175	1279100	1839775	1404275	1425775	1.08376e+06	1.24341e+06	1.19751e+06	1.27709e+06	1079975	998250	1438500	1195725	1110125	896812	1.04114e+06	1083075	1.20061e+06	1.18914e+06	1622025	1.25477e+06	1.22046e+06	1.17853e+06	1218375	1152925	968975	1.14184e+06	1.35531e+06	1.20579e+06	1.08791e+06	134696	13642.5	59555.8	233301	23629.5	103154	17.21	1.96	9.48	-1.1	0.4
IPI00107753	OPA1	dynamin-like 120 kDa protein, mitochondrial isoform 8	1	2.17	2	2	2	8	1099175	1279100	1839775	1404275	1425775	1.08376e+06	1.24341e+06	1.19751e+06	1.27709e+06	1079975	998250	1438500	1195725	1110125	896812	1.04114e+06	1083075	1.20061e+06	1.18914e+06	1622025	1.25477e+06	1.22046e+06	1.17853e+06	1218375	1152925	968975	1.14184e+06	1.35531e+06	1.20579e+06	1.08791e+06	134696	13642.5	59555.8	233301	23629.5	103154	17.21	1.96	9.48	-1.1	0.4
IPI00375149	OPA1	dynamin-like 120 kDa protein, mitochondrial isoform 2	1	2.38	2	2	2	8	1099175	1279100	1839775	1404275	1425775	1.08376e+06	1.24341e+06	1.19751e+06	1.27709e+06	1079975	998250	1438500	1195725	1110125	896812	1.04114e+06	1083075	1.20061e+06	1.18914e+06	1622025	1.25477e+06	1.22046e+06	1.17853e+06	1218375	1152925	968975	1.14184e+06	1.35531e+06	1.20579e+06	1.08791e+06	134696	13642.5	59555.8	233301	23629.5	103154	17.21	1.96	9.48	-1.1	0.4
IPI00375150	OPA1	dynamin-like 120 kDa protein, mitochondrial isoform 3	1	2.34	2	2	2	8	1099175	1279100	1839775	1404275	1425775	1.08376e+06	1.24341e+06	1.19751e+06	1.27709e+06	1079975	998250	1438500	1195725	1110125	896812	1.04114e+06	1083075	1.20061e+06	1.18914e+06	1622025	1.25477e+06	1.22046e+06	1.17853e+06	1218375	1152925	968975	1.14184e+06	1.35531e+06	1.20579e+06	1.08791e+06	134696	13642.5	59555.8	233301	23629.5	103154	17.21	1.96	9.48	-1.1	0.4
				ESVEQQADSFK	2	0.9994	1
				TSVLEMIAQAR	2	0.9985	1
IPI00006723	SNRNP40	cDNA FLJ56825, highly similar to WD repeat protein 57	0.996	6.85	1	1	1	2	2401200	3086050	4311500	2897850	1975150	3615600	4482200	3825800	3033150	2727450	1719800	3615300	3701550	3405100	4235500	3160200	4046650	3702200	2743625	3604675	2795375	4154000	2880300	2667550	3553325	3697850	3874425	3.04789e+06	3233950	3.70853e+06	278792	464106	92847.4	482882	803856	160816	15.84	24.86	4.34	1.1	0.7
IPI00940685	SNRNP40	U5 small nuclear ribonucleoprotein 40 kDa protein	0.996	7.84	1	1	1	2	2401200	3086050	4311500	2897850	1975150	3615600	4482200	3825800	3033150	2727450	1719800	3615300	3701550	3405100	4235500	3160200	4046650	3702200	2743625	3604675	2795375	4154000	2880300	2667550	3553325	3697850	3874425	3.04789e+06	3233950	3.70853e+06	278792	464106	92847.4	482882	803856	160816	15.84	24.86	4.34	1.1	0.7
				GHADSVTGLSLSSEGSYLLSNAMDNTVR	3	0.9955	1
IPI00922561	-	cDNA FLJ56564, highly similar to Mitogen-activated protein kinase kinase kinase kinase 4	0.948	0.94	1	1	1	22	395600	286896	416482	429777	323304	288582	380709	348168	409427	356409	376082	320886	409777	275309	342236	374777	416982	338504	341248	423130	305943	364439	382918	348484	342543	358507	377743	356774	365280	359598	34708.1	9949.2	10176	60116.1	17232.5	17625.3	16.85	4.72	4.9	1	0.8
IPI00006752	MAP4K4	Isoform 1 of Mitogen-activated protein kinase kinase kinase kinase 4	0.948	0.97	1	1	1	22	395600	286896	416482	429777	323304	288582	380709	348168	409427	356409	376082	320886	409777	275309	342236	374777	416982	338504	341248	423130	305943	364439	382918	348484	342543	358507	377743	356774	365280	359598	34708.1	9949.2	10176	60116.1	17232.5	17625.3	16.85	4.72	4.9	1	0.8
IPI00219799	MAP4K4	mitogen-activated protein kinase kinase kinase kinase 4 isoform 3	0.948	0.99	1	1	1	22	395600	286896	416482	429777	323304	288582	380709	348168	409427	356409	376082	320886	409777	275309	342236	374777	416982	338504	341248	423130	305943	364439	382918	348484	342543	358507	377743	356774	365280	359598	34708.1	9949.2	10176	60116.1	17232.5	17625.3	16.85	4.72	4.9	1	0.8
IPI00219800	MAP4K4	Isoform 3 of Mitogen-activated protein kinase kinase kinase kinase 4	0.948	0.91	1	1	1	22	395600	286896	416482	429777	323304	288582	380709	348168	409427	356409	376082	320886	409777	275309	342236	374777	416982	338504	341248	423130	305943	364439	382918	348484	342543	358507	377743	356774	365280	359598	34708.1	9949.2	10176	60116.1	17232.5	17625.3	16.85	4.72	4.9	1	0.8
IPI00219802	MAP4K4	Isoform 5 of Mitogen-activated protein kinase kinase kinase kinase 4	0.948	0.97	1	1	1	22	395600	286896	416482	429777	323304	288582	380709	348168	409427	356409	376082	320886	409777	275309	342236	374777	416982	338504	341248	423130	305943	364439	382918	348484	342543	358507	377743	356774	365280	359598	34708.1	9949.2	10176	60116.1	17232.5	17625.3	16.85	4.72	4.9	1	0.8
IPI00604647	MAP4K4	mitogen-activated protein kinase kinase kinase kinase 4 isoform 2	0.948	0.91	1	1	1	22	395600	286896	416482	429777	323304	288582	380709	348168	409427	356409	376082	320886	409777	275309	342236	374777	416982	338504	341248	423130	305943	364439	382918	348484	342543	358507	377743	356774	365280	359598	34708.1	9949.2	10176	60116.1	17232.5	17625.3	16.85	4.72	4.9	1	0.8
IPI00639883	MAP4K4	Isoform 4 of Mitogen-activated protein kinase kinase kinase kinase 4	0.948	1.03	1	1	1	22	395600	286896	416482	429777	323304	288582	380709	348168	409427	356409	376082	320886	409777	275309	342236	374777	416982	338504	341248	423130	305943	364439	382918	348484	342543	358507	377743	356774	365280	359598	34708.1	9949.2	10176	60116.1	17232.5	17625.3	16.85	4.72	4.9	1	0.8
IPI00927016	MAP4K4	145 kDa protein	0.948	0.94	1	1	1	22	395600	286896	416482	429777	323304	288582	380709	348168	409427	356409	376082	320886	409777	275309	342236	374777	416982	338504	341248	423130	305943	364439	382918	348484	342543	358507	377743	356774	365280	359598	34708.1	9949.2	10176	60116.1	17232.5	17625.3	16.85	4.72	4.9	1	0.8
IPI00941980	MAP4K4	Putative uncharacterized protein MAP4K4	0.948	0.95	1	1	1	22	395600	286896	416482	429777	323304	288582	380709	348168	409427	356409	376082	320886	409777	275309	342236	374777	416982	338504	341248	423130	305943	364439	382918	348484	342543	358507	377743	356774	365280	359598	34708.1	9949.2	10176	60116.1	17232.5	17625.3	16.85	4.72	4.9	1	0.8
IPI00166680	MINK1	Isoform 3 of Misshapen-like kinase 1	0.948	0.9	1	1	1	22	395600	286896	416482	429777	323304	288582	380709	348168	409427	356409	376082	320886	409777	275309	342236	374777	416982	338504	341248	423130	305943	364439	382918	348484	342543	358507	377743	356774	365280	359598	34708.1	9949.2	10176	60116.1	17232.5	17625.3	16.85	4.72	4.9	1	0.8
IPI00218498	MINK1	Isoform 2 of Misshapen-like kinase 1	0.948	0.92	1	1	1	22	395600	286896	416482	429777	323304	288582	380709	348168	409427	356409	376082	320886	409777	275309	342236	374777	416982	338504	341248	423130	305943	364439	382918	348484	342543	358507	377743	356774	365280	359598	34708.1	9949.2	10176	60116.1	17232.5	17625.3	16.85	4.72	4.9	1	0.8
IPI00479498	MINK1	misshapen-like kinase 1 isoform 4	0.948	0.91	1	1	1	22	395600	286896	416482	429777	323304	288582	380709	348168	409427	356409	376082	320886	409777	275309	342236	374777	416982	338504	341248	423130	305943	364439	382918	348484	342543	358507	377743	356774	365280	359598	34708.1	9949.2	10176	60116.1	17232.5	17625.3	16.85	4.72	4.9	1	0.8
IPI00955938	MINK1	Isoform 1 of Misshapen-like kinase 1	0.948	0.93	1	1	1	22	395600	286896	416482	429777	323304	288582	380709	348168	409427	356409	376082	320886	409777	275309	342236	374777	416982	338504	341248	423130	305943	364439	382918	348484	342543	358507	377743	356774	365280	359598	34708.1	9949.2	10176	60116.1	17232.5	17625.3	16.85	4.72	4.9	1	0.8
IPI00145805	TNIK	Isoform 1 of TRAF2 and NCK-interacting protein kinase	0.948	0.88	1	1	1	22	395600	286896	416482	429777	323304	288582	380709	348168	409427	356409	376082	320886	409777	275309	342236	374777	416982	338504	341248	423130	305943	364439	382918	348484	342543	358507	377743	356774	365280	359598	34708.1	9949.2	10176	60116.1	17232.5	17625.3	16.85	4.72	4.9	1	0.8
IPI00218901	TNIK	Isoform 2 of TRAF2 and NCK-interacting protein kinase	0.948	0.9	1	1	1	22	395600	286896	416482	429777	323304	288582	380709	348168	409427	356409	376082	320886	409777	275309	342236	374777	416982	338504	341248	423130	305943	364439	382918	348484	342543	358507	377743	356774	365280	359598	34708.1	9949.2	10176	60116.1	17232.5	17625.3	16.85	4.72	4.9	1	0.8
IPI00218902	TNIK	Isoform 3 of TRAF2 and NCK-interacting protein kinase	0.948	0.92	1	1	1	22	395600	286896	416482	429777	323304	288582	380709	348168	409427	356409	376082	320886	409777	275309	342236	374777	416982	338504	341248	423130	305943	364439	382918	348484	342543	358507	377743	356774	365280	359598	34708.1	9949.2	10176	60116.1	17232.5	17625.3	16.85	4.72	4.9	1	0.8
IPI00218904	TNIK	Isoform 5 of TRAF2 and NCK-interacting protein kinase	0.948	0.94	1	1	1	22	395600	286896	416482	429777	323304	288582	380709	348168	409427	356409	376082	320886	409777	275309	342236	374777	416982	338504	341248	423130	305943	364439	382918	348484	342543	358507	377743	356774	365280	359598	34708.1	9949.2	10176	60116.1	17232.5	17625.3	16.85	4.72	4.9	1	0.8
IPI00218905	TNIK	Isoform 6 of TRAF2 and NCK-interacting protein kinase	0.948	0.91	1	1	1	22	395600	286896	416482	429777	323304	288582	380709	348168	409427	356409	376082	320886	409777	275309	342236	374777	416982	338504	341248	423130	305943	364439	382918	348484	342543	358507	377743	356774	365280	359598	34708.1	9949.2	10176	60116.1	17232.5	17625.3	16.85	4.72	4.9	1	0.8
IPI00218906	TNIK	Isoform 7 of TRAF2 and NCK-interacting protein kinase	0.948	0.93	1	1	1	22	395600	286896	416482	429777	323304	288582	380709	348168	409427	356409	376082	320886	409777	275309	342236	374777	416982	338504	341248	423130	305943	364439	382918	348484	342543	358507	377743	356774	365280	359598	34708.1	9949.2	10176	60116.1	17232.5	17625.3	16.85	4.72	4.9	1	0.8
IPI00218907	TNIK	Isoform 8 of TRAF2 and NCK-interacting protein kinase	0.948	0.95	1	1	1	22	395600	286896	416482	429777	323304	288582	380709	348168	409427	356409	376082	320886	409777	275309	342236	374777	416982	338504	341248	423130	305943	364439	382918	348484	342543	358507	377743	356774	365280	359598	34708.1	9949.2	10176	60116.1	17232.5	17625.3	16.85	4.72	4.9	1	0.8
IPI00514275	TNIK	Isoform 4 of TRAF2 and NCK-interacting protein kinase	0.948	0.89	1	1	1	22	395600	286896	416482	429777	323304	288582	380709	348168	409427	356409	376082	320886	409777	275309	342236	374777	416982	338504	341248	423130	305943	364439	382918	348484	342543	358507	377743	356774	365280	359598	34708.1	9949.2	10176	60116.1	17232.5	17625.3	16.85	4.72	4.9	1	0.8
IPI00946842	TNIK	Uncharacterized protein	0.948	3.43	1	1	1	22	395600	286896	416482	429777	323304	288582	380709	348168	409427	356409	376082	320886	409777	275309	342236	374777	416982	338504	341248	423130	305943	364439	382918	348484	342543	358507	377743	356774	365280	359598	34708.1	9949.2	10176	60116.1	17232.5	17625.3	16.85	4.72	4.9	1	0.8
				LVDFGVSAQLDR	2	0.9484	1
IPI00909511	-	cDNA FLJ55304, highly similar to Fascin-3	0.968	6.27	1	1	2	2	1833650	1577550	1825100	1708550	1021950	727000	1112050	966650	1647750	1414950	1007150	878600	1660000	1231650	1145150	1043300	1266350	1524000	1705600	1766825	874475	1039350	1531350	942875	1445825	1094225	1395175	1.44897e+06	1.17119e+06	1.31174e+06	287789	182220	109737	498465	315614	190070	34.4	26.95	14.49	-1.2	0.5
IPI00006902	FSCN3	Fascin-3	0.968	4.42	1	1	2	2	1833650	1577550	1825100	1708550	1021950	727000	1112050	966650	1647750	1414950	1007150	878600	1660000	1231650	1145150	1043300	1266350	1524000	1705600	1766825	874475	1039350	1531350	942875	1445825	1094225	1395175	1.44897e+06	1.17119e+06	1.31174e+06	287789	182220	109737	498465	315614	190070	34.4	26.95	14.49	-1.2	0.5
				YGYVGSSSGHDLIQCNQDQPDR	2	0.9677	2
IPI00006907	C12orf5	Probable fructose-2,6-bisphosphatase TIGAR	0.939	6.3	1	1	1	1	2721300	2264600	2843600	2755200	2486500	1560600	2053500	1516800	1699000	2631800	1409900	2245900	2671700	1428300	1319400	1894400	2270100	1890100	2492950	2799400	2023550	1785150	2165400	1827900	2050000	1606900	2080100	2.43863e+06	1926150	1.91233e+06	225609	120260	152964	390767	208296	264941	16.02	10.81	13.85	-1.3	0.1
				IIQGQGVDEPLSETGFK	2	0.9394	1
IPI00006932	LUC7L2	cDNA FLJ55988, highly similar to RNA-binding protein Luc7-like 2	0.996	6.77	2	2	2	3	1.10453e+07	9.15177e+06	6904100	6.81377e+06	7.07067e+06	6.26243e+06	6.86013e+06	6.38473e+06	7.95457e+06	7095300	4867700	4710100	8.20837e+06	6.79997e+06	5805700	6.52387e+06	7047800	6551500	1.00985e+07	6.85893e+06	6666550	6.62243e+06	7.52493e+06	4788900	7.50417e+06	6.16478e+06	6799650	7.87467e+06	6.31209e+06	6.82287e+06	1113311	804923	386821	1.92831e+06	1.39417e+06	669993	24.49	22.09	9.82	-1.2	0.3
IPI00216804	LUC7L2	Isoform 2 of Putative RNA-binding protein Luc7-like 2	0.996	7.93	2	2	2	3	1.10453e+07	9.15177e+06	6904100	6.81377e+06	7.07067e+06	6.26243e+06	6.86013e+06	6.38473e+06	7.95457e+06	7095300	4867700	4710100	8.20837e+06	6.79997e+06	5805700	6.52387e+06	7047800	6551500	1.00985e+07	6.85893e+06	6666550	6.62243e+06	7.52493e+06	4788900	7.50417e+06	6.16478e+06	6799650	7.87467e+06	6.31209e+06	6.82287e+06	1113311	804923	386821	1.92831e+06	1.39417e+06	669993	24.49	22.09	9.82	-1.2	0.3
IPI00893216	LUC7L2	Uncharacterized protein	0.996	24.03	2	2	2	3	1.10453e+07	9.15177e+06	6904100	6.81377e+06	7.07067e+06	6.26243e+06	6.86013e+06	6.38473e+06	7.95457e+06	7095300	4867700	4710100	8.20837e+06	6.79997e+06	5805700	6.52387e+06	7047800	6551500	1.00985e+07	6.85893e+06	6666550	6.62243e+06	7.52493e+06	4788900	7.50417e+06	6.16478e+06	6799650	7.87467e+06	6.31209e+06	6.82287e+06	1113311	804923	386821	1.92831e+06	1.39417e+06	669993	24.49	22.09	9.82	-1.2	0.3
				LAETQEEISAEVAAK	2	0.9956	1
				SHLLNCCPHDVLSGTR	3	0.9804	1
IPI00006935	EIF5A2	Eukaryotic translation initiation factor 5A-2	1	8.5	2	2	2	4	2.04381e+06	1.50371e+06	2.12953e+06	1.95327e+06	1.48566e+06	1.10103e+06	1.64563e+06	1.69656e+06	1.91259e+06	1.49331e+06	1.58756e+06	1.56034e+06	1516500	1.56191e+06	1.37499e+06	1.44591e+06	1.57261e+06	1.65034e+06	1.77376e+06	2041400	1.29334e+06	1.67109e+06	1702950	1573950	1.53921e+06	1410450	1.61148e+06	1.70284e+06	1649331	1.52038e+06	218838	38796.2	58790.6	379039	67197	101828	22.26	4.07	6.7	-1	0.8
IPI00945644	EIF5A2	12 kDa protein	1	12.38	2	2	2	4	2.04381e+06	1.50371e+06	2.12953e+06	1.95327e+06	1.48566e+06	1.10103e+06	1.64563e+06	1.69656e+06	1.91259e+06	1.49331e+06	1.58756e+06	1.56034e+06	1516500	1.56191e+06	1.37499e+06	1.44591e+06	1.57261e+06	1.65034e+06	1.77376e+06	2041400	1.29334e+06	1.67109e+06	1702950	1573950	1.53921e+06	1410450	1.61148e+06	1.70284e+06	1649331	1.52038e+06	218838	38796.2	58790.6	379039	67197	101828	22.26	4.07	6.7	-1	0.8
IPI00946502	EIF5A2	Uncharacterized protein	1	11.93	2	2	2	4	2.04381e+06	1.50371e+06	2.12953e+06	1.95327e+06	1.48566e+06	1.10103e+06	1.64563e+06	1.69656e+06	1.91259e+06	1.49331e+06	1.58756e+06	1.56034e+06	1516500	1.56191e+06	1.37499e+06	1.44591e+06	1.57261e+06	1.65034e+06	1.77376e+06	2041400	1.29334e+06	1.67109e+06	1702950	1573950	1.53921e+06	1410450	1.61148e+06	1.70284e+06	1649331	1.52038e+06	218838	38796.2	58790.6	379039	67197	101828	22.26	4.07	6.7	-1	0.8
IPI00946642	EIF5A2	Uncharacterized protein	1	11.3	2	2	2	4	2.04381e+06	1.50371e+06	2.12953e+06	1.95327e+06	1.48566e+06	1.10103e+06	1.64563e+06	1.69656e+06	1.91259e+06	1.49331e+06	1.58756e+06	1.56034e+06	1516500	1.56191e+06	1.37499e+06	1.44591e+06	1.57261e+06	1.65034e+06	1.77376e+06	2041400	1.29334e+06	1.67109e+06	1702950	1573950	1.53921e+06	1410450	1.61148e+06	1.70284e+06	1649331	1.52038e+06	218838	38796.2	58790.6	379039	67197	101828	22.26	4.07	6.7	-1	0.8
				VHLVGIDIFTGK	3	0.9952	1
				VHLVGIDIFTGKK	3	0.9997	1
IPI00006971	CD248	Isoform 1 of Endosialin	0.948	3.83	1	1	1	1	3028700	3806800	3052600	4571100	2633100	2984100	3108600	2102000	3340500	2670900	2141100	2882000	2262700	1823200	1541500	1936700	3181500	2919300	3417750	3811850	2808600	2605300	3005700	2511550	2042950	1739100	3050400	3.34607e+06	2.70752e+06	2.27748e+06	291823	151528	396288	505452	262454	686390	15.11	9.69	30.14	-1.2	0.1
				GFTWTTGDQDTAFTNWAQPASGGPCPAQR	3	0.9478	1
IPI00006980	C14orf166	UPF0568 protein C14orf166	0.999	25.82	4	4	4	2	7561697	6.16884e+06	6824550	8785150	7085150	6434756	5.88617e+06	6766757	7323050	5416878	6111532	5.25401e+06	5651714	5605200	5.7588e+06	5.59762e+06	6.3925e+06	6573650	6.86527e+06	7804850	6759953	6.32646e+06	6369964	5.68277e+06	5628457	5678211	6.48307e+06	7.14336e+06	6126399	5.92991e+06	332141	222169	276952	575285	384808	479695	8.05	6.28	8.09	-1.2	0.06
IPI00792100	C14orf166	CLE	0.999	25.82	4	4	4	2	7561697	6.16884e+06	6824550	8785150	7085150	6434756	5.88617e+06	6766757	7323050	5416878	6111532	5.25401e+06	5651714	5605200	5.7588e+06	5.59762e+06	6.3925e+06	6573650	6.86527e+06	7804850	6759953	6.32646e+06	6369964	5.68277e+06	5628457	5678211	6.48307e+06	7.14336e+06	6126399	5.92991e+06	332141	222169	276952	575285	384808	479695	8.05	6.28	8.09	-1.2	0.06
				HILGFDTGDAVLNEAAQILR	3	0.9564	1
				IQDRQEAIDWLLGLAVR	3	0.9719	1
				NAEPLINLDVNNPDFK	2	0.9969	1
				NFIVWLEDQK	2	0.953	1
IPI00007001	MRPL11	39S ribosomal protein L11, mitochondrial	0.944	6.25	1	1	1	2	27606500	16222000	20034000	18423000	25484000	12795500	15759500	16552000	20930500	12476500	22428500	10557500	19120500	13078000	19803000	18183000	13829000	18495000	21914250	19228500	19139750	16155750	16703500	16493000	16099250	18993000	16162000	2.00942e+07	16450750	17084750	910402	159527	954297	1.57686e+06	276308	1.65289e+06	7.85	1.68	9.67	-1.2	0.05
IPI00377233	MRPL11	39S ribosomal protein L11, mitochondrial isoform b	0.944	7.23	1	1	1	2	27606500	16222000	20034000	18423000	25484000	12795500	15759500	16552000	20930500	12476500	22428500	10557500	19120500	13078000	19803000	18183000	13829000	18495000	21914250	19228500	19139750	16155750	16703500	16493000	16099250	18993000	16162000	2.00942e+07	16450750	17084750	910402	159527	954297	1.57686e+06	276308	1.65289e+06	7.85	1.68	9.67	-1.2	0.05
				DLSSEELAAFQK	2	0.9435	1
IPI00007019	PPIL1	Peptidyl-prolyl cis-trans isomerase-like 1	1	20.48	2	2	2	1	14052000	12166500	16832000	16034100	14857000	12481800	17974400	13728800	16063600	12961100	16275200	14242000	17896600	14975400	13133000	15356400	12544600	15606900	13109250	16433050	13669400	15851600	14512350	15258600	16436000	14244700	14075750	14403900	1.52075e+07	1.49188e+07	1027380	387451	760158	1.77947e+06	671085	1.31663e+06	12.35	4.41	8.83	1.1	0.5
				IIKDFMIQGGDPTGTGR	3	0.9609	1
				VGMVETNSQDRPVDDVK	3	0.9857	1
IPI00007052	FIS1	Mitochondrial fission 1 protein	0.97	7.24	1	1	1	1	2445800	791504	1418800	828555	594891	684114	1296900	771207	1355700	1024800	1060600	1434000	780954	955410	1065200	561604	1162700	1293000	1618652	1.12368e+06	639502	1.03405e+06	1190250	1247300	868182	813402	1227850	1.12728e+06	1.1572e+06	969811	282662	63738.2	129985	489585	110398	225140	43.43	9.54	23.21	1	0.9
				GIVLLEELLPK	2	0.9598	1
IPI00007058	CORO1B	Coronin-1B	1	7.77	3	3	3	1	32590900	3.23322e+07	3.43968e+07	3.634e+07	3.38743e+07	2.99102e+07	34295900	3.04132e+07	3.48014e+07	2.99384e+07	3.57413e+07	3.57278e+07	28910500	2.6683e+07	31301500	32009000	3.53961e+07	2.94265e+07	3.24616e+07	3.53684e+07	31892250	3.23545e+07	32369900	35734550	2.77967e+07	31655250	32411300	33240750	3.34863e+07	3.06211e+07	1.07646e+06	1.12412e+06	1.42895e+06	1.86449e+06	1.94703e+06	2475008	5.61	5.81	8.08	1	0.9
				FLAVIVEASGGGAFLVLPLSK	3	0.905	1
				HVFGQPVK	2	0.9356	1
				NDQCYEDIR	2	0.8705	1
IPI00007074	YARS	Tyrosyl-tRNA synthetase, cytoplasmic	1	11.36	4	4	4	1	23662100	20835100	27913600	25940100	22022000	19911100	24801500	21165600	25347600	22726100	23033200	24501100	21316400	19722000	18871100	20157400	22427200	22829000	22248600	26926850	20966550	22983550	24036850	23767150	20519200	19514250	22628100	2.33807e+07	23595850	2.08872e+07	1.8113e+06	315894	917528	3.13727e+06	547145	1.58921e+06	13.42	2.32	7.61	1	0.9
				HVLFPLK	2	0.9432	1
				ISEECIAQWK	2	0.9986	1
				QVEPLDPPAGSAPGEHVFVK	3	0.9995	1
				TYTAYVDLEKDFAAEVVHPGDLK	3	0.9502	1
IPI00909336	-	cDNA FLJ59092	1	19.71	4	4	4	5	1.34364e+07	10774850	13299150	12401950	9.47878e+06	7.50552e+06	1.06466e+07	9.68897e+06	9.47328e+06	9.56622e+06	9.84597e+06	1.00787e+07	9521850	8.00733e+06	8563900	7720220	9.71278e+06	8723450	1.21056e+07	12850550	8492150	1.01678e+07	9519750	9962350	8.76459e+06	8142060	9.21812e+06	1.11494e+07	9.8833e+06	8.70826e+06	1.34594e+06	191204	311905	2.33123e+06	331174	540236	20.91	3.35	6.2	-1.1	0.4
IPI00007102	GLOD4	Uncharacterized protein C17orf25	1	10.71	4	4	4	5	1.34364e+07	10774850	13299150	12401950	9.47878e+06	7.50552e+06	1.06466e+07	9.68897e+06	9.47328e+06	9.56622e+06	9.84597e+06	1.00787e+07	9521850	8.00733e+06	8563900	7720220	9.71278e+06	8723450	1.21056e+07	12850550	8492150	1.01678e+07	9519750	9962350	8.76459e+06	8142060	9.21812e+06	1.11494e+07	9.8833e+06	8.70826e+06	1.34594e+06	191204	311905	2.33123e+06	331174	540236	20.91	3.35	6.2	-1.1	0.4
IPI00032575	GLOD4	Isoform 1 of Glyoxalase domain-containing protein 4	1	17.25	4	4	4	5	1.34364e+07	10774850	13299150	12401950	9.47878e+06	7.50552e+06	1.06466e+07	9.68897e+06	9.47328e+06	9.56622e+06	9.84597e+06	1.00787e+07	9521850	8.00733e+06	8563900	7720220	9.71278e+06	8723450	1.21056e+07	12850550	8492150	1.01678e+07	9519750	9962350	8.76459e+06	8142060	9.21812e+06	1.11494e+07	9.8833e+06	8.70826e+06	1.34594e+06	191204	311905	2.33123e+06	331174	540236	20.91	3.35	6.2	-1.1	0.4
IPI00745272	GLOD4	Isoform 2 of Glyoxalase domain-containing protein 4	1	18.12	4	4	4	5	1.34364e+07	10774850	13299150	12401950	9.47878e+06	7.50552e+06	1.06466e+07	9.68897e+06	9.47328e+06	9.56622e+06	9.84597e+06	1.00787e+07	9521850	8.00733e+06	8563900	7720220	9.71278e+06	8723450	1.21056e+07	12850550	8492150	1.01678e+07	9519750	9962350	8.76459e+06	8142060	9.21812e+06	1.11494e+07	9.8833e+06	8.70826e+06	1.34594e+06	191204	311905	2.33123e+06	331174	540236	20.91	3.35	6.2	-1.1	0.4
IPI00922891	GLOD4	cDNA FLJ55095	1	18.69	4	4	4	5	1.34364e+07	10774850	13299150	12401950	9.47878e+06	7.50552e+06	1.06466e+07	9.68897e+06	9.47328e+06	9.56622e+06	9.84597e+06	1.00787e+07	9521850	8.00733e+06	8563900	7720220	9.71278e+06	8723450	1.21056e+07	12850550	8492150	1.01678e+07	9519750	9962350	8.76459e+06	8142060	9.21812e+06	1.11494e+07	9.8833e+06	8.70826e+06	1.34594e+06	191204	311905	2.33123e+06	331174	540236	20.91	3.35	6.2	-1.1	0.4
				ALLGYADNQCK	2	0.9969	1
				ILTPLVSLDTPGK	2	0.986	1
				LGNDFMGITLASSQAVSNAR	3	0.9893	1
				VTLAVSDLQK	2	0.9746	1
IPI00007188	SLC25A5	ADP/ATP translocase 2	1	20.13	4	4	4	1	18046725	1.4089e+07	17517625	14856700	1.30031e+07	1.26938e+07	1.46738e+07	1.59021e+07	1.80824e+07	1.12459e+07	1.60458e+07	16033249	14584949	1.58538e+07	1.39503e+07	1.04891e+07	10476200	11284725	1.60678e+07	1.61872e+07	1.28485e+07	1.5288e+07	1.46642e+07	1.60395e+07	1.52194e+07	1.22197e+07	1.08805e+07	1.50345e+07	1.53305e+07	1.27732e+07	1.09355e+06	397595	1.28274e+06	1.89409e+06	688654	2.22177e+06	12.6	4.49	17.39	1	0.8
				GNLANVIR	2	0.9955	1
				KGTDIMYTGTLDCWR	2	0.9435	1
				LLLQVQHASK	2	0.9055	1
				YFAGNLASGGAAGATSLCFVYPLDFAR	2	0.9998	1
IPI00007207	LIPA	Isoform 1 of Lysosomal acid lipase/cholesteryl ester hydrolase	0.983	5.01	1	1	1	6	427267	359483	516567	362467	283500	279383	269317	330367	271967	212750	488417	310067	348850	265033	399417	520967	534517	330117	393375	439517	281442	299842	242358	399242	306942	460192	432317	371444	313814	399817	46931.3	45824	47129.5	81287.4	79369.5	81630.7	21.88	25.29	20.42	-1.2	0.4
IPI00446007	LIPA	Isoform 2 of Lysosomal acid lipase/cholesteryl ester hydrolase	0.983	5.83	1	1	1	6	427267	359483	516567	362467	283500	279383	269317	330367	271967	212750	488417	310067	348850	265033	399417	520967	534517	330117	393375	439517	281442	299842	242358	399242	306942	460192	432317	371444	313814	399817	46931.3	45824	47129.5	81287.4	79369.5	81630.7	21.88	25.29	20.42	-1.2	0.4
IPI00640162	LIPA	Lipase A, lysosomal acid, cholesterol esterase	0.983	6.9	1	1	1	6	427267	359483	516567	362467	283500	279383	269317	330367	271967	212750	488417	310067	348850	265033	399417	520967	534517	330117	393375	439517	281442	299842	242358	399242	306942	460192	432317	371444	313814	399817	46931.3	45824	47129.5	81287.4	79369.5	81630.7	21.88	25.29	20.42	-1.2	0.4
IPI00641668	LIPA	Lipase A, lysosomal acid, cholesterol esterase	0.983	9.13	1	1	1	6	427267	359483	516567	362467	283500	279383	269317	330367	271967	212750	488417	310067	348850	265033	399417	520967	534517	330117	393375	439517	281442	299842	242358	399242	306942	460192	432317	371444	313814	399817	46931.3	45824	47129.5	81287.4	79369.5	81630.7	21.88	25.29	20.42	-1.2	0.4
IPI00748567	LIPA	cDNA FLJ43203 fis, clone FEBRA2008468, highly similar to LYSOSOMAL ACID LIPASE/CHOLESTERYL ESTER HYDROLASE	0.983	4.99	1	1	1	6	427267	359483	516567	362467	283500	279383	269317	330367	271967	212750	488417	310067	348850	265033	399417	520967	534517	330117	393375	439517	281442	299842	242358	399242	306942	460192	432317	371444	313814	399817	46931.3	45824	47129.5	81287.4	79369.5	81630.7	21.88	25.29	20.42	-1.2	0.4
IPI00942982	LIPA	43 kDa protein	0.983	5.38	1	1	1	6	427267	359483	516567	362467	283500	279383	269317	330367	271967	212750	488417	310067	348850	265033	399417	520967	534517	330117	393375	439517	281442	299842	242358	399242	306942	460192	432317	371444	313814	399817	46931.3	45824	47129.5	81287.4	79369.5	81630.7	21.88	25.29	20.42	-1.2	0.4
				MFFALGPVASVAFCTSPMAK	2	0.9825	1
IPI00007280	ARPC5	Isoform 2 of Actin-related protein 2/3 complex subunit 5	1	7.79	1	1	1	1	6990000	6296000	9165000	8600000	11799500	8021000	11460000	7098500	12717000	11086500	7959500	7407000	7185500	5853500	11929500	6107000	7482000	8115000	6643000	8882500	9910250	9279250	11901750	7683250	6519500	9018250	7798500	8.47858e+06	9.62142e+06	7778750	964554	1.22973e+06	721395	1.67066e+06	2.12996e+06	1.24949e+06	19.7	22.14	16.06	1.1	0.5
				ALAAGGVGSIVR	2	0.9992	1
IPI00007321	LYPLA1	cDNA FLJ60607, highly similar to Acyl-protein thioesterase 1	0.995	5.32	1	1	2	3	936500	616967	1.20283e+06	982333	573300	462867	553567	751067	1.17157e+06	1.02633e+06	976033	1.17797e+06	756900	828333	1023900	680567	803000	620567	776733	1.09258e+06	518083	652317	1098950	1077000	792617	852233	711783	795800	942756	785544	166118	145358	40698.3	287724	251767	70491.6	36.16	26.71	8.97	1.2	0.5
IPI00398727	LYPLA1	Isoform 2 of Acyl-protein thioesterase 1	0.995	6.54	1	1	2	3	936500	616967	1.20283e+06	982333	573300	462867	553567	751067	1.17157e+06	1.02633e+06	976033	1.17797e+06	756900	828333	1023900	680567	803000	620567	776733	1.09258e+06	518083	652317	1098950	1077000	792617	852233	711783	795800	942756	785544	166118	145358	40698.3	287724	251767	70491.6	36.16	26.71	8.97	1.2	0.5
IPI00939508	LYPLA1	Isoform 1 of Acyl-protein thioesterase 1	0.995	6.09	1	1	2	3	936500	616967	1.20283e+06	982333	573300	462867	553567	751067	1.17157e+06	1.02633e+06	976033	1.17797e+06	756900	828333	1023900	680567	803000	620567	776733	1.09258e+06	518083	652317	1098950	1077000	792617	852233	711783	795800	942756	785544	166118	145358	40698.3	287724	251767	70491.6	36.16	26.71	8.97	1.2	0.5
				LAGVTALSCWLPLR	2	0.9947	2
IPI00217384	-	44 kDa protein	0.954	3.16	1	1	1	14	929429	874143	834357	623950	631721	477021	566329	506064	819071	674829	401257	482850	654500	561436	555843	477829	526329	597643	901786	729154	554371	536196	746950	442054	607968	516836	561986	728437	575067	562263	100290	90136.2	26307.9	173708	156121	45566.7	23.85	27.15	8.1	-1.3	0.3
IPI00874287	-	32 kDa protein	0.954	4.35	1	1	1	14	929429	874143	834357	623950	631721	477021	566329	506064	819071	674829	401257	482850	654500	561436	555843	477829	526329	597643	901786	729154	554371	536196	746950	442054	607968	516836	561986	728437	575067	562263	100290	90136.2	26307.9	173708	156121	45566.7	23.85	27.15	8.1	-1.3	0.3
IPI00922555	-	cDNA FLJ60731, highly similar to Tapasin	0.954	4.09	1	1	1	14	929429	874143	834357	623950	631721	477021	566329	506064	819071	674829	401257	482850	654500	561436	555843	477829	526329	597643	901786	729154	554371	536196	746950	442054	607968	516836	561986	728437	575067	562263	100290	90136.2	26307.9	173708	156121	45566.7	23.85	27.15	8.1	-1.3	0.3
IPI00007327	TAPBP	Isoform 1 of Tapasin	0.954	2.9	1	1	1	14	929429	874143	834357	623950	631721	477021	566329	506064	819071	674829	401257	482850	654500	561436	555843	477829	526329	597643	901786	729154	554371	536196	746950	442054	607968	516836	561986	728437	575067	562263	100290	90136.2	26307.9	173708	156121	45566.7	23.85	27.15	8.1	-1.3	0.3
IPI00439936	TAPBP	TAPBP protein	0.954	8.33	1	1	1	14	929429	874143	834357	623950	631721	477021	566329	506064	819071	674829	401257	482850	654500	561436	555843	477829	526329	597643	901786	729154	554371	536196	746950	442054	607968	516836	561986	728437	575067	562263	100290	90136.2	26307.9	173708	156121	45566.7	23.85	27.15	8.1	-1.3	0.3
IPI00645962	TAPBP	Isoform 3 of Tapasin	0.954	2.58	1	1	1	14	929429	874143	834357	623950	631721	477021	566329	506064	819071	674829	401257	482850	654500	561436	555843	477829	526329	597643	901786	729154	554371	536196	746950	442054	607968	516836	561986	728437	575067	562263	100290	90136.2	26307.9	173708	156121	45566.7	23.85	27.15	8.1	-1.3	0.3
IPI00746286	TAPBP	tapasin isoform 1 precursor	0.954	2.9	1	1	1	14	929429	874143	834357	623950	631721	477021	566329	506064	819071	674829	401257	482850	654500	561436	555843	477829	526329	597643	901786	729154	554371	536196	746950	442054	607968	516836	561986	728437	575067	562263	100290	90136.2	26307.9	173708	156121	45566.7	23.85	27.15	8.1	-1.3	0.3
IPI00791568	TAPBP	TAP binding protein	0.954	2.79	1	1	1	14	929429	874143	834357	623950	631721	477021	566329	506064	819071	674829	401257	482850	654500	561436	555843	477829	526329	597643	901786	729154	554371	536196	746950	442054	607968	516836	561986	728437	575067	562263	100290	90136.2	26307.9	173708	156121	45566.7	23.85	27.15	8.1	-1.3	0.3
IPI00792503	TAPBP	tapasin isoform 2 precursor	0.954	2.58	1	1	1	14	929429	874143	834357	623950	631721	477021	566329	506064	819071	674829	401257	482850	654500	561436	555843	477829	526329	597643	901786	729154	554371	536196	746950	442054	607968	516836	561986	728437	575067	562263	100290	90136.2	26307.9	173708	156121	45566.7	23.85	27.15	8.1	-1.3	0.3
IPI00794567	TAPBP	TAP binding protein	0.954	2.79	1	1	1	14	929429	874143	834357	623950	631721	477021	566329	506064	819071	674829	401257	482850	654500	561436	555843	477829	526329	597643	901786	729154	554371	536196	746950	442054	607968	516836	561986	728437	575067	562263	100290	90136.2	26307.9	173708	156121	45566.7	23.85	27.15	8.1	-1.3	0.3
IPI00871746	TAPBP	Uncharacterized protein	0.954	6.37	1	1	1	14	929429	874143	834357	623950	631721	477021	566329	506064	819071	674829	401257	482850	654500	561436	555843	477829	526329	597643	901786	729154	554371	536196	746950	442054	607968	516836	561986	728437	575067	562263	100290	90136.2	26307.9	173708	156121	45566.7	23.85	27.15	8.1	-1.3	0.3
IPI00871921	TAPBP	Uncharacterized protein	0.954	2.9	1	1	1	14	929429	874143	834357	623950	631721	477021	566329	506064	819071	674829	401257	482850	654500	561436	555843	477829	526329	597643	901786	729154	554371	536196	746950	442054	607968	516836	561986	728437	575067	562263	100290	90136.2	26307.9	173708	156121	45566.7	23.85	27.15	8.1	-1.3	0.3
IPI00944980	TAPBP	Uncharacterized protein	0.954	6.77	1	1	1	14	929429	874143	834357	623950	631721	477021	566329	506064	819071	674829	401257	482850	654500	561436	555843	477829	526329	597643	901786	729154	554371	536196	746950	442054	607968	516836	561986	728437	575067	562263	100290	90136.2	26307.9	173708	156121	45566.7	23.85	27.15	8.1	-1.3	0.3
IPI00953606	TAPBP	Uncharacterized protein	0.954	2.9	1	1	1	14	929429	874143	834357	623950	631721	477021	566329	506064	819071	674829	401257	482850	654500	561436	555843	477829	526329	597643	901786	729154	554371	536196	746950	442054	607968	516836	561986	728437	575067	562263	100290	90136.2	26307.9	173708	156121	45566.7	23.85	27.15	8.1	-1.3	0.3
				WASGLTPAQNCPR	2	0.9536	1
IPI00007334	ACIN1	Isoform 1 of Apoptotic chromatin condensation inducer in the nucleus	1	2.24	2	2	2	5	8737400	8226860	6032800	5057800	6286740	4572640	5663100	4777740	7906060	6411680	4332840	4418740	7161480	6319180	6403740	5879380	5564780	5602600	8482130	5545300	5429690	5220420	7158870	4375790	6740330	6141560	5583690	6.48571e+06	5.58503e+06	6.15519e+06	998769	823830	333963	1.72992e+06	1.42692e+06	578440	26.67	25.55	9.4	-1.2	0.5
IPI00215975	ACIN1	Isoform 2 of Apoptotic chromatin condensation inducer in the nucleus	1	4.89	2	2	2	5	8737400	8226860	6032800	5057800	6286740	4572640	5663100	4777740	7906060	6411680	4332840	4418740	7161480	6319180	6403740	5879380	5564780	5602600	8482130	5545300	5429690	5220420	7158870	4375790	6740330	6141560	5583690	6.48571e+06	5.58503e+06	6.15519e+06	998769	823830	333963	1.72992e+06	1.42692e+06	578440	26.67	25.55	9.4	-1.2	0.5
IPI00297991	ACIN1	Isoform 3 of Apoptotic chromatin condensation inducer in the nucleus	1	5.15	2	2	2	5	8737400	8226860	6032800	5057800	6286740	4572640	5663100	4777740	7906060	6411680	4332840	4418740	7161480	6319180	6403740	5879380	5564780	5602600	8482130	5545300	5429690	5220420	7158870	4375790	6740330	6141560	5583690	6.48571e+06	5.58503e+06	6.15519e+06	998769	823830	333963	1.72992e+06	1.42692e+06	578440	26.67	25.55	9.4	-1.2	0.5
IPI00911038	ACIN1	apoptotic chromatin condensation inducer in the nucleus isoform 3	1	2.31	2	2	2	5	8737400	8226860	6032800	5057800	6286740	4572640	5663100	4777740	7906060	6411680	4332840	4418740	7161480	6319180	6403740	5879380	5564780	5602600	8482130	5545300	5429690	5220420	7158870	4375790	6740330	6141560	5583690	6.48571e+06	5.58503e+06	6.15519e+06	998769	823830	333963	1.72992e+06	1.42692e+06	578440	26.67	25.55	9.4	-1.2	0.5
IPI00946415	ACIN1	apoptotic chromatin condensation inducer in the nucleus isoform 2	1	2.26	2	2	2	5	8737400	8226860	6032800	5057800	6286740	4572640	5663100	4777740	7906060	6411680	4332840	4418740	7161480	6319180	6403740	5879380	5564780	5602600	8482130	5545300	5429690	5220420	7158870	4375790	6740330	6141560	5583690	6.48571e+06	5.58503e+06	6.15519e+06	998769	823830	333963	1.72992e+06	1.42692e+06	578440	26.67	25.55	9.4	-1.2	0.5
				AAPCIYWLPLTDSQIVQK	2	0.9983	1
				SGVSITIDDPVR	2	0.9909	1
IPI00007402	IPO7	Importin-7	0.978	1.16	1	1	1	1	12819000	9502800	11413000	16372000	19787000	12405000	21556000	11403000	9766200	8840700	19710000	9820700	12100000	16979000	17404000	11076000	12330000	17819000	11160900	13892500	16096000	16479500	9303450	14765350	14539500	14240000	15074500	1.37165e+07	13516100	14618000	1427357	2.16367e+06	244076	2.47225e+06	3.74758e+06	422752	18.02	27.73	2.89	-1	0.9
				AFAVGVQQVLLK	2	0.9781	1
IPI00007423	ANP32B	Isoform 1 of Acidic leucine-rich nuclear phosphoprotein 32 family member B	1	6.37	1	1	1	3	2.40929e+06	2.53571e+06	4.19357e+06	3574000	2.79343e+06	2729000	2.60986e+06	2.97543e+06	2.47229e+06	2.58386e+06	3.00029e+06	3.05971e+06	2.43343e+06	2.07971e+06	2.54829e+06	2.22786e+06	2825000	2.67271e+06	2472500	3.88379e+06	2.76121e+06	2.79264e+06	2.52807e+06	3030000	2.25657e+06	2.38807e+06	2.74886e+06	3.03917e+06	2.78357e+06	2464500	430455	144965	147159	745570	251087	254887	24.53	9.02	10.34	-1.1	0.6
IPI00647001	ANP32B	Acidic (Leucine-rich) nuclear phosphoprotein 32 family, member B	1	10.26	1	1	1	3	2.40929e+06	2.53571e+06	4.19357e+06	3574000	2.79343e+06	2729000	2.60986e+06	2.97543e+06	2.47229e+06	2.58386e+06	3.00029e+06	3.05971e+06	2.43343e+06	2.07971e+06	2.54829e+06	2.22786e+06	2825000	2.67271e+06	2472500	3.88379e+06	2.76121e+06	2.79264e+06	2.52807e+06	3030000	2.25657e+06	2.38807e+06	2.74886e+06	3.03917e+06	2.78357e+06	2464500	430455	144965	147159	745570	251087	254887	24.53	9.02	10.34	-1.1	0.6
IPI00759824	ANP32B	Isoform 2 of Acidic leucine-rich nuclear phosphoprotein 32 family member B	1	8.21	1	1	1	3	2.40929e+06	2.53571e+06	4.19357e+06	3574000	2.79343e+06	2729000	2.60986e+06	2.97543e+06	2.47229e+06	2.58386e+06	3.00029e+06	3.05971e+06	2.43343e+06	2.07971e+06	2.54829e+06	2.22786e+06	2825000	2.67271e+06	2472500	3.88379e+06	2.76121e+06	2.79264e+06	2.52807e+06	3030000	2.25657e+06	2.38807e+06	2.74886e+06	3.03917e+06	2.78357e+06	2464500	430455	144965	147159	745570	251087	254887	24.53	9.02	10.34	-1.1	0.6
				SLDLFNCEVTNLNDYR	2	0.9997	1
IPI00007426	ARL6IP5	PRA1 family protein 3	1	15.96	2	2	2	2	10278250	9.25028e+06	15548650	1.29552e+07	7.72917e+06	9041700	1.17475e+07	1.02292e+07	1.23222e+07	8.57112e+06	1.02785e+07	1.02853e+07	12110350	1.00127e+07	1.28246e+07	1.60364e+07	1.23352e+07	9416600	9.76427e+06	1.42519e+07	8.38543e+06	1.09883e+07	10446675	10281875	1.10615e+07	14430500	1.08759e+07	1.08005e+07	1.05723e+07	1.21226e+07	1.771e+06	213393	1.15518e+06	3.06747e+06	369607	2.00083e+06	28.4	3.5	16.5	-1	0.9
IPI00908696	ARL6IP5	cDNA FLJ52128, highly similar to PRA1 family protein 3	1	18.07	2	2	2	2	10278250	9.25028e+06	15548650	1.29552e+07	7.72917e+06	9041700	1.17475e+07	1.02292e+07	1.23222e+07	8.57112e+06	1.02785e+07	1.02853e+07	12110350	1.00127e+07	1.28246e+07	1.60364e+07	1.23352e+07	9416600	9.76427e+06	1.42519e+07	8.38543e+06	1.09883e+07	10446675	10281875	1.10615e+07	14430500	1.08759e+07	1.08005e+07	1.05723e+07	1.21226e+07	1.771e+06	213393	1.15518e+06	3.06747e+06	369607	2.00083e+06	28.4	3.5	16.5	-1	0.9
				AWDDFFPGSDR	2	0.9757	1
				TPMGIVLDALEQQEEGINR	2	0.9995	1
IPI00007427	AGR2	AGR2	1	38.46	7	8	9	2	34946650	2.38788e+07	3.91842e+07	3.34756e+07	2.69737e+07	2.17868e+07	3.04714e+07	2.63199e+07	3.27952e+07	27354800	31290550	3.08016e+07	2.64065e+07	2.35502e+07	24659300	24430225	3.16348e+07	2.73197e+07	2.94127e+07	3.63299e+07	2.43803e+07	2.83956e+07	3.0075e+07	3.10461e+07	2.49783e+07	2.45448e+07	2.94772e+07	3.0041e+07	2.98389e+07	2.63334e+07	3463841	774168	1.57687e+06	5.99955e+06	1.3409e+06	2.73122e+06	19.97	4.49	10.37	-1	1
IPI00942032	AGR2	Anterior gradient protein 2 homolog	1	42.86	7	8	9	2	34946650	2.38788e+07	3.91842e+07	3.34756e+07	2.69737e+07	2.17868e+07	3.04714e+07	2.63199e+07	3.27952e+07	27354800	31290550	3.08016e+07	2.64065e+07	2.35502e+07	24659300	24430225	3.16348e+07	2.73197e+07	2.94127e+07	3.63299e+07	2.43803e+07	2.83956e+07	3.0075e+07	3.10461e+07	2.49783e+07	2.45448e+07	2.94772e+07	3.0041e+07	2.98389e+07	2.63334e+07	3463841	774168	1.57687e+06	5.99955e+06	1.3409e+06	2.73122e+06	19.97	4.49	10.37	-1	1
				GWGDQLIWTQTYEEALYK	3	0.9998	1
				HLSPDGQYVPR	2	0.9944	1
				IMFVDPSLTVR	2	0.9998	2
				LAEQFVLLNLVYETTDK	2	0.9998	1
				LAEQFVLLNLVYETTDKHLSPDGQYVPR	3	0.9981	1
				LYAYEPADTALLLDNMK	2	0.9998	1
				LYAYEPADTALLLDNMKK	2	0.9998	1
				LYAYEPADTALLLDNMKK	3	0.9994	1
IPI00007611	ATP5O	ATP synthase subunit O, mitochondrial	1	18.31	2	2	2	1	2.71633e+06	2072400	2.43027e+06	3070600	2.02217e+06	1.78977e+06	2675200	2.82687e+06	4.18657e+06	2.09483e+06	2.46453e+06	3277000	2.83587e+06	3.41937e+06	2.05207e+06	2.40693e+06	2.60647e+06	2.93213e+06	2.39437e+06	2.75043e+06	1.90597e+06	2.75103e+06	3140700	2.87077e+06	3.12762e+06	2229500	2769300	2.35026e+06	2.92083e+06	2.70881e+06	244772	115239	261022	423958	199600	452104	18.04	6.83	16.69	1.2	0.1
				FSPLTTNLINLLAENGR	3	0.9998	1
				GEVPCTVTSASPLEEATLSELK	2	0.9997	1
IPI00007673	CHCHD2	Coiled-coil-helix-coiled-coil-helix domain-containing protein 2, mitochondrial	0.996	18.54	1	1	1	2	2199450	984950	1065550	914100	959350	865700	1179700	984000	1400250	692500	986400	561850	1113100	703850	1108750	922150	1115000	868850	1592200	989825	912525	1081850	1046375	774125	908475	1015450	991925	1164850	967450	971950	214837	97203.5	32455.9	372109	168361	56215.3	31.94	17.4	5.78	-1.2	0.4
IPI00401259	CHCHD9	Putative coiled-coil-helix-coiled-coil-helix domain-containing protein 9, mitochondrial	0.996	18.54	1	1	1	2	2199450	984950	1065550	914100	959350	865700	1179700	984000	1400250	692500	986400	561850	1113100	703850	1108750	922150	1115000	868850	1592200	989825	912525	1081850	1046375	774125	908475	1015450	991925	1164850	967450	971950	214837	97203.5	32455.9	372109	168361	56215.3	31.94	17.4	5.78	-1.2	0.4
				AAPRPAPVAQPPAAAPPSAVGSSAAAPR	3	0.996	1
IPI00007682	ATP6V1A	V-type proton ATPase catalytic subunit A	1	15.4	6	6	7	1	3.9952e+07	30096200	37985900	3.35645e+07	2.30971e+07	1.96716e+07	24318500	26939700	2.82218e+07	2.68011e+07	2.5905e+07	2.87377e+07	2.813e+07	2.27318e+07	2.43795e+07	21532800	29607800	2.92935e+07	3.50241e+07	3.57752e+07	21384350	25629100	27511450	27321350	2.54309e+07	2.29562e+07	2.94506e+07	3.07279e+07	2.68206e+07	2.59459e+07	4676796	598289	1.89239e+06	8.10045e+06	1.03627e+06	3.27772e+06	26.36	3.86	12.63	-1.1	0.5
				EASIYTGITLSEYFR	2	0.9945	1
				FTMVQVWPVR	2	0.9997	2
				IKSDYAQLLEDMQNAFR	3	0.9998	1
				LAEMPADSGYPAYLGAR	2	0.9997	1
				TALVANTSNMPVAAR	2	0.9998	1
				VGSHITGGDIYGIVSENSLIK	3	0.9452	1
IPI00007694	PPME1	Isoform 1 of Protein phosphatase methylesterase 1	1	2.85	1	1	1	3	2.49483e+07	1.89623e+07	1.82023e+07	1.56607e+07	2.25493e+07	20263000	29896000	28552000	2.96583e+07	25211000	2.21187e+07	21401000	3.55733e+07	3.15093e+07	2.53447e+07	2.92643e+07	2.97333e+07	3.00623e+07	2.19553e+07	16931500	2.14062e+07	29224000	2.74347e+07	2.17598e+07	3.35413e+07	27304500	2.98978e+07	2.00977e+07	26139500	3.02479e+07	1.591e+06	2.24993e+06	1.80891e+06	2.75569e+06	3896991	3.13312e+06	13.71	14.91	10.36	1.3	0.09
IPI00412156	PPME1	Isoform 2 of Protein phosphatase methylesterase 1	1	5.53	1	1	1	3	2.49483e+07	1.89623e+07	1.82023e+07	1.56607e+07	2.25493e+07	20263000	29896000	28552000	2.96583e+07	25211000	2.21187e+07	21401000	3.55733e+07	3.15093e+07	2.53447e+07	2.92643e+07	2.97333e+07	3.00623e+07	2.19553e+07	16931500	2.14062e+07	29224000	2.74347e+07	2.17598e+07	3.35413e+07	27304500	2.98978e+07	2.00977e+07	26139500	3.02479e+07	1.591e+06	2.24993e+06	1.80891e+06	2.75569e+06	3896991	3.13312e+06	13.71	14.91	10.36	1.3	0.09
IPI00943255	PPME1	23 kDa protein	1	5.53	1	1	1	3	2.49483e+07	1.89623e+07	1.82023e+07	1.56607e+07	2.25493e+07	20263000	29896000	28552000	2.96583e+07	25211000	2.21187e+07	21401000	3.55733e+07	3.15093e+07	2.53447e+07	2.92643e+07	2.97333e+07	3.00623e+07	2.19553e+07	16931500	2.14062e+07	29224000	2.74347e+07	2.17598e+07	3.35413e+07	27304500	2.98978e+07	2.00977e+07	26139500	3.02479e+07	1.591e+06	2.24993e+06	1.80891e+06	2.75569e+06	3896991	3.13312e+06	13.71	14.91	10.36	1.3	0.09
				SLENAIEWSVK	2	0.9951	1
IPI00007702	HSPA2	Heat shock-related 70 kDa protein 2	1	4.38	2	2	3	1	12860900	10413675	14509850	13587150	11889200	9542250	10522925	10442000	11733100	10690225	11804350	12320950	11153250	10821275	11414125	9982375	12552800	11300850	1.16373e+07	14048500	10715725	1.04825e+07	1.12117e+07	12062650	1.09873e+07	10698250	11926825	1.21338e+07	1.12523e+07	1.12041e+07	993608	456612	370862	1720979	790876	642353	14.18	7.03	5.73	-1.1	0.5
				ARFEELNADLFR	3	0.9998	1
				STAGDTHLGGEDFDNR	2	0.9998	2
IPI00007750	TUBA4A	Tubulin alpha-4A chain	1	25.67	10	13	19	2	8.5275e+07	64842165	9.2066e+07	8.75768e+07	71363150	5.97481e+07	7.3879e+07	7.77315e+07	7.77663e+07	68990000	7.46576e+07	7.63837e+07	7.19344e+07	64550550	7.10178e+07	6.42239e+07	7.65958e+07	6.98247e+07	7.50586e+07	8.98214e+07	6.55556e+07	75805250	7.33782e+07	75520625	6.82425e+07	6.76208e+07	73210250	7.68119e+07	7.49013e+07	6.96912e+07	7.05955e+06	766010	1.76866e+06	12227505	1.32677e+06	3.0634e+06	15.92	1.77	4.4	-1	0.8
IPI00794663	TUBA4A	cDNA FLJ58687, highly similar to Tubulin alpha-4 chain	1	26.56	10	13	19	2	8.5275e+07	64842165	9.2066e+07	8.75768e+07	71363150	5.97481e+07	7.3879e+07	7.77315e+07	7.77663e+07	68990000	7.46576e+07	7.63837e+07	7.19344e+07	64550550	7.10178e+07	6.42239e+07	7.65958e+07	6.98247e+07	7.50586e+07	8.98214e+07	6.55556e+07	75805250	7.33782e+07	75520625	6.82425e+07	6.76208e+07	73210250	7.68119e+07	7.49013e+07	6.96912e+07	7.05955e+06	766010	1.76866e+06	12227505	1.32677e+06	3.0634e+06	15.92	1.77	4.4	-1	0.8
				AVFVDLEPTVIDEIR	2	0.9946	1
				EIIDPVLDR	2	0.9368	1
				IHFPLATYAPVISAEK	2	0.9998	2
				IHFPLATYAPVISAEK	3	0.9998	2
				LDHKFDLMYAK	2	0.9996	1
				LDHKFDLMYAK	3	0.9998	2
				LISQIVSSITASLR	3	0.9998	1
				NLDIERPTYTNLNR	2	0.9983	2
				QLFHPEQLITGKEDAANNYAR	2	0.9997	1
				QLFHPEQLITGKEDAANNYAR	3	0.9998	2
				RNLDIERPTYTNLNR	3	0.9982	1
				RSIQFVDWCPTGFK	2	0.9754	1
				SIQFVDWCPTGFK	2	0.9998	2
IPI00007752	TUBB2C	Tubulin beta-2C chain	1	18.43	4	4	6	1	47125950	35778500	52767100	57957350	46755500	37636650	46037450	44682700	50257500	46004200	47008200	49470750	43790900	40226850	45887200	40830500	49158650	46851300	41452225	55362225	42196075	45360075	48130850	48239475	42008875	43358850	48004975	4.63368e+07	4.72435e+07	4.44576e+07	4.5178e+06	942218	1816011	7825055	1631969	3.14542e+06	16.89	3.45	7.08	1	0.9
				FWEVISDEHGIDPTGTYHGDSDLQLER	3	0.9998	2
				INVYYNEATGGK	2	0.9998	1
				MSATFIGNSTAIQELFK	2	0.9759	1
				SGPFGQIFRPDNFVFGQSGAGNNWAK	3	0.9998	2
IPI00007755	RAB21	Ras-related protein Rab-21	0.993	10.22	2	2	2	1	15591050	14013400	20657000	22702000	16423350	14071950	18544500	16438000	19101000	15474350	19150850	19782300	16711900	13982550	18302450	17191550	20269000	16963300	14802225	21679500	15247650	17491250	17287675	19466575	15347225	17747000	18616150	17243125	1.80818e+07	1.72368e+07	2.22191e+06	694860	977531	3.84846e+06	1.20353e+06	1.69313e+06	22.32	6.66	9.82	1	0.7
				MIETAQVDER	2	0.993	1
				VNLAIWDTAGQER	2	0.9847	1
IPI00007764	HN1	Isoform 1 of Hematological and neurological expressed 1 protein	0.998	11.69	1	1	1	4	1466200	1137700	1714050	698150	997025	1134100	1022450	1310600	1048475	672975	572675	1216125	1431300	1665175	1984850	1279575	615875	1042150	1301950	1206100	1.06556e+06	1166525	860725	894400	1.54824e+06	1.63221e+06	829012	1.1912e+06	973883	1.33649e+06	68644.4	96810.1	254893	118896	167680	441487	9.98	17.22	33.03	-1.2	0.1
IPI00384857	HN1	Isoform 2 of Hematological and neurological expressed 1 protein	0.998	9.94	1	1	1	4	1466200	1137700	1714050	698150	997025	1134100	1022450	1310600	1048475	672975	572675	1216125	1431300	1665175	1984850	1279575	615875	1042150	1301950	1206100	1.06556e+06	1166525	860725	894400	1.54824e+06	1.63221e+06	829012	1.1912e+06	973883	1.33649e+06	68644.4	96810.1	254893	118896	167680	441487	9.98	17.22	33.03	-1.2	0.1
IPI00447316	HN1	Isoform 3 of Hematological and neurological expressed 1 protein	0.998	16.67	1	1	1	4	1466200	1137700	1714050	698150	997025	1134100	1022450	1310600	1048475	672975	572675	1216125	1431300	1665175	1984850	1279575	615875	1042150	1301950	1206100	1.06556e+06	1166525	860725	894400	1.54824e+06	1.63221e+06	829012	1.1912e+06	973883	1.33649e+06	68644.4	96810.1	254893	118896	167680	441487	9.98	17.22	33.03	-1.2	0.1
IPI00917313	HN1	Uncharacterized protein	0.998	16.82	1	1	1	4	1466200	1137700	1714050	698150	997025	1134100	1022450	1310600	1048475	672975	572675	1216125	1431300	1665175	1984850	1279575	615875	1042150	1301950	1206100	1.06556e+06	1166525	860725	894400	1.54824e+06	1.63221e+06	829012	1.1912e+06	973883	1.33649e+06	68644.4	96810.1	254893	118896	167680	441487	9.98	17.22	33.03	-1.2	0.1
				MASNIFGTPEENQASWAK	2	0.9983	1
IPI00007765	HSPA9	Stress-70 protein, mitochondrial	1	34.76	16	18	22	1	171534950	132284200	174329550	159970650	163371600	132390750	160799100	152773550	165534350	140727550	167077050	166743500	165405500	147866950	136586550	125920216	150837600	139329950	151909575	167150100	147881175	156786325	153130950	166910275	156636225	131253383	145083775	155646950	1.58943e+08	144324461	5.86796e+06	4.12126e+06	7.33722e+06	10163604	7.13823e+06	1.27084e+07	6.53	4.49	8.81	1	0.7
				ASNGDAWVEAHGK	2	0.9995	1
				DAGQISGLNVLR	2	0.9996	2
				EMAGDNKLLGQFTLIGIPPAPR	3	0.9982	1
				EQQIVIQSSGGLSKDDIENMVK	3	0.9993	1
				GAVVGIDLGTTNSCVAVMEGK	2	0.9998	1
				LLGQFTLIGIPPAPR	2	0.999	1
				LYSPSQIGAFVLMK	2	0.9991	1
				MKETAENYLGHTAK	2	0.9996	1
				MKETAENYLGHTAK	3	0.9788	1
				QAASSLQQASLK	2	0.9994	1
				QAVTNPNNTFYATK	2	0.9998	1
				SDIGEVILVGGMTR	2	0.9973	1
				SQVFSTAADGQTQVEIK	2	0.9998	1
				STNGDTFLGGEDFDQALLR	2	0.9998	2
				STNGDTFLGGEDFDQALLR	3	0.9998	1
				TTPSVVAFTADGER	2	0.9998	2
				VEAVNMAEGIIHDTETK	3	0.991	1
				VQQTVQDLFGR	2	0.9998	2
IPI00007797	FABP5	Fatty acid-binding protein, epidermal	0.995	10.37	1	1	1	2	9423500	6720500	11845500	9263000	9159000	8050000	7044000	6403500	7718000	6375500	8088500	9546500	6363500	6205000	8544500	6945500	7118500	6480000	8072000	10554250	8604500	6723750	7046750	8817500	6284250	7745000	6799250	9.07692e+06	7.52933e+06	6.94283e+06	754492	650798	427750	1.30682e+06	1.12721e+06	740884	14.4	14.97	10.67	-1.2	0.2
IPI00788781	FABP5	Uncharacterized protein	0.995	13.86	1	1	1	2	9423500	6720500	11845500	9263000	9159000	8050000	7044000	6403500	7718000	6375500	8088500	9546500	6363500	6205000	8544500	6945500	7118500	6480000	8072000	10554250	8604500	6723750	7046750	8817500	6284250	7745000	6799250	9.07692e+06	7.52933e+06	6.94283e+06	754492	650798	427750	1.30682e+06	1.12721e+06	740884	14.4	14.97	10.67	-1.2	0.2
				LVVECVMNNVTCTR	2	0.9954	1
IPI00007812	ATP6V1B2	V-type proton ATPase subunit B, brain isoform	1	11.55	3	3	3	1	2746200	2.19584e+06	3.8025e+06	3382195	2.42496e+06	2046905	2.85313e+06	3040025	2909725	2707850	2654975	2406992	2622731	1858760	2.20949e+06	1.60168e+06	1780060	2.53251e+06	2.47102e+06	3.59235e+06	2.23593e+06	2.94658e+06	2.80879e+06	2.53098e+06	2.24075e+06	1905585	2.15628e+06	2.76643e+06	2.76212e+06	2.10087e+06	418497	122220	100641	724858	211691	174316	26.2	7.66	8.3	-1	1
				AVVGEEALTSDDLLYLEFLQK	2	0.9997	1
				GFPGYMYTDLATIYER	2	0.9979	1
				IYPEEMIQTGISAIDGMNSIAR	2	0.999	1
IPI00872898	UBE2V1;TMEM189-UBE2V1	Uncharacterized protein	1	15.53	1	1	1	2	283425	228188	286225	349962	251650	253262	236050	181988	291350	195925	306738	234212	236775	296938	221712	222262	380012	267488	255806	318094	252456	209019	243638	270475	266856	221988	323750	275452	241044	270865	21342.8	17788.2	29444.6	36966.7	30810.1	50999.5	13.42	12.78	18.83	-1.1	0.3
IPI00007847	UBE2V1	Isoform 4 of Ubiquitin-conjugating enzyme E2 variant 1	1	15.53	1	1	1	2	283425	228188	286225	349962	251650	253262	236050	181988	291350	195925	306738	234212	236775	296938	221712	222262	380012	267488	255806	318094	252456	209019	243638	270475	266856	221988	323750	275452	241044	270865	21342.8	17788.2	29444.6	36966.7	30810.1	50999.5	13.42	12.78	18.83	-1.1	0.3
				INMNGVNSSNGVVDPR	2	0.9998	1
IPI00007926	C6orf108	Deoxyribonucleoside 5'-monophosphate N-glycosidase	0.996	9.77	1	1	2	2	4568300	1716400	2749500	1600900	2047050	1192400	1712900	1635400	2146650	1070850	1516050	1695600	1121650	1126700	1841000	1460100	1591050	1629050	3142350	2175200	1619725	1674150	1608750	1605825	1124175	1650550	1610050	2312425	1629575	1.46159e+06	444867	22303.5	169113	770532	38630.8	292912	33.32	2.37	20.04	-1.4	0.3
IPI00967902	C6orf108	26 kDa protein	0.996	7	1	1	2	2	4568300	1716400	2749500	1600900	2047050	1192400	1712900	1635400	2146650	1070850	1516050	1695600	1121650	1126700	1841000	1460100	1591050	1629050	3142350	2175200	1619725	1674150	1608750	1605825	1124175	1650550	1610050	2312425	1629575	1.46159e+06	444867	22303.5	169113	770532	38630.8	292912	33.32	2.37	20.04	-1.4	0.3
				FQVWDYEEGEVEALLDR	2	0.9962	2
IPI00007927	SMC2	Isoform 1 of Structural maintenance of chromosomes protein 2	0.98	2.51	3	3	3	2	146602100	137207300	68799650	73411000	99677050	68874400	47128550	71853350	113291700	85494184	64683200	50669700	96507000	90630186	82227550	83263800	81590950	65532950	141904700	71105325	84275725	59490950	99392942	57676450	93568593	82745675	73561950	99095250	7.21868e+07	8.32921e+07	2.17398e+07	1.36132e+07	5.78188e+06	3.76544e+07	2.35787e+07	1.00145e+07	38	32.66	12.02	-1.4	0.4
IPI00232806	SMC2	Isoform 2 of Structural maintenance of chromosomes protein 2	0.98	2.73	3	3	3	2	146602100	137207300	68799650	73411000	99677050	68874400	47128550	71853350	113291700	85494184	64683200	50669700	96507000	90630186	82227550	83263800	81590950	65532950	141904700	71105325	84275725	59490950	99392942	57676450	93568593	82745675	73561950	99095250	7.21868e+07	8.32921e+07	2.17398e+07	1.36132e+07	5.78188e+06	3.76544e+07	2.35787e+07	1.00145e+07	38	32.66	12.02	-1.4	0.4
				EAEDGAAK	2	0.8277	1
				LQEELSENDKK	2	0.8125	1
				SLEDALAEAQR	2	0.8928	1
IPI00007928	PRPF8	Pre-mRNA-processing-splicing factor 8	1	2.53	3	3	3	1	8154105	7907769	9338183	11078547	7274080	5664274	7876479	7845938	8330790	8158830	5434603	5509657	6353870	5049905	6284075	5378769	6644965	7598838	8030937	10208365	6469177	7.86121e+06	8244810	5472130	5.70189e+06	5831422	7.1219e+06	8.23616e+06	7.19272e+06	6.2184e+06	1.08428e+06	867391	453294	1.87802e+06	1.50236e+06	785128	22.8	20.89	12.63	-1.1	0.5
				GPGNPVPGPLAPLPDYMSEEKLQEK	3	0.9155	1
				GTYFPTWEGLFWEK	2	0.9532	1
				TDMIQALGGVEGILEHTLFK	3	0.9997	1
IPI00007935	PDLIM5	Isoform 1 of PDZ and LIM domain protein 5	0.995	4.03	1	1	1	9	804378	574067	764311	748467	662344	384778	546889	595156	705144	467233	531533	700733	630333	446556	678411	419744	504967	492478	689222	756389	523561	571022	586189	616133	538444	549078	498722	656391	591115	528748	69187.2	13253.3	15323.6	119836	22955.4	26541.2	18.26	3.88	5.02	-1.1	0.4
IPI00103146	PDLIM5	Isoform 3 of PDZ and LIM domain protein 5	0.995	11.21	1	1	1	9	804378	574067	764311	748467	662344	384778	546889	595156	705144	467233	531533	700733	630333	446556	678411	419744	504967	492478	689222	756389	523561	571022	586189	616133	538444	549078	498722	656391	591115	528748	69187.2	13253.3	15323.6	119836	22955.4	26541.2	18.26	3.88	5.02	-1.1	0.4
IPI00552367	PDLIM5	PDZ and LIM domain protein 5 isoform d	0.995	10.26	1	1	1	9	804378	574067	764311	748467	662344	384778	546889	595156	705144	467233	531533	700733	630333	446556	678411	419744	504967	492478	689222	756389	523561	571022	586189	616133	538444	549078	498722	656391	591115	528748	69187.2	13253.3	15323.6	119836	22955.4	26541.2	18.26	3.88	5.02	-1.1	0.4
IPI00553102	PDLIM5	PDZ and LIM domain protein 5 isoform b	0.995	4.93	1	1	1	9	804378	574067	764311	748467	662344	384778	546889	595156	705144	467233	531533	700733	630333	446556	678411	419744	504967	492478	689222	756389	523561	571022	586189	616133	538444	549078	498722	656391	591115	528748	69187.2	13253.3	15323.6	119836	22955.4	26541.2	18.26	3.88	5.02	-1.1	0.4
IPI00942043	PDLIM5	Uncharacterized protein	0.995	10.26	1	1	1	9	804378	574067	764311	748467	662344	384778	546889	595156	705144	467233	531533	700733	630333	446556	678411	419744	504967	492478	689222	756389	523561	571022	586189	616133	538444	549078	498722	656391	591115	528748	69187.2	13253.3	15323.6	119836	22955.4	26541.2	18.26	3.88	5.02	-1.1	0.4
IPI00964290	PDLIM5	Isoform 2 of PDZ and LIM domain protein 5	0.995	10.26	1	1	1	9	804378	574067	764311	748467	662344	384778	546889	595156	705144	467233	531533	700733	630333	446556	678411	419744	504967	492478	689222	756389	523561	571022	586189	616133	538444	549078	498722	656391	591115	528748	69187.2	13253.3	15323.6	119836	22955.4	26541.2	18.26	3.88	5.02	-1.1	0.4
IPI00965261	PDLIM5	9 kDa protein	0.995	28.24	1	1	1	9	804378	574067	764311	748467	662344	384778	546889	595156	705144	467233	531533	700733	630333	446556	678411	419744	504967	492478	689222	756389	523561	571022	586189	616133	538444	549078	498722	656391	591115	528748	69187.2	13253.3	15323.6	119836	22955.4	26541.2	18.26	3.88	5.02	-1.1	0.4
IPI00966347	PDLIM5	cDNA FLJ61541, highly similar to Homo sapiens PDZ and LIM domain 5 (PDLIM5), transcript variant 2, mRNA	0.995	4.97	1	1	1	9	804378	574067	764311	748467	662344	384778	546889	595156	705144	467233	531533	700733	630333	446556	678411	419744	504967	492478	689222	756389	523561	571022	586189	616133	538444	549078	498722	656391	591115	528748	69187.2	13253.3	15323.6	119836	22955.4	26541.2	18.26	3.88	5.02	-1.1	0.4
IPI00966603	PDLIM5	Uncharacterized protein	0.995	3.84	1	1	1	9	804378	574067	764311	748467	662344	384778	546889	595156	705144	467233	531533	700733	630333	446556	678411	419744	504967	492478	689222	756389	523561	571022	586189	616133	538444	549078	498722	656391	591115	528748	69187.2	13253.3	15323.6	119836	22955.4	26541.2	18.26	3.88	5.02	-1.1	0.4
				IGDVVLSIDGINAQGMTHLEAQNK	3	0.9953	1
IPI00007940	ERLIN1	erlin-1	0.999	3.45	1	1	1	3	1443875	4291750	3234750	3547500	3197250	2029375	3114250	1314375	4041000	1211600	3564250	2860500	3034000	2928250	2606500	2499075	2914500	3186250	2.86781e+06	3391125	2.61331e+06	2.21431e+06	2626300	3212375	2981125	2.55279e+06	3050375	2.95742e+06	2.68433e+06	2.86143e+06	228961	289573	155610	396572	501555	269525	13.41	18.68	9.42	-1.1	0.5
IPI00879747	ERLIN1	ER lipid raft associated 1	0.999	4.36	1	1	1	3	1443875	4291750	3234750	3547500	3197250	2029375	3114250	1314375	4041000	1211600	3564250	2860500	3034000	2928250	2606500	2499075	2914500	3186250	2.86781e+06	3391125	2.61331e+06	2.21431e+06	2626300	3212375	2981125	2.55279e+06	3050375	2.95742e+06	2.68433e+06	2.86143e+06	228961	289573	155610	396572	501555	269525	13.41	18.68	9.42	-1.1	0.5
IPI00936931	ERLIN1	Erlin-1	0.999	3.47	1	1	1	3	1443875	4291750	3234750	3547500	3197250	2029375	3114250	1314375	4041000	1211600	3564250	2860500	3034000	2928250	2606500	2499075	2914500	3186250	2.86781e+06	3391125	2.61331e+06	2.21431e+06	2626300	3212375	2981125	2.55279e+06	3050375	2.95742e+06	2.68433e+06	2.86143e+06	228961	289573	155610	396572	501555	269525	13.41	18.68	9.42	-1.1	0.5
				ISEIEDAAFLAR	2	0.9943	1
IPI00008164	PREP	Prolyl endopeptidase	1	9.44	5	5	5	1	50978900	42760100	51576900	41836000	39227600	38410600	46869000	32874900	58391000	39433500	46482200	45890800	41759700	36780200	46553100	42304500	34571500	32923700	46869500	46706450	38819100	39871950	48912250	46186500	39269950	44428800	33747600	4.41317e+07	4.49902e+07	3.91488e+07	2.65671e+06	2.67738e+06	3083992	4.60155e+06	4.63735e+06	5.34163e+06	10.43	10.31	13.64	1	0.8
				HMGGILAVANIR	2	0.8933	1
				ITVPFLEQCPIR	2	0.9905	1
				LWYCDLQQESSGIAGILK	3	0.9915	1
				VLYVQDSLEGEAR	2	0.9997	1
				WMGGAELSDDGR	2	0.9753	1
IPI00008223	RAD23B	UV excision repair protein RAD23 homolog B	1	6.85	2	3	3	2	5652900	5944250	6692150	7038200	4486550	5533500	5600400	4915650	5275500	5139650	5486500	6127900	5537350	5497900	4802950	4454800	4965300	4169700	5798575	6865175	5010025	5258025	5207575	5807200	5517625	4628875	4567500	5.89126e+06	5.42427e+06	4.90467e+06	537537	192020	306991	931041	332588	531724	15.8	6.13	10.84	-1.1	0.5
IPI00642549	RAD23B	cDNA FLJ56531, highly similar to UV excision repair protein RAD23 homolog B	1	6.95	2	3	3	2	5652900	5944250	6692150	7038200	4486550	5533500	5600400	4915650	5275500	5139650	5486500	6127900	5537350	5497900	4802950	4454800	4965300	4169700	5798575	6865175	5010025	5258025	5207575	5807200	5517625	4628875	4567500	5.89126e+06	5.42427e+06	4.90467e+06	537537	192020	306991	931041	332588	531724	15.8	6.13	10.84	-1.1	0.5
				NQPQFQQMR	2	0.9567	1
				QIIQQNPSLLPALLQQIGR	2	0.9996	1
				QIIQQNPSLLPALLQQIGR	3	0.9997	1
IPI00008240	MARS	Methionyl-tRNA synthetase, cytoplasmic	1	6.89	3	3	3	1	23748785	18199695	12573490	13068150	1.10976e+07	11135657	9837831	9925120	13979347	12656019	7789778	7390458	14768064	11545158	12711917	10842422	1.1542e+07	1.01859e+07	20974240	12820820	1.11166e+07	9.88148e+06	13317683	7590118	13156611	1.17772e+07	1.0864e+07	1.49706e+07	1.02631e+07	1.19326e+07	3.04189e+06	1.66438e+06	666372	5.26871e+06	2.88279e+06	1.15419e+06	35.19	28.09	9.67	-1.5	0.2
				AVTNEPEEEELATLSEEEIAMAVTAWEK	3	0.9927	1
				HGNQYIQVNEPWKR	3	0.9974	1
				QWNTLYLCGTDEYGTATETK	2	0.8682	1
IPI00008253	HS1BP3	cDNA FLJ14249 fis, clone OVARC1001200, weakly similar to Mus musculus HS1 binding protein 3	1	6.27	2	2	2	2	6279700	6519800	8781700	6797250	7905650	5191250	6347950	7998850	9120300	6583800	9426650	11448000	8719850	5353000	7106800	5590450	7125350	6923350	6399750	7789475	6548450	7173400	7852050	10437325	7036425	6348625	7024350	6.91256e+06	8.48759e+06	6.80313e+06	440555	994357	227281	763063	1.72228e+06	393662	11.04	20.29	5.79	1.2	0.2
IPI00328868	HS1BP3	HCLS1-binding protein 3	1	4.85	2	2	2	2	6279700	6519800	8781700	6797250	7905650	5191250	6347950	7998850	9120300	6583800	9426650	11448000	8719850	5353000	7106800	5590450	7125350	6923350	6399750	7789475	6548450	7173400	7852050	10437325	7036425	6348625	7024350	6.91256e+06	8.48759e+06	6.80313e+06	440555	994357	227281	763063	1.72228e+06	393662	11.04	20.29	5.79	1.2	0.2
				RAVFNEILR	2	0.9601	1
				SPGAAGLTSR	2	0.996	1
IPI00008274	CAP1	Isoform 1 of Adenylyl cyclase-associated protein 1	1	36.63	10	11	14	1	4.9449e+07	5.1085e+07	5.34307e+07	5.15324e+07	4.10341e+07	4.06121e+07	3.9055e+07	3.84677e+07	4.54506e+07	3.52805e+07	4.47296e+07	4.67772e+07	4.01754e+07	4.10747e+07	4.01732e+07	36709050	3.57002e+07	3.43158e+07	5.0267e+07	5.24815e+07	4.08231e+07	3.87614e+07	4.03656e+07	4.57534e+07	4.0625e+07	3.84411e+07	3.5008e+07	4.78572e+07	4.16268e+07	3.80247e+07	3.57468e+06	2.11465e+06	1634819	6.19153e+06	3.66267e+06	2.83159e+06	12.94	8.8	7.45	-1.1	0.2
				AGAAPYVQAFDSLLAGPVAEYLK	2	0.9998	2
				ALLVTASQCQQPAENK	2	0.9998	2
				HAEMVHTGLK	3	0.999	1
				HVDWVK	2	0.9973	1
				LFNHLSAVSESIQALGWVAMAPKPGPYVK	3	0.9998	1
				LGLVFDDVVGIVEIINSK	2	0.9998	2
				LGLVFDDVVGIVEIINSK	3	0.9998	1
				LGLVFDDVVGIVEIINSKDVK	3	0.9881	1
				LSDLLAPISEQIKEVITFR	3	0.9998	1
				SSLFAQINQGESITHALKHVSDDMK	3	0.9768	1
				VENQENVSNLVIEDTELKQVAYIYK	3	0.959	1
IPI00008380	PPP2CA	Serine/threonine-protein phosphatase 2A catalytic subunit alpha isoform	1	34.95	7	7	7	2	25111500	20785075	30008150	26469975	20868675	14418900	16412175	16574425	21658200	20572875	20097250	20475800	16153900	18635775	18244550	16332050	19261875	17744125	2.29483e+07	2.82391e+07	1.76438e+07	16493300	2.11155e+07	20286525	1.73948e+07	17288300	18503000	2.29437e+07	1.92985e+07	1.77287e+07	3.05859e+06	1.42285e+06	388363	5297639	2.46444e+06	672665	23.09	12.77	3.79	-1.2	0.3
IPI00815784	PPP2CA	Serine/threonine-protein phosphatase	1	34.95	7	7	7	2	25111500	20785075	30008150	26469975	20868675	14418900	16412175	16574425	21658200	20572875	20097250	20475800	16153900	18635775	18244550	16332050	19261875	17744125	2.29483e+07	2.82391e+07	1.76438e+07	16493300	2.11155e+07	20286525	1.73948e+07	17288300	18503000	2.29437e+07	1.92985e+07	1.77287e+07	3.05859e+06	1.42285e+06	388363	5297639	2.46444e+06	672665	23.09	12.77	3.79	-1.2	0.3
				AHQLVMEGYNWCHDR	3	0.9997	1
				CGNQAAIMELDDTLK	2	0.9973	1
				ELDQWIEQLNECK	2	0.9993	1
				GAGYTFGQDISETFNHANGLTLVSR	3	0.9988	1
				NVVTIFSAPNYCYR	2	0.9996	1
				SPDTNYLFMGDYVDR	2	0.9998	1
				YSFLQFDPAPR	2	0.9997	1
IPI00008418	DIABLO	Diablo homolog, mitochondrial precursor	0.965	6.35	1	1	1	4	892475	640350	1442600	1218250	1060425	876500	770100	582825	948125	1001225	1193575	1023350	1048525	576050	875950	630150	866150	1087800	766412	1330425	968462	676462	974675	1.10846e+06	812288	753050	976975	1.02177e+06	919867	847438	164983	127683	66988.2	285760	221154	116027	27.97	24.04	13.69	-1.1	0.7
IPI00148255	DIABLO	diablo isoform 3 precursor	0.965	10.26	1	1	1	4	892475	640350	1442600	1218250	1060425	876500	770100	582825	948125	1001225	1193575	1023350	1048525	576050	875950	630150	866150	1087800	766412	1330425	968462	676462	974675	1.10846e+06	812288	753050	976975	1.02177e+06	919867	847438	164983	127683	66988.2	285760	221154	116027	27.97	24.04	13.69	-1.1	0.7
IPI00219865	DIABLO	Isoform 2 of Diablo homolog, mitochondrial	0.965	10.75	1	1	1	4	892475	640350	1442600	1218250	1060425	876500	770100	582825	948125	1001225	1193575	1023350	1048525	576050	875950	630150	866150	1087800	766412	1330425	968462	676462	974675	1.10846e+06	812288	753050	976975	1.02177e+06	919867	847438	164983	127683	66988.2	285760	221154	116027	27.97	24.04	13.69	-1.1	0.7
IPI00789460	DIABLO	19 kDa protein	0.965	12.05	1	1	1	4	892475	640350	1442600	1218250	1060425	876500	770100	582825	948125	1001225	1193575	1023350	1048525	576050	875950	630150	866150	1087800	766412	1330425	968462	676462	974675	1.10846e+06	812288	753050	976975	1.02177e+06	919867	847438	164983	127683	66988.2	285760	221154	116027	27.97	24.04	13.69	-1.1	0.7
				TQEEGEERAESEQEAYLRED	3	0.9646	1
IPI00008433	RPS5	40S ribosomal protein S5	1	21.08	3	4	5	1	32002800	28525300	27241300	27385100	27564900	21068000	24897900	31275800	30658200	22383700	26781000	29969900	28657100	21716400	23213700	22005000	24697000	26587500	30264050	27313200	24316450	28086850	26520950	28375450	25186750	22609350	25642250	27297900	2.76611e+07	24479450	1.71694e+06	576122	944250	2.97383e+06	997873	1.63549e+06	10.89	3.61	6.68	1	0.9
				LTNSMMMHGR	2	0.9996	1
				LTNSMMMHGR	3	0.9562	1
				VNQAIWLLCTGAR	2	0.9985	1
				WSTDDVQINDISLQDYIAVK	2	0.9998	2
IPI00008438	RPS10	40S ribosomal protein S10	1	23.03	3	3	3	2	21157500	1.71683e+07	2.05478e+07	1.77217e+07	1.17444e+07	1.12085e+07	12973800	1.22281e+07	12948000	15199400	1.0179e+07	9.93098e+06	10269150	8.46282e+06	8863450	8705400	14149350	11076350	1.91629e+07	19134775	1.14764e+07	1.2601e+07	14073700	1.0055e+07	9.36598e+06	8784425	12612850	1.65914e+07	1.22432e+07	1.02544e+07	2557481	1.17381e+06	1.19111e+06	4429687	2.0331e+06	2.06306e+06	26.7	16.61	20.12	-1.4	0.2
IPI00749512	RPS10	Ribosomal protein S10 variant (Fragment)	1	21.84	3	3	3	2	21157500	1.71683e+07	2.05478e+07	1.77217e+07	1.17444e+07	1.12085e+07	12973800	1.22281e+07	12948000	15199400	1.0179e+07	9.93098e+06	10269150	8.46282e+06	8863450	8705400	14149350	11076350	1.91629e+07	19134775	1.14764e+07	1.2601e+07	14073700	1.0055e+07	9.36598e+06	8784425	12612850	1.65914e+07	1.22432e+07	1.02544e+07	2557481	1.17381e+06	1.19111e+06	4429687	2.0331e+06	2.06306e+06	26.7	16.61	20.12	-1.4	0.2
				AEAGAGSATEFQFR	2	0.9993	1
				HFYWYLTNEGIQYLR	2	0.9993	1
				IAIYELLFK	2	0.9997	1
IPI00008454	DNAJB11	DnaJ homolog subfamily B member 11	1	7.82	3	3	3	1	2.1083e+07	1.7704e+07	15560800	1.90541e+07	1.57475e+07	1.4833e+07	17097200	1.48963e+07	1.65118e+07	13018000	1.88401e+07	1.65183e+07	17582300	16841600	1.4612e+07	1.32851e+07	1.72249e+07	1.71599e+07	1.93935e+07	1.73074e+07	1.52902e+07	1.59967e+07	1.47649e+07	1.76792e+07	17211950	13948550	1.71924e+07	1.73304e+07	1.61469e+07	1.61176e+07	1.18456e+06	844617	1.08455e+06	2.05172e+06	1.46292e+06	1.8785e+06	11.84	9.06	11.65	-1.1	0.5
				FQDLGAAYEVLSDSEK	2	0.9796	1
				FQDLGAAYEVLSDSEKR	3	0.9996	1
				TLEVEIEPGVR	2	0.9929	1
IPI00008455	MYO6	Isoform 2 of Myosin-VI	1	6.02	5	5	6	7	1.01977e+07	9109900	9.38626e+06	1.05471e+07	7118600	6149400	8.49727e+06	6.37949e+06	8.69846e+06	9.95153e+06	6.74644e+06	7328400	7.18621e+06	6.30156e+06	6.60093e+06	6278700	6.67873e+06	6.84239e+06	9.65379e+06	9966700	6634000	7.43838e+06	9.32499e+06	7.03742e+06	6.74389e+06	6.43981e+06	6.76056e+06	8.7515e+06	7.9336e+06	6.64809e+06	1.06259e+06	705260	104247	1.84047e+06	1221547	180561	21.03	15.4	2.72	-1.1	0.6
IPI00069126	MYO6	Isoform 1 of Myosin-VI	1	5.91	5	5	6	7	1.01977e+07	9109900	9.38626e+06	1.05471e+07	7118600	6149400	8.49727e+06	6.37949e+06	8.69846e+06	9.95153e+06	6.74644e+06	7328400	7.18621e+06	6.30156e+06	6.60093e+06	6278700	6.67873e+06	6.84239e+06	9.65379e+06	9966700	6634000	7.43838e+06	9.32499e+06	7.03742e+06	6.74389e+06	6.43981e+06	6.76056e+06	8.7515e+06	7.9336e+06	6.64809e+06	1.06259e+06	705260	104247	1.84047e+06	1221547	180561	21.03	15.4	2.72	-1.1	0.6
IPI00642722	MYO6	Isoform 5 of Myosin-VI	1	6.07	5	5	6	7	1.01977e+07	9109900	9.38626e+06	1.05471e+07	7118600	6149400	8.49727e+06	6.37949e+06	8.69846e+06	9.95153e+06	6.74644e+06	7328400	7.18621e+06	6.30156e+06	6.60093e+06	6278700	6.67873e+06	6.84239e+06	9.65379e+06	9966700	6634000	7.43838e+06	9.32499e+06	7.03742e+06	6.74389e+06	6.43981e+06	6.76056e+06	8.7515e+06	7.9336e+06	6.64809e+06	1.06259e+06	705260	104247	1.84047e+06	1221547	180561	21.03	15.4	2.72	-1.1	0.6
IPI00816452	MYO6	Isoform 3 of Myosin-VI	1	5.87	5	5	6	7	1.01977e+07	9109900	9.38626e+06	1.05471e+07	7118600	6149400	8.49727e+06	6.37949e+06	8.69846e+06	9.95153e+06	6.74644e+06	7328400	7.18621e+06	6.30156e+06	6.60093e+06	6278700	6.67873e+06	6.84239e+06	9.65379e+06	9966700	6634000	7.43838e+06	9.32499e+06	7.03742e+06	6.74389e+06	6.43981e+06	6.76056e+06	8.7515e+06	7.9336e+06	6.64809e+06	1.06259e+06	705260	104247	1.84047e+06	1221547	180561	21.03	15.4	2.72	-1.1	0.6
IPI00816461	MYO6	Isoform 4 of Myosin-VI	1	5.91	5	5	6	7	1.01977e+07	9109900	9.38626e+06	1.05471e+07	7118600	6149400	8.49727e+06	6.37949e+06	8.69846e+06	9.95153e+06	6.74644e+06	7328400	7.18621e+06	6.30156e+06	6.60093e+06	6278700	6.67873e+06	6.84239e+06	9.65379e+06	9966700	6634000	7.43838e+06	9.32499e+06	7.03742e+06	6.74389e+06	6.43981e+06	6.76056e+06	8.7515e+06	7.9336e+06	6.64809e+06	1.06259e+06	705260	104247	1.84047e+06	1221547	180561	21.03	15.4	2.72	-1.1	0.6
IPI00844172	MYO6	Myosin	1	6.07	5	5	6	7	1.01977e+07	9109900	9.38626e+06	1.05471e+07	7118600	6149400	8.49727e+06	6.37949e+06	8.69846e+06	9.95153e+06	6.74644e+06	7328400	7.18621e+06	6.30156e+06	6.60093e+06	6278700	6.67873e+06	6.84239e+06	9.65379e+06	9966700	6634000	7.43838e+06	9.32499e+06	7.03742e+06	6.74389e+06	6.43981e+06	6.76056e+06	8.7515e+06	7.9336e+06	6.64809e+06	1.06259e+06	705260	104247	1.84047e+06	1221547	180561	21.03	15.4	2.72	-1.1	0.6
IPI00941711	MYO6	149 kDa protein	1	5.91	5	5	6	7	1.01977e+07	9109900	9.38626e+06	1.05471e+07	7118600	6149400	8.49727e+06	6.37949e+06	8.69846e+06	9.95153e+06	6.74644e+06	7328400	7.18621e+06	6.30156e+06	6.60093e+06	6278700	6.67873e+06	6.84239e+06	9.65379e+06	9966700	6634000	7.43838e+06	9.32499e+06	7.03742e+06	6.74389e+06	6.43981e+06	6.76056e+06	8.7515e+06	7.9336e+06	6.64809e+06	1.06259e+06	705260	104247	1.84047e+06	1221547	180561	21.03	15.4	2.72	-1.1	0.6
				CGGIQYLQNAIESR	2	0.9969	1
				EGLGVNEVHYVDNQDCIDLIEAK	3	0.8597	1
				GTVIKVPLKVEQANNAR	3	0.9963	1
				IQAEVEAQLAR	2	0.9987	2
				SSEELLSALQK	2	0.9995	1
IPI00008475	HMGCS1	Hydroxymethylglutaryl-CoA synthase, cytoplasmic	0.999	2.31	1	1	1	1	6864200	3643800	6442100	4687900	3727800	4527800	3534900	4563000	4284500	3115300	4689700	4261300	2928000	3965800	3214500	5299900	2918500	5205200	5254000	5565000	4127800	4048950	3699900	4475500	3446900	4257200	4061850	4.98227e+06	4.07478e+06	3.92198e+06	436564	224269	244144	756152	388445	422869	15.18	9.53	10.78	-1.2	0.1
				LSIQCYLSALDR	2	0.9923	1
IPI00008485	ACO1	Cytoplasmic aconitate hydratase	1	3.49	2	2	2	1	10517600	6508400	12895600	12502600	9020400	5401050	7618300	9281800	8768100	6525100	6519200	7318250	9085050	5404750	6568700	7706500	6848050	6456200	8513000	12699100	7210725	8450050	7646600	6918725	7244900	7137600	6652125	9474275	7.67179e+06	7.01154e+06	1.65566e+06	442235	182358	2.86768e+06	765973	315854	30.27	9.98	4.5	-1.2	0.4
				FVEFFGPGVAQLSIADR	2	0.9989	1
				YQQAGLPLIVLAGK	2	0.9272	1
IPI00008494	ICAM1	Intercellular adhesion molecule 1	0.971	4.7	2	2	2	2	5220450	4822500	3659650	5744800	4098050	3236050	3818900	5135450	4255750	4819900	4548250	3272750	3483750	3538850	3346950	3281300	3183150	4535400	5021475	4702225	3667050	4477175	4537825	3910500	3511300	3314125	3859275	4.46358e+06	4308500	3.56157e+06	408791	199769	159366	708046	346010	276029	15.86	8.03	7.75	-1	0.8
IPI00642425	ICAM1	Intercelular adhesion molecule 1	0.971	5.21	2	2	2	2	5220450	4822500	3659650	5744800	4098050	3236050	3818900	5135450	4255750	4819900	4548250	3272750	3483750	3538850	3346950	3281300	3183150	4535400	5021475	4702225	3667050	4477175	4537825	3910500	3511300	3314125	3859275	4.46358e+06	4308500	3.56157e+06	408791	199769	159366	708046	346010	276029	15.86	8.03	7.75	-1	0.8
				TFLTVYWTPER	2	0.8616	1
				VTLNGVPAQPLGPR	2	0.8088	1
IPI00008524	PABPC1	Isoform 1 of Polyadenylate-binding protein 1	1	21.07	11	11	12	3	4.13454e+07	3.21353e+07	4.19477e+07	39274040	3.25154e+07	2.84281e+07	3.05802e+07	3.28843e+07	3.74503e+07	3.00494e+07	3.35621e+07	3.38265e+07	3.29144e+07	3.41045e+07	3.32123e+07	3.33137e+07	3.73752e+07	3.41121e+07	3.67403e+07	4.06109e+07	3.04718e+07	3.17322e+07	3.37499e+07	3.36943e+07	3.35094e+07	3.3263e+07	3.57436e+07	3.5941e+07	3.30588e+07	3.4172e+07	2.95407e+06	663479	789019	5.1166e+06	1.14918e+06	1.36662e+06	14.24	3.48	4	-1.1	0.4
IPI00410017	PABPC1	Isoform 2 of Polyadenylate-binding protein 1	1	24.5	11	11	12	3	4.13454e+07	3.21353e+07	4.19477e+07	39274040	3.25154e+07	2.84281e+07	3.05802e+07	3.28843e+07	3.74503e+07	3.00494e+07	3.35621e+07	3.38265e+07	3.29144e+07	3.41045e+07	3.32123e+07	3.33137e+07	3.73752e+07	3.41121e+07	3.67403e+07	4.06109e+07	3.04718e+07	3.17322e+07	3.37499e+07	3.36943e+07	3.35094e+07	3.3263e+07	3.57436e+07	3.5941e+07	3.30588e+07	3.4172e+07	2.95407e+06	663479	789019	5.1166e+06	1.14918e+06	1.36662e+06	14.24	3.48	4	-1.1	0.4
IPI00796945	PABPC1	cDNA FLJ37875 fis, clone BRSSN2018771, highly similar to Poly(A)-binding protein 1	1	21.07	11	11	12	3	4.13454e+07	3.21353e+07	4.19477e+07	39274040	3.25154e+07	2.84281e+07	3.05802e+07	3.28843e+07	3.74503e+07	3.00494e+07	3.35621e+07	3.38265e+07	3.29144e+07	3.41045e+07	3.32123e+07	3.33137e+07	3.73752e+07	3.41121e+07	3.67403e+07	4.06109e+07	3.04718e+07	3.17322e+07	3.37499e+07	3.36943e+07	3.35094e+07	3.3263e+07	3.57436e+07	3.5941e+07	3.30588e+07	3.4172e+07	2.95407e+06	663479	789019	5.1166e+06	1.14918e+06	1.36662e+06	14.24	3.48	4	-1.1	0.4
				AKEFTNVYIK	3	0.9995	1
				ALDTMNFDVIK	2	0.9997	2
				EFSPFGTITSAK	2	0.9177	1
				FSPAGPILSIR	2	0.9929	1
				GFGFVSFER	2	0.9989	1
				ITGMLLEIDNSELLHMLESPESLR	3	0.9998	1
				IVATKPLYVALAQR	3	0.9909	1
				KEFSPFGTITSAK	2	0.9808	1
				SGVGNIFIK	2	0.9985	1
				SKVDEAVAVLQAHQAK	2	0.9537	1
				SLGYAYVNFQQPADAER	2	0.9998	1
IPI00008527	RPLP1	60S acidic ribosomal protein P1	0.998	14.04	1	1	2	1	16687000	13427000	18690000	18654000	13450000	12477000	13995000	12567000	14987000	12904000	14415000	15380000	14877000	12931000	14572000	14153000	13371000	13120000	15057000	18672000	12963500	13281000	13945500	14897500	13904000	14362500	13245500	1.55642e+07	1.40413e+07	1.38373e+07	1.6673e+06	469097	324168	2.88785e+06	812500	561476	18.55	5.79	4.06	-1.1	0.4
				AAGVNVEPFWPGLFAK	2	0.9984	2
IPI00008529	RPLP2	60S acidic ribosomal protein P2	1	60	5	6	7	1	86788400	64510500	92483600	84278600	70113400	62537800	75592700	70742000	82505900	70218300	79224500	83536900	69527100	64140500	74057900	68120000	73303600	71182100	75649450	88381100	66325600	73167350	76362100	81380700	66833800	71088950	72242850	7.67854e+07	76970050	70055200	6.39216e+06	2.3904e+06	1.64478e+06	1.10715e+07	4.14029e+06	2848848	14.42	5.38	4.07	1	1
				ILDSVGIEADDDRLNK	2	0.9998	2
				ILDSVGIEADDDRLNK	3	0.9978	1
				LASVPAGGAVAVSAAPGSAAPAAGSAPAAAEEK	3	0.9984	1
				NIEDVIAQGIGK	2	0.9987	1
				VISELNGK	2	0.9515	1
				VISELNGKNIEDVIAQGIGK	3	0.9997	1
IPI00008530	RPLP0	60S acidic ribosomal protein P0	1	19.24	5	5	8	1	2.47658e+07	1.96784e+07	2.59058e+07	2.2191e+07	2.0035e+07	1.73927e+07	2.0573e+07	16029356	2.31445e+07	1.97746e+07	1.94209e+07	1.8497e+07	2.09106e+07	18822678	1.87637e+07	1.75152e+07	2.12403e+07	2.28121e+07	2.22221e+07	24048419	1.87138e+07	1.83012e+07	21459506	1.89589e+07	1.98666e+07	1.81395e+07	2.20262e+07	2.16614e+07	1.95732e+07	2.00108e+07	1.56527e+06	962073	1.12431e+06	2.71113e+06	1.66636e+06	1.94737e+06	12.52	8.51	9.73	-1.1	0.3
				GNVGFVFTK	2	0.9981	1
				GTIEILSDVQLIK	2	0.9998	2
				IIQLLDDYPK	2	0.9996	2
				TSFFQALGITTK	2	0.9998	2
				VLALSVETDYTFPLAEK	2	0.9995	1
IPI00008557	IGF2BP1	Insulin-like growth factor 2 mRNA-binding protein 1	1	2.25	1	1	1	3	2.65482e+06	2011000	3.05636e+06	2.34918e+06	1.67127e+06	1875000	2.07573e+06	2.63236e+06	1.90991e+06	1.85918e+06	998091	1.05536e+06	1.93418e+06	1.54509e+06	1.69182e+06	2.11391e+06	1.68991e+06	1.74927e+06	2.33291e+06	2.70277e+06	1.77314e+06	2.35405e+06	1.88455e+06	1.02673e+06	1.73964e+06	1.90286e+06	1.71959e+06	2.26961e+06	1.75511e+06	1.78736e+06	270223	388591	58039.2	468040	673060	100527	20.62	38.35	5.62	-1.3	0.3
IPI00930694	IGF2BP1	insulin-like growth factor 2 mRNA-binding protein 1 isoform 2	1	2.97	1	1	1	3	2.65482e+06	2011000	3.05636e+06	2.34918e+06	1.67127e+06	1875000	2.07573e+06	2.63236e+06	1.90991e+06	1.85918e+06	998091	1.05536e+06	1.93418e+06	1.54509e+06	1.69182e+06	2.11391e+06	1.68991e+06	1.74927e+06	2.33291e+06	2.70277e+06	1.77314e+06	2.35405e+06	1.88455e+06	1.02673e+06	1.73964e+06	1.90286e+06	1.71959e+06	2.26961e+06	1.75511e+06	1.78736e+06	270223	388591	58039.2	468040	673060	100527	20.62	38.35	5.62	-1.3	0.3
IPI00165467	IGF2BP3	Isoform 2 of Insulin-like growth factor 2 mRNA-binding protein 3	1	6.57	1	1	1	3	2.65482e+06	2011000	3.05636e+06	2.34918e+06	1.67127e+06	1875000	2.07573e+06	2.63236e+06	1.90991e+06	1.85918e+06	998091	1.05536e+06	1.93418e+06	1.54509e+06	1.69182e+06	2.11391e+06	1.68991e+06	1.74927e+06	2.33291e+06	2.70277e+06	1.77314e+06	2.35405e+06	1.88455e+06	1.02673e+06	1.73964e+06	1.90286e+06	1.71959e+06	2.26961e+06	1.75511e+06	1.78736e+06	270223	388591	58039.2	468040	673060	100527	20.62	38.35	5.62	-1.3	0.3
				MVIITGPPEAQFK	2	0.9992	1
IPI00008575	KHDRBS1	Isoform 1 of KH domain-containing, RNA-binding, signal transduction-associated protein 1	0.998	6.77	3	3	3	3	2.14864e+07	16175100	2.29958e+07	21730800	17066700	14614700	21052000	1.8991e+07	1.94972e+07	17087300	20995600	1.94899e+07	1.85795e+07	1.53254e+07	1.65258e+07	15872600	1.90159e+07	1.82569e+07	1.88308e+07	2.23633e+07	15840700	2.00215e+07	1.82922e+07	2.02428e+07	1.69524e+07	1.61992e+07	18636400	1.90116e+07	1.95188e+07	1.72627e+07	1.88509e+06	616615	720454	3265066	1.06801e+06	1247863	17.17	5.47	7.23	1	0.8
IPI00385834	KHDRBS1	Isoform 2 of KH domain-containing, RNA-binding, signal transduction-associated protein 1	0.998	7.18	3	3	3	3	2.14864e+07	16175100	2.29958e+07	21730800	17066700	14614700	21052000	1.8991e+07	1.94972e+07	17087300	20995600	1.94899e+07	1.85795e+07	1.53254e+07	1.65258e+07	15872600	1.90159e+07	1.82569e+07	1.88308e+07	2.23633e+07	15840700	2.00215e+07	1.82922e+07	2.02428e+07	1.69524e+07	1.61992e+07	18636400	1.90116e+07	1.95188e+07	1.72627e+07	1.88509e+06	616615	720454	3265066	1.06801e+06	1247863	17.17	5.47	7.23	1	0.8
IPI00479209	KHDRBS1	cDNA FLJ54590, highly similar to KH domain-containing, RNA-binding, signaltransduction-associated protein 1	0.998	7.09	3	3	3	3	2.14864e+07	16175100	2.29958e+07	21730800	17066700	14614700	21052000	1.8991e+07	1.94972e+07	17087300	20995600	1.94899e+07	1.85795e+07	1.53254e+07	1.65258e+07	15872600	1.90159e+07	1.82569e+07	1.88308e+07	2.23633e+07	15840700	2.00215e+07	1.82922e+07	2.02428e+07	1.69524e+07	1.61992e+07	18636400	1.90116e+07	1.95188e+07	1.72627e+07	1.88509e+06	616615	720454	3265066	1.06801e+06	1247863	17.17	5.47	7.23	1	0.8
				FNFVGK	2	0.8971	1
				ILGPQGNTIK	2	0.902	1
				KDDEENYLDLFSHK	3	0.9947	1
IPI00008613	IFI35	Isoform 1 of Interferon-induced 35 kDa protein	0.998	5.59	1	1	1	3	249019	220330	350233	193922	229783	202560	252924	256312	196935	221588	176018	278189	238048	233980	196060	246596	218107	251243	234674	272078	216172	254618	209261	227104	236014	221328	234675	240975	230328	230672	16443.3	13192.3	4688.2	28480.6	22849.7	8120.2	11.82	9.92	3.52	-1	0.6
IPI00218475	IFI35	Isoform 2 of Interferon-induced 35 kDa protein	0.998	5.56	1	1	1	3	249019	220330	350233	193922	229783	202560	252924	256312	196935	221588	176018	278189	238048	233980	196060	246596	218107	251243	234674	272078	216172	254618	209261	227104	236014	221328	234675	240975	230328	230672	16443.3	13192.3	4688.2	28480.6	22849.7	8120.2	11.82	9.92	3.52	-1	0.6
IPI00971063	IFI35	Interferon-induced 35 kDa protein (IFP 35). Isoform 2	0.998	5.56	1	1	1	3	249019	220330	350233	193922	229783	202560	252924	256312	196935	221588	176018	278189	238048	233980	196060	246596	218107	251243	234674	272078	216172	254618	209261	227104	236014	221328	234675	240975	230328	230672	16443.3	13192.3	4688.2	28480.6	22849.7	8120.2	11.82	9.92	3.52	-1	0.6
				LSEEELLDKLEIFFGK	3	0.9982	1
IPI00008692	KRT36	Isoform 1 of Keratin, type I cuticular Ha6	0.927	2.36	1	1	1	1	9544000	7186800	7838400	12353000	6875500	10042000	7682300	7132500	11409000	7632900	8362800	8406500	8028400	12073000	15066000	7886500	10420000	9951400	8365400	10095700	8458750	7407400	9520950	8384650	10050700	11476250	10185700	8.97328e+06	8.43767e+06	1.05709e+07	561855	610705	454358	973161	1.05777e+06	786971	10.85	12.54	7.44	-1.1	0.6
				GLCGTAGGISR	2	0.9274	1
IPI00008714	ANXA9	Annexin A9	1	13.33	3	4	4	1	51346000	47534100	51316800	57280800	42522600	33503300	29831700	32167800	47246300	34958800	30394200	28646700	37088500	31951600	31844800	36501100	39439100	41263000	49440050	54298800	38012950	30999750	41102550	29520450	34520050	34172950	40351050	47250600	33874250	3.6348e+07	4.82709e+06	3.63929e+06	2.00402e+06	8.36077e+06	6.30344e+06	3.47107e+06	17.69	18.61	9.55	-1.4	0.09
				DSYSGIIDYNLAEQDVQALQR	2	0.9997	1
				DSYSGIIDYNLAEQDVQALQR	3	0.9632	1
				SLQAALSGNLER	2	0.9919	1
				STGQELEEAVQNR	2	0.9202	1
IPI00008756	DST	cDNA FLJ59296, highly similar to Bullous pemphigoid antigen 1 isoforms1/2/3/4/5/8	0.995	0.56	2	2	2	9	1.40391e+06	1306500	1.77504e+06	1.72583e+06	1.31812e+06	1.06976e+06	1.39451e+06	1.24907e+06	1.65492e+06	1.12383e+06	1.23721e+06	1.32746e+06	1.07839e+06	1184200	1.28926e+06	1.13227e+06	1.22153e+06	1.35643e+06	1.35521e+06	1.75044e+06	1.19394e+06	1.32179e+06	1.38938e+06	1.28233e+06	1.13129e+06	1.21076e+06	1.28898e+06	1.43319e+06	1.33117e+06	1.21035e+06	165313	31254.8	45521.3	286330	54134.9	78845.3	19.98	4.07	6.51	-1.1	0.6
IPI00074148	DST	Dystonin	0.995	0.56	2	2	2	9	1.40391e+06	1306500	1.77504e+06	1.72583e+06	1.31812e+06	1.06976e+06	1.39451e+06	1.24907e+06	1.65492e+06	1.12383e+06	1.23721e+06	1.32746e+06	1.07839e+06	1184200	1.28926e+06	1.13227e+06	1.22153e+06	1.35643e+06	1.35521e+06	1.75044e+06	1.19394e+06	1.32179e+06	1.38938e+06	1.28233e+06	1.13129e+06	1.21076e+06	1.28898e+06	1.43319e+06	1.33117e+06	1.21035e+06	165313	31254.8	45521.3	286330	54134.9	78845.3	19.98	4.07	6.51	-1.1	0.6
IPI00293251	DST	Isoform 2 of Bullous pemphigoid antigen 1	0.995	0.6	2	2	2	9	1.40391e+06	1306500	1.77504e+06	1.72583e+06	1.31812e+06	1.06976e+06	1.39451e+06	1.24907e+06	1.65492e+06	1.12383e+06	1.23721e+06	1.32746e+06	1.07839e+06	1184200	1.28926e+06	1.13227e+06	1.22153e+06	1.35643e+06	1.35521e+06	1.75044e+06	1.19394e+06	1.32179e+06	1.38938e+06	1.28233e+06	1.13129e+06	1.21076e+06	1.28898e+06	1.43319e+06	1.33117e+06	1.21035e+06	165313	31254.8	45521.3	286330	54134.9	78845.3	19.98	4.07	6.51	-1.1	0.6
IPI00642259	DST	Isoform 1 of Bullous pemphigoid antigen 1	0.995	0.41	2	2	2	9	1.40391e+06	1306500	1.77504e+06	1.72583e+06	1.31812e+06	1.06976e+06	1.39451e+06	1.24907e+06	1.65492e+06	1.12383e+06	1.23721e+06	1.32746e+06	1.07839e+06	1184200	1.28926e+06	1.13227e+06	1.22153e+06	1.35643e+06	1.35521e+06	1.75044e+06	1.19394e+06	1.32179e+06	1.38938e+06	1.28233e+06	1.13129e+06	1.21076e+06	1.28898e+06	1.43319e+06	1.33117e+06	1.21035e+06	165313	31254.8	45521.3	286330	54134.9	78845.3	19.98	4.07	6.51	-1.1	0.6
IPI00645369	DST	Dystonin	0.995	0.55	2	2	2	9	1.40391e+06	1306500	1.77504e+06	1.72583e+06	1.31812e+06	1.06976e+06	1.39451e+06	1.24907e+06	1.65492e+06	1.12383e+06	1.23721e+06	1.32746e+06	1.07839e+06	1184200	1.28926e+06	1.13227e+06	1.22153e+06	1.35643e+06	1.35521e+06	1.75044e+06	1.19394e+06	1.32179e+06	1.38938e+06	1.28233e+06	1.13129e+06	1.21076e+06	1.28898e+06	1.43319e+06	1.33117e+06	1.21035e+06	165313	31254.8	45521.3	286330	54134.9	78845.3	19.98	4.07	6.51	-1.1	0.6
IPI00956256	DST	Isoform 6 of Bullous pemphigoid antigen 1	0.995	0.4	2	2	2	9	1.40391e+06	1306500	1.77504e+06	1.72583e+06	1.31812e+06	1.06976e+06	1.39451e+06	1.24907e+06	1.65492e+06	1.12383e+06	1.23721e+06	1.32746e+06	1.07839e+06	1184200	1.28926e+06	1.13227e+06	1.22153e+06	1.35643e+06	1.35521e+06	1.75044e+06	1.19394e+06	1.32179e+06	1.38938e+06	1.28233e+06	1.13129e+06	1.21076e+06	1.28898e+06	1.43319e+06	1.33117e+06	1.21035e+06	165313	31254.8	45521.3	286330	54134.9	78845.3	19.98	4.07	6.51	-1.1	0.6
IPI00956289	DST	Isoform 5 of Bullous pemphigoid antigen 1	0.995	0.42	2	2	2	9	1.40391e+06	1306500	1.77504e+06	1.72583e+06	1.31812e+06	1.06976e+06	1.39451e+06	1.24907e+06	1.65492e+06	1.12383e+06	1.23721e+06	1.32746e+06	1.07839e+06	1184200	1.28926e+06	1.13227e+06	1.22153e+06	1.35643e+06	1.35521e+06	1.75044e+06	1.19394e+06	1.32179e+06	1.38938e+06	1.28233e+06	1.13129e+06	1.21076e+06	1.28898e+06	1.43319e+06	1.33117e+06	1.21035e+06	165313	31254.8	45521.3	286330	54134.9	78845.3	19.98	4.07	6.51	-1.1	0.6
IPI00956701	DST	Isoform 4 of Bullous pemphigoid antigen 1	0.995	0.43	2	2	2	9	1.40391e+06	1306500	1.77504e+06	1.72583e+06	1.31812e+06	1.06976e+06	1.39451e+06	1.24907e+06	1.65492e+06	1.12383e+06	1.23721e+06	1.32746e+06	1.07839e+06	1184200	1.28926e+06	1.13227e+06	1.22153e+06	1.35643e+06	1.35521e+06	1.75044e+06	1.19394e+06	1.32179e+06	1.38938e+06	1.28233e+06	1.13129e+06	1.21076e+06	1.28898e+06	1.43319e+06	1.33117e+06	1.21035e+06	165313	31254.8	45521.3	286330	54134.9	78845.3	19.98	4.07	6.51	-1.1	0.6
IPI00973117	DST	616 kDa protein	0.995	0.58	2	2	2	9	1.40391e+06	1306500	1.77504e+06	1.72583e+06	1.31812e+06	1.06976e+06	1.39451e+06	1.24907e+06	1.65492e+06	1.12383e+06	1.23721e+06	1.32746e+06	1.07839e+06	1184200	1.28926e+06	1.13227e+06	1.22153e+06	1.35643e+06	1.35521e+06	1.75044e+06	1.19394e+06	1.32179e+06	1.38938e+06	1.28233e+06	1.13129e+06	1.21076e+06	1.28898e+06	1.43319e+06	1.33117e+06	1.21035e+06	165313	31254.8	45521.3	286330	54134.9	78845.3	19.98	4.07	6.51	-1.1	0.6
				KEQLSEALQTIQLFLAK	2	0.9215	1
				VGGGWMALDEFLVK	2	0.9489	1
IPI00152326	GSTM1	Isoform 2 of Glutathione S-transferase Mu 1	0.995	16.57	2	2	2	5	816790	760929	894533	1.05504e+06	803198	740034	781667	777423	1.06507e+06	877102	890543	758819	909829	779477	878982	758977	825906	758192	788860	974786	771616	779545	971088	824681	844653	818980	792049	845087	858438	818560	65040.3	57812.4	15187	112653	100134	26304.6	13.33	11.66	3.21	1	0.9
IPI00218831	GSTM1	Isoform 1 of Glutathione S-transferase Mu 1	0.995	13.76	2	2	2	5	816790	760929	894533	1.05504e+06	803198	740034	781667	777423	1.06507e+06	877102	890543	758819	909829	779477	878982	758977	825906	758192	788860	974786	771616	779545	971088	824681	844653	818980	792049	845087	858438	818560	65040.3	57812.4	15187	112653	100134	26304.6	13.33	11.66	3.21	1	0.9
IPI00640363	GSTM1	Uncharacterized protein	0.995	20.13	2	2	2	5	816790	760929	894533	1.05504e+06	803198	740034	781667	777423	1.06507e+06	877102	890543	758819	909829	779477	878982	758977	825906	758192	788860	974786	771616	779545	971088	824681	844653	818980	792049	845087	858438	818560	65040.3	57812.4	15187	112653	100134	26304.6	13.33	11.66	3.21	1	0.9
IPI00008770	GSTM4	Isoform 1 of Glutathione S-transferase Mu 4	0.995	13.76	2	2	2	5	816790	760929	894533	1.05504e+06	803198	740034	781667	777423	1.06507e+06	877102	890543	758819	909829	779477	878982	758977	825906	758192	788860	974786	771616	779545	971088	824681	844653	818980	792049	845087	858438	818560	65040.3	57812.4	15187	112653	100134	26304.6	13.33	11.66	3.21	1	0.9
IPI00470739	GSTM4	Isoform 2 of Glutathione S-transferase Mu 4	0.995	15.38	2	2	2	5	816790	760929	894533	1.05504e+06	803198	740034	781667	777423	1.06507e+06	877102	890543	758819	909829	779477	878982	758977	825906	758192	788860	974786	771616	779545	971088	824681	844653	818980	792049	845087	858438	818560	65040.3	57812.4	15187	112653	100134	26304.6	13.33	11.66	3.21	1	0.9
				LGLDFPNLPYLIDGAHK	3	0.9945	1
				LLLEYTDSSYEEK	2	0.9143	1
IPI00008787	NAGLU	Alpha-N-acetylglucosaminidase	1	14.94	6	7	7	1	1.55345e+07	1.20025e+07	1.26732e+07	1.12109e+07	9.81917e+06	7775067	8.34506e+06	9.32689e+06	11858740	9.50194e+06	8.5183e+06	9.29683e+06	1.14493e+07	9.29648e+06	1.17462e+07	1.11053e+07	1.12384e+07	10152310	1.37685e+07	11942067	8.79712e+06	8835974	1.06803e+07	8.90756e+06	10372892	1.14258e+07	1.06953e+07	1.15026e+07	9.47463e+06	1.08313e+07	1.45184e+06	603212	311454	2.51466e+06	1.04479e+06	539453	21.86	11.03	4.98	-1.2	0.3
				AGGVLAYELLPALDEVLASDSR	2	0.9997	1
				AGGVLAYELLPALDEVLASDSR	3	0.9997	1
				FLLGSWLEQAR	2	0.9984	1
				LFLEALVDSVAQGIPFQQHQFDK	3	0.9878	1
				LLVLDLFAESQPVYTR	2	0.9995	1
				SFGMTPVLPAFAGHVPEAVTR	3	0.9257	1
				YQLTLWGPEGNILDYANK	2	0.9997	1
IPI00008918	LIMA1	Isoform Beta of LIM domain and actin-binding protein 1	0.998	4.61	2	2	2	6	1820200	1.29133e+06	2.07048e+06	1.76852e+06	1.68852e+06	873350	1.55687e+06	1.42627e+06	1.26962e+06	1.38057e+06	1.58052e+06	1.34283e+06	1754600	1.35743e+06	933033	942550	1642100	1.14368e+06	1.55577e+06	1919500	1.28093e+06	1.49157e+06	1.32509e+06	1461675	1.55602e+06	937792	1.39289e+06	1585400	1.42611e+06	1.29557e+06	184933	51241.5	184982	320313	88752.9	320398	20.2	6.22	24.73	-1.1	0.5
IPI00220466	LIMA1	Isoform 3 of LIM domain and actin-binding protein 1	0.998	7.66	2	2	2	6	1820200	1.29133e+06	2.07048e+06	1.76852e+06	1.68852e+06	873350	1.55687e+06	1.42627e+06	1.26962e+06	1.38057e+06	1.58052e+06	1.34283e+06	1754600	1.35743e+06	933033	942550	1642100	1.14368e+06	1.55577e+06	1919500	1.28093e+06	1.49157e+06	1.32509e+06	1461675	1.55602e+06	937792	1.39289e+06	1585400	1.42611e+06	1.29557e+06	184933	51241.5	184982	320313	88752.9	320398	20.2	6.22	24.73	-1.1	0.5
IPI00796222	LIMA1	67 kDa protein	0.998	5.85	2	2	2	6	1820200	1.29133e+06	2.07048e+06	1.76852e+06	1.68852e+06	873350	1.55687e+06	1.42627e+06	1.26962e+06	1.38057e+06	1.58052e+06	1.34283e+06	1754600	1.35743e+06	933033	942550	1642100	1.14368e+06	1.55577e+06	1919500	1.28093e+06	1.49157e+06	1.32509e+06	1461675	1.55602e+06	937792	1.39289e+06	1585400	1.42611e+06	1.29557e+06	184933	51241.5	184982	320313	88752.9	320398	20.2	6.22	24.73	-1.1	0.5
IPI00796705	LIMA1	cDNA FLJ55990, highly similar to LIM domain and actin-binding protein 1	0.998	5.16	2	2	2	6	1820200	1.29133e+06	2.07048e+06	1.76852e+06	1.68852e+06	873350	1.55687e+06	1.42627e+06	1.26962e+06	1.38057e+06	1.58052e+06	1.34283e+06	1754600	1.35743e+06	933033	942550	1642100	1.14368e+06	1.55577e+06	1919500	1.28093e+06	1.49157e+06	1.32509e+06	1461675	1.55602e+06	937792	1.39289e+06	1585400	1.42611e+06	1.29557e+06	184933	51241.5	184982	320313	88752.9	320398	20.2	6.22	24.73	-1.1	0.5
IPI00883896	LIMA1	Isoform 4 of LIM domain and actin-binding protein 1	0.998	4.61	2	2	2	6	1820200	1.29133e+06	2.07048e+06	1.76852e+06	1.68852e+06	873350	1.55687e+06	1.42627e+06	1.26962e+06	1.38057e+06	1.58052e+06	1.34283e+06	1754600	1.35743e+06	933033	942550	1642100	1.14368e+06	1.55577e+06	1919500	1.28093e+06	1.49157e+06	1.32509e+06	1461675	1.55602e+06	937792	1.39289e+06	1585400	1.42611e+06	1.29557e+06	184933	51241.5	184982	320313	88752.9	320398	20.2	6.22	24.73	-1.1	0.5
IPI00940308	LIMA1	LIM domain and actin-binding protein 1 isoform c	0.998	5.83	2	2	2	6	1820200	1.29133e+06	2.07048e+06	1.76852e+06	1.68852e+06	873350	1.55687e+06	1.42627e+06	1.26962e+06	1.38057e+06	1.58052e+06	1.34283e+06	1754600	1.35743e+06	933033	942550	1642100	1.14368e+06	1.55577e+06	1919500	1.28093e+06	1.49157e+06	1.32509e+06	1461675	1.55602e+06	937792	1.39289e+06	1585400	1.42611e+06	1.29557e+06	184933	51241.5	184982	320313	88752.9	320398	20.2	6.22	24.73	-1.1	0.5
				SLNWSSFVDNTFAEEFTTQNQK	3	0.9188	1
				SQDVELWEGEVVK	2	0.9899	1
IPI00019918	DDX19A	ATP-dependent RNA helicase DDX19A	0.994	9.21	2	2	2	5	3.78529e+06	3.85826e+06	4.10231e+06	3.62381e+06	4.34397e+06	3.89411e+06	5.27127e+06	4076100	4.66826e+06	3.66689e+06	3796900	4.24303e+06	5.51496e+06	3.84931e+06	5416100	4.91886e+06	3.97204e+06	5.08737e+06	3.82177e+06	3863060	4.11904e+06	4.67369e+06	4.16757e+06	4.01996e+06	4.68214e+06	5.16748e+06	4.52971e+06	3.93462e+06	4.28707e+06	4.79311e+06	92976.2	197947	192288	161040	342854	333053	4.09	8	6.95	1.1	0.2
IPI00155054	DDX19A	cDNA FLJ50635, highly similar to ATP-dependent RNA helicase DDX19A	0.994	9.84	2	2	2	5	3.78529e+06	3.85826e+06	4.10231e+06	3.62381e+06	4.34397e+06	3.89411e+06	5.27127e+06	4076100	4.66826e+06	3.66689e+06	3796900	4.24303e+06	5.51496e+06	3.84931e+06	5416100	4.91886e+06	3.97204e+06	5.08737e+06	3.82177e+06	3863060	4.11904e+06	4.67369e+06	4.16757e+06	4.01996e+06	4.68214e+06	5.16748e+06	4.52971e+06	3.93462e+06	4.28707e+06	4.79311e+06	92976.2	197947	192288	161040	342854	333053	4.09	8	6.95	1.1	0.2
IPI00008943	DDX19B	Isoform 1 of ATP-dependent RNA helicase DDX19B	0.994	9.19	2	2	2	5	3.78529e+06	3.85826e+06	4.10231e+06	3.62381e+06	4.34397e+06	3.89411e+06	5.27127e+06	4076100	4.66826e+06	3.66689e+06	3796900	4.24303e+06	5.51496e+06	3.84931e+06	5416100	4.91886e+06	3.97204e+06	5.08737e+06	3.82177e+06	3863060	4.11904e+06	4.67369e+06	4.16757e+06	4.01996e+06	4.68214e+06	5.16748e+06	4.52971e+06	3.93462e+06	4.28707e+06	4.79311e+06	92976.2	197947	192288	161040	342854	333053	4.09	8	6.95	1.1	0.2
IPI00027599	DDX19B	cDNA FLJ52357, highly similar to ATP-dependent RNA helicase DDX19B	0.994	9.71	2	2	2	5	3.78529e+06	3.85826e+06	4.10231e+06	3.62381e+06	4.34397e+06	3.89411e+06	5.27127e+06	4076100	4.66826e+06	3.66689e+06	3796900	4.24303e+06	5.51496e+06	3.84931e+06	5416100	4.91886e+06	3.97204e+06	5.08737e+06	3.82177e+06	3863060	4.11904e+06	4.67369e+06	4.16757e+06	4.01996e+06	4.68214e+06	5.16748e+06	4.52971e+06	3.93462e+06	4.28707e+06	4.79311e+06	92976.2	197947	192288	161040	342854	333053	4.09	8	6.95	1.1	0.2
IPI00939593	DDX19B	Isoform 2 of ATP-dependent RNA helicase DDX19B	0.994	9.82	2	2	2	5	3.78529e+06	3.85826e+06	4.10231e+06	3.62381e+06	4.34397e+06	3.89411e+06	5.27127e+06	4076100	4.66826e+06	3.66689e+06	3796900	4.24303e+06	5.51496e+06	3.84931e+06	5416100	4.91886e+06	3.97204e+06	5.08737e+06	3.82177e+06	3863060	4.11904e+06	4.67369e+06	4.16757e+06	4.01996e+06	4.68214e+06	5.16748e+06	4.52971e+06	3.93462e+06	4.28707e+06	4.79311e+06	92976.2	197947	192288	161040	342854	333053	4.09	8	6.95	1.1	0.2
				ISEQIVIGTPGTVLDWCSK	2	0.9939	1
				SNLVDNTNQVEVLQRDPNSPLYSVK	3	0.9565	1
IPI00008964	RAB1B	Ras-related protein Rab-1B	1	15.92	2	2	2	1	5500000	2.48213e+06	4.68347e+06	3.95547e+06	3715600	3.21387e+06	3.80047e+06	2645300	4.11273e+06	3211900	3.19197e+06	4.04147e+06	7010100	3.17033e+06	3.74823e+06	2.68557e+06	5.83823e+06	3555400	3.99107e+06	4.31947e+06	3.46473e+06	3.22288e+06	3.66232e+06	3.61672e+06	5.09022e+06	3216900	4.69682e+06	3.92509e+06	3.50064e+06	4.33464e+06	248936	139500	570294	431169	241622	987778	10.98	6.9	22.79	-1.1	0.2
				MGPGAASGGERPNLK	2	0.9998	1
				NATNVEQAFMTMAAEIK	3	0.9998	1
IPI00008982	ALDH18A1	Isoform Long of Delta-1-pyrroline-5-carboxylate synthase	1	1.51	1	1	2	2	597000	152113	461082	555300	679750	404557	296206	527550	257260	291038	374519	731550	296985	415754	486947	299964	592300	266767	374556	508191	542154	411878	274149	553034	356369	393455	429534	474967	413020	393119	51153.5	80509.4	21121.4	88600.5	139446	36583.3	18.65	33.76	9.31	-1.1	0.6
IPI00218547	ALDH18A1	Isoform Short of Delta-1-pyrroline-5-carboxylate synthase	1	1.51	1	1	2	2	597000	152113	461082	555300	679750	404557	296206	527550	257260	291038	374519	731550	296985	415754	486947	299964	592300	266767	374556	508191	542154	411878	274149	553034	356369	393455	429534	474967	413020	393119	51153.5	80509.4	21121.4	88600.5	139446	36583.3	18.65	33.76	9.31	-1.1	0.6
				TPLFDQIIDMLR	2	0.9994	2
IPI00008994	NDRG2	Isoform 1 of Protein NDRG2	0.991	4.04	1	1	1	5	823420	701620	933080	750260	702160	549260	454200	704320	841160	633160	684120	1374380	590360	428440	729320	743140	445860	711180	762520	841670	625710	579260	737160	1029250	509400	736230	578520	743300	781890	608050	63078.6	131812	67124.2	109255	228305	116262	14.7	29.2	19.12	1.1	0.8
IPI00218108	NDRG2	Isoform 2 of Protein NDRG2	0.991	4.2	1	1	1	5	823420	701620	933080	750260	702160	549260	454200	704320	841160	633160	684120	1374380	590360	428440	729320	743140	445860	711180	762520	841670	625710	579260	737160	1029250	509400	736230	578520	743300	781890	608050	63078.6	131812	67124.2	109255	228305	116262	14.7	29.2	19.12	1.1	0.8
IPI00218109	NDRG2	Isoform 3 of Protein NDRG2	0.991	4.17	1	1	1	5	823420	701620	933080	750260	702160	549260	454200	704320	841160	633160	684120	1374380	590360	428440	729320	743140	445860	711180	762520	841670	625710	579260	737160	1029250	509400	736230	578520	743300	781890	608050	63078.6	131812	67124.2	109255	228305	116262	14.7	29.2	19.12	1.1	0.8
IPI00382995	NDRG2	Cytoplasmic protein Ndr1	0.991	4.21	1	1	1	5	823420	701620	933080	750260	702160	549260	454200	704320	841160	633160	684120	1374380	590360	428440	729320	743140	445860	711180	762520	841670	625710	579260	737160	1029250	509400	736230	578520	743300	781890	608050	63078.6	131812	67124.2	109255	228305	116262	14.7	29.2	19.12	1.1	0.8
IPI00384121	NDRG2	Isoform 4 of Protein NDRG2	0.991	4.57	1	1	1	5	823420	701620	933080	750260	702160	549260	454200	704320	841160	633160	684120	1374380	590360	428440	729320	743140	445860	711180	762520	841670	625710	579260	737160	1029250	509400	736230	578520	743300	781890	608050	63078.6	131812	67124.2	109255	228305	116262	14.7	29.2	19.12	1.1	0.8
				MADSGGQPQLTQPGK	2	0.9908	1
IPI00009010	TRMT112	tRNA methyltransferase 112 homolog	1	21.6	2	2	2	1	13408200	10505100	16648500	13399900	12721700	9439100	12482300	15918400	13630000	11383000	14299200	14238800	14270500	9535500	10959500	15472200	11582700	12175500	11956650	15024200	11080400	14200350	12506500	14269000	11903000	13215850	11879100	1.26871e+07	1.36586e+07	12332650	1.19562e+06	576399	441654	2.07088e+06	998353	764967	16.32	7.31	6.2	1.1	0.5
				GIPNMLLSEEETES	2	0.9254	1
				ICPVEFNPNFVAR	2	0.9994	1
IPI00009030	LAMP2	Isoform LAMP-2A of Lysosome-associated membrane glycoprotein 2	1	4.15	2	2	3	4	3989350	2777600	4588725	4037100	2727800	2596425	3475825	3132450	3982325	3086475	3864675	3580650	3633350	3140850	2691000	2891725	2863750	3128250	3383475	4.31291e+06	2.66211e+06	3.30414e+06	3534400	3.72266e+06	3387100	2.79136e+06	2996000	3.45283e+06	3520400	3.05815e+06	477805	121020	174760	827583	209613	302693	23.97	5.95	9.9	1	0.9
IPI00216172	LAMP2	lysosome-associated membrane glycoprotein 2 isoform C precursor	1	4.14	2	2	3	4	3989350	2777600	4588725	4037100	2727800	2596425	3475825	3132450	3982325	3086475	3864675	3580650	3633350	3140850	2691000	2891725	2863750	3128250	3383475	4.31291e+06	2.66211e+06	3.30414e+06	3534400	3.72266e+06	3387100	2.79136e+06	2996000	3.45283e+06	3520400	3.05815e+06	477805	121020	174760	827583	209613	302693	23.97	5.95	9.9	1	0.9
IPI00739827	LAMP2	Isoform LAMP-2B of Lysosome-associated membrane glycoprotein 2	1	4.15	2	2	3	4	3989350	2777600	4588725	4037100	2727800	2596425	3475825	3132450	3982325	3086475	3864675	3580650	3633350	3140850	2691000	2891725	2863750	3128250	3383475	4.31291e+06	2.66211e+06	3.30414e+06	3534400	3.72266e+06	3387100	2.79136e+06	2996000	3.45283e+06	3520400	3.05815e+06	477805	121020	174760	827583	209613	302693	23.97	5.95	9.9	1	0.9
IPI00922445	LAMP2	cDNA FLJ52540, highly similar to Lysosome-associated membrane glycoprotein 2	1	5.67	2	2	3	4	3989350	2777600	4588725	4037100	2727800	2596425	3475825	3132450	3982325	3086475	3864675	3580650	3633350	3140850	2691000	2891725	2863750	3128250	3383475	4.31291e+06	2.66211e+06	3.30414e+06	3534400	3.72266e+06	3387100	2.79136e+06	2996000	3.45283e+06	3520400	3.05815e+06	477805	121020	174760	827583	209613	302693	23.97	5.95	9.9	1	0.9
				IPLNDLFR	2	0.9994	2
				YLDFVFAVK	2	0.9645	1
IPI00009032	SSB	Lupus La protein	1	32.11	8	9	9	2	29364800	25364460	22484410	23535860	19913580	16393920	18933730	29611650	32232990	23094810	20356020	28984220	19339950	19247980	17943900	18532770	21196800	18270460	27364630	23010135	18153750	24272690	27663900	24670120	19293965	18238335	19733630	2.28428e+07	25535570	1.90886e+07	2.66027e+06	1.07033e+06	443694	4.60772e+06	1.85387e+06	768502	20.17	7.26	4.03	1.1	0.4
IPI00916802	SSB	SS-B/La protein	1	36.29	8	9	9	2	29364800	25364460	22484410	23535860	19913580	16393920	18933730	29611650	32232990	23094810	20356020	28984220	19339950	19247980	17943900	18532770	21196800	18270460	27364630	23010135	18153750	24272690	27663900	24670120	19293965	18238335	19733630	2.28428e+07	25535570	1.90886e+07	2.66027e+06	1.07033e+06	443694	4.60772e+06	1.85387e+06	768502	20.17	7.26	4.03	1.1	0.4
				EQIKLDEGWVPLEIMIK	3	0.999	1
				GFPTDATLDDIKEWLEDKGQVLNIQMR	3	0.8709	1
				GSIFVVFDSIESAK	2	0.9997	1
				ICHQIEYYFGDFNLPR	2	0.9991	1
				IIEDQQESLNK	2	0.9998	1
				LTTDFNVIVEALSK	2	0.9998	1
				SKAELMEISEDKTK	2	0.9908	1
				SKAELMEISEDKTK	3	0.9274	1
				SPSKPLPEVTDEYKNDVK	3	0.9989	1
IPI00646643	LOC653884;SRSF10	FUS interacting protein (Serine/arginine-rich) 1	0.99	12.64	2	2	2	6	3.4912e+06	2.79588e+06	3.7618e+06	4.14446e+06	3402250	3.03306e+06	3.14334e+06	3481625	2.92041e+06	2.52303e+06	3.3872e+06	3630250	3.01665e+06	2.46952e+06	2.55212e+06	3.33193e+06	3.04114e+06	2.62849e+06	3.14354e+06	3.95313e+06	3.21765e+06	3.31248e+06	2.72172e+06	3.50872e+06	2.74309e+06	2.94202e+06	2.83481e+06	3.43811e+06	3.18098e+06	2839975	258400	236512	57486.3	447562	409651	99569.1	13.02	12.88	3.51	-1.1	0.5
IPI00009071	SRSF10	Isoform 3 of Serine/arginine-rich splicing factor 10	0.99	12.57	2	2	2	6	3.4912e+06	2.79588e+06	3.7618e+06	4.14446e+06	3402250	3.03306e+06	3.14334e+06	3481625	2.92041e+06	2.52303e+06	3.3872e+06	3630250	3.01665e+06	2.46952e+06	2.55212e+06	3.33193e+06	3.04114e+06	2.62849e+06	3.14354e+06	3.95313e+06	3.21765e+06	3.31248e+06	2.72172e+06	3.50872e+06	2.74309e+06	2.94202e+06	2.83481e+06	3.43811e+06	3.18098e+06	2839975	258400	236512	57486.3	447562	409651	99569.1	13.02	12.88	3.51	-1.1	0.5
IPI00074587	SRSF10	Isoform 1 of Serine/arginine-rich splicing factor 10	0.99	8.78	2	2	2	6	3.4912e+06	2.79588e+06	3.7618e+06	4.14446e+06	3402250	3.03306e+06	3.14334e+06	3481625	2.92041e+06	2.52303e+06	3.3872e+06	3630250	3.01665e+06	2.46952e+06	2.55212e+06	3.33193e+06	3.04114e+06	2.62849e+06	3.14354e+06	3.95313e+06	3.21765e+06	3.31248e+06	2.72172e+06	3.50872e+06	2.74309e+06	2.94202e+06	2.83481e+06	3.43811e+06	3.18098e+06	2839975	258400	236512	57486.3	447562	409651	99569.1	13.02	12.88	3.51	-1.1	0.5
IPI00386662	SRSF10	Isoform 4 of Serine/arginine-rich splicing factor 10	0.99	13.29	2	2	2	6	3.4912e+06	2.79588e+06	3.7618e+06	4.14446e+06	3402250	3.03306e+06	3.14334e+06	3481625	2.92041e+06	2.52303e+06	3.3872e+06	3630250	3.01665e+06	2.46952e+06	2.55212e+06	3.33193e+06	3.04114e+06	2.62849e+06	3.14354e+06	3.95313e+06	3.21765e+06	3.31248e+06	2.72172e+06	3.50872e+06	2.74309e+06	2.94202e+06	2.83481e+06	3.43811e+06	3.18098e+06	2839975	258400	236512	57486.3	447562	409651	99569.1	13.02	12.88	3.51	-1.1	0.5
IPI00412643	SRSF10	Isoform 2 of Serine/arginine-rich splicing factor 10	0.99	8.81	2	2	2	6	3.4912e+06	2.79588e+06	3.7618e+06	4.14446e+06	3402250	3.03306e+06	3.14334e+06	3481625	2.92041e+06	2.52303e+06	3.3872e+06	3630250	3.01665e+06	2.46952e+06	2.55212e+06	3.33193e+06	3.04114e+06	2.62849e+06	3.14354e+06	3.95313e+06	3.21765e+06	3.31248e+06	2.72172e+06	3.50872e+06	2.74309e+06	2.94202e+06	2.83481e+06	3.43811e+06	3.18098e+06	2839975	258400	236512	57486.3	447562	409651	99569.1	13.02	12.88	3.51	-1.1	0.5
IPI00645384	SRSF10	FUS interacting protein (Serine/arginine-rich) 1	0.99	13.37	2	2	2	6	3.4912e+06	2.79588e+06	3.7618e+06	4.14446e+06	3402250	3.03306e+06	3.14334e+06	3481625	2.92041e+06	2.52303e+06	3.3872e+06	3630250	3.01665e+06	2.46952e+06	2.55212e+06	3.33193e+06	3.04114e+06	2.62849e+06	3.14354e+06	3.95313e+06	3.21765e+06	3.31248e+06	2.72172e+06	3.50872e+06	2.74309e+06	2.94202e+06	2.83481e+06	3.43811e+06	3.18098e+06	2839975	258400	236512	57486.3	447562	409651	99569.1	13.02	12.88	3.51	-1.1	0.5
				QIEIQFAQGDR	2	0.9875	1
				YLRPPNTSLFVR	3	0.9902	1
IPI00009104	RUVBL2	RuvB-like 2	1	42.55	13	13	14	1	112552550	95129600	126637500	117470750	110839250	96914250	117524900	114944400	128868350	105719600	109026700	124552550	105973950	90838650	102029750	89200200	115859400	102957550	103841075	122054125	103876750	116234650	117293975	116789625	98406300	95614975	109408475	1.09924e+08	116772750	101143250	6.06508e+06	305917	4.21044e+06	10505026	529864	7.29269e+06	9.56	0.45	7.21	1.1	0.4
				ALESDMAPVLIMATNR	2	0.9998	1
				EVVHTVSLHEIDVINSR	3	0.9429	1
				EYQDAFLFNELKGETMDTS	2	0.9998	1
				FVQCPDGELQK	2	0.999	1
				GLGLDDALEPR	2	0.9996	1
				GTSYQSPHGIPIDLLDR	3	0.9986	1
				IRGTSYQSPHGIPIDLLDR	3	0.9678	1
				LLIVSTTPYSEKDTK	2	0.9908	1
				QASQGMVGQLAAR	2	0.9998	1
				TAIAMGMAQALGPDTPFTAIAGSEIFSLEMSK	3	0.9993	1
				TQGFLALFSGDTGEIKSEVR	3	0.9996	1
				VYSLFLDESR	2	0.9996	2
				YAIQLITAASLVCR	2	0.9993	1
IPI00009148	NUDT3	Diphosphoinositol polyphosphate phosphohydrolase 1	0.984	5.81	1	1	1	1	22003000	16763000	24205000	19510000	18261000	15857000	21651000	19962000	24748000	18432000	27799000	20054000	27465000	25498000	16359000	21337000	20623000	19389000	19383000	21857500	17059000	20806500	21590000	23926500	26481500	18848000	20006000	1.94332e+07	2.21077e+07	21778500	1.38543e+06	937120	2.37514e+06	2.39964e+06	1.62314e+06	4.11387e+06	12.35	7.34	18.89	1.1	0.2
				LVGIFENQER	2	0.9838	1
IPI00009203	SNX7	Isoform 3 of Sorting nexin-7	0.936	2	1	1	1	3	3365000	2.85653e+06	3.96833e+06	3101800	2915500	3174500	3.13483e+06	3.24493e+06	3.31173e+06	2.79103e+06	3415000	3.44733e+06	2.78123e+06	2.80997e+06	1374800	2.38197e+06	2.89997e+06	2.55033e+06	3.11077e+06	3.53507e+06	3045000	3.18988e+06	3.05138e+06	3.43117e+06	2795600	1.87838e+06	2725150	3.23028e+06	3.22414e+06	2.46638e+06	153572	110964	294700	265995	192196	510435	8.23	5.96	20.7	-1	1
IPI00216576	SNX7	Isoform 2 of Sorting nexin-7	0.936	2.68	1	1	1	3	3365000	2.85653e+06	3.96833e+06	3101800	2915500	3174500	3.13483e+06	3.24493e+06	3.31173e+06	2.79103e+06	3415000	3.44733e+06	2.78123e+06	2.80997e+06	1374800	2.38197e+06	2.89997e+06	2.55033e+06	3.11077e+06	3.53507e+06	3045000	3.18988e+06	3.05138e+06	3.43117e+06	2795600	1.87838e+06	2725150	3.23028e+06	3.22414e+06	2.46638e+06	153572	110964	294700	265995	192196	510435	8.23	5.96	20.7	-1	1
IPI00942419	SNX7	Isoform 1 of Sorting nexin-7	0.936	2.33	1	1	1	3	3365000	2.85653e+06	3.96833e+06	3101800	2915500	3174500	3.13483e+06	3.24493e+06	3.31173e+06	2.79103e+06	3415000	3.44733e+06	2.78123e+06	2.80997e+06	1374800	2.38197e+06	2.89997e+06	2.55033e+06	3.11077e+06	3.53507e+06	3045000	3.18988e+06	3.05138e+06	3.43117e+06	2795600	1.87838e+06	2725150	3.23028e+06	3.22414e+06	2.46638e+06	153572	110964	294700	265995	192196	510435	8.23	5.96	20.7	-1	1
				FNDDFIETR	2	0.9358	1
IPI00909244	-	cDNA FLJ60015, highly similar to Adapter-related protein complex 1 sigma- 1B subunit	0.964	7.73	1	1	1	8	1424125	1530000	2728250	1947750	1967250	1499625	2129250	1864625	2033000	1510000	1621375	1983000	1345125	1889000	2246500	1600875	2110125	1506375	1.47706e+06	2338000	1.73344e+06	1.99694e+06	1771500	1.80219e+06	1.61706e+06	1.92369e+06	1808250	1849500	1856875	1783000	255216	70589.3	89410.8	442048	122264	154864	23.9	6.58	8.69	1	1
IPI00100559	AP1S1	Isoform 2 of AP-1 complex subunit sigma-1A	0.964	12.03	1	1	1	8	1424125	1530000	2728250	1947750	1967250	1499625	2129250	1864625	2033000	1510000	1621375	1983000	1345125	1889000	2246500	1600875	2110125	1506375	1.47706e+06	2338000	1.73344e+06	1.99694e+06	1771500	1.80219e+06	1.61706e+06	1.92369e+06	1808250	1849500	1856875	1783000	255216	70589.3	89410.8	442048	122264	154864	23.9	6.58	8.69	1	1
IPI00152898	AP1S1	Isoform 1 of AP-1 complex subunit sigma-1A	0.964	10.13	1	1	1	8	1424125	1530000	2728250	1947750	1967250	1499625	2129250	1864625	2033000	1510000	1621375	1983000	1345125	1889000	2246500	1600875	2110125	1506375	1.47706e+06	2338000	1.73344e+06	1.99694e+06	1771500	1.80219e+06	1.61706e+06	1.92369e+06	1808250	1849500	1856875	1783000	255216	70589.3	89410.8	442048	122264	154864	23.9	6.58	8.69	1	1
IPI00927531	AP1S1	Protein	0.964	8.38	1	1	1	8	1424125	1530000	2728250	1947750	1967250	1499625	2129250	1864625	2033000	1510000	1621375	1983000	1345125	1889000	2246500	1600875	2110125	1506375	1.47706e+06	2338000	1.73344e+06	1.99694e+06	1771500	1.80219e+06	1.61706e+06	1.92369e+06	1808250	1849500	1856875	1783000	255216	70589.3	89410.8	442048	122264	154864	23.9	6.58	8.69	1	1
IPI00009244	AP1S2	cDNA FLJ52741, highly similar to Mus musculus adaptor-related protein complex 1, sigma 2 subunit (Ap1s2), mRNA	0.964	7.92	1	1	1	8	1424125	1530000	2728250	1947750	1967250	1499625	2129250	1864625	2033000	1510000	1621375	1983000	1345125	1889000	2246500	1600875	2110125	1506375	1.47706e+06	2338000	1.73344e+06	1.99694e+06	1771500	1.80219e+06	1.61706e+06	1.92369e+06	1808250	1849500	1856875	1783000	255216	70589.3	89410.8	442048	122264	154864	23.9	6.58	8.69	1	1
IPI00385342	AP1S2	Putative uncharacterized protein DKFZp779P0659	0.964	10.46	1	1	1	8	1424125	1530000	2728250	1947750	1967250	1499625	2129250	1864625	2033000	1510000	1621375	1983000	1345125	1889000	2246500	1600875	2110125	1506375	1.47706e+06	2338000	1.73344e+06	1.99694e+06	1771500	1.80219e+06	1.61706e+06	1.92369e+06	1808250	1849500	1856875	1783000	255216	70589.3	89410.8	442048	122264	154864	23.9	6.58	8.69	1	1
IPI00646398	AP1S2	Protein	0.964	10.96	1	1	1	8	1424125	1530000	2728250	1947750	1967250	1499625	2129250	1864625	2033000	1510000	1621375	1983000	1345125	1889000	2246500	1600875	2110125	1506375	1.47706e+06	2338000	1.73344e+06	1.99694e+06	1771500	1.80219e+06	1.61706e+06	1.92369e+06	1808250	1849500	1856875	1783000	255216	70589.3	89410.8	442048	122264	154864	23.9	6.58	8.69	1	1
IPI00922006	AP1S2	AP-1 complex subunit sigma-2	0.964	10.19	1	1	1	8	1424125	1530000	2728250	1947750	1967250	1499625	2129250	1864625	2033000	1510000	1621375	1983000	1345125	1889000	2246500	1600875	2110125	1506375	1.47706e+06	2338000	1.73344e+06	1.99694e+06	1771500	1.80219e+06	1.61706e+06	1.92369e+06	1808250	1849500	1856875	1783000	255216	70589.3	89410.8	442048	122264	154864	23.9	6.58	8.69	1	1
				YFGSVCELDIIFNFEK	2	0.9635	1
IPI00009253	NAPA	Alpha-soluble NSF attachment protein	1	40	10	10	11	1	239300620	190001200	189782280	162251620	154017820	140749640	149423780	139802320	188741460	156891500	127343200	134289260	177254500	154717320	158394300	148741020	149275480	168510360	214650910	176016950	147383730	144613050	172816480	130816230	165985910	153567660	158892920	179350530	1.49415e+08	1.59482e+08	1.94898e+07	1.23599e+07	3.59693e+06	33757265	2.1408e+07	6.23006e+06	18.82	14.33	3.91	-1.2	0.3
				AIDIYEQVGTNAMDSPLLK	2	0.9866	1
				AIEIYTDMGR	2	0.9995	1
				EAEAMALLAEAER	2	0.9365	1
				IEEACEIYAR	2	0.995	1
				LAVQKYEELFPAFSDSR	3	0.8606	1
				LDQWLTTMLLR	2	0.9998	2
				NSQSFFSGLFGGSSK	2	0.9997	1
				TIQGDEEDLR	2	0.8893	1
				VAGYAALLEQYQK	2	0.9998	1
				YEELFPAFSDSR	2	0.9805	1
IPI00009286	MLL	Isoform 1 of Histone-lysine N-methyltransferase MLL	0.987	0.58	2	2	2	2	16201200	14332450	9964600	8997950	9251600	9060150	8219350	6967450	10361400	9364300	6232650	7168500	9064000	9293200	10846200	7647150	8821150	10164400	15266825	9481275	9155875	7593400	9862850	6700575	9178600	9246675	9492775	11301325	8052275	9.30602e+06	1.98497e+06	941262	95424.6	3.43808e+06	1630313	165280	30.42	20.25	1.78	-1.4	0.2
IPI00218500	MLL	Isoform 14P-18B of Histone-lysine N-methyltransferase MLL	0.987	0.59	2	2	2	2	16201200	14332450	9964600	8997950	9251600	9060150	8219350	6967450	10361400	9364300	6232650	7168500	9064000	9293200	10846200	7647150	8821150	10164400	15266825	9481275	9155875	7593400	9862850	6700575	9178600	9246675	9492775	11301325	8052275	9.30602e+06	1.98497e+06	941262	95424.6	3.43808e+06	1630313	165280	30.42	20.25	1.78	-1.4	0.2
				APPMQVEGSAKELQAPR	2	0.9013	1
				IMSPMR	1	0.8699	1
IPI00009305	GNPDA1	Glucosamine-6-phosphate isomerase 1	0.951	4.15	1	1	1	9	2.58278e+06	1.75422e+06	2.74711e+06	2.72933e+06	2.32333e+06	1.53322e+06	2.25378e+06	2.78878e+06	2.04522e+06	1.87378e+06	2.34589e+06	2.11556e+06	1.83933e+06	1.59989e+06	1.70411e+06	1.48467e+06	1.94178e+06	1.80267e+06	2168500	2.73822e+06	1.92828e+06	2.52128e+06	1959500	2.23072e+06	1.71961e+06	1.59439e+06	1.87222e+06	2.27833e+06	2.23717e+06	1.72874e+06	240174	162203	80333.4	415993	280944	139142	18.26	12.56	8.05	-1	0.9
IPI00963908	GNPDA1	Uncharacterized protein	0.951	4.14	1	1	1	9	2.58278e+06	1.75422e+06	2.74711e+06	2.72933e+06	2.32333e+06	1.53322e+06	2.25378e+06	2.78878e+06	2.04522e+06	1.87378e+06	2.34589e+06	2.11556e+06	1.83933e+06	1.59989e+06	1.70411e+06	1.48467e+06	1.94178e+06	1.80267e+06	2168500	2.73822e+06	1.92828e+06	2.52128e+06	1959500	2.23072e+06	1.71961e+06	1.59439e+06	1.87222e+06	2.27833e+06	2.23717e+06	1.72874e+06	240174	162203	80333.4	415993	280944	139142	18.26	12.56	8.05	-1	0.9
IPI00963913	GNPDA1	Uncharacterized protein	0.951	4.38	1	1	1	9	2.58278e+06	1.75422e+06	2.74711e+06	2.72933e+06	2.32333e+06	1.53322e+06	2.25378e+06	2.78878e+06	2.04522e+06	1.87378e+06	2.34589e+06	2.11556e+06	1.83933e+06	1.59989e+06	1.70411e+06	1.48467e+06	1.94178e+06	1.80267e+06	2168500	2.73822e+06	1.92828e+06	2.52128e+06	1959500	2.23072e+06	1.71961e+06	1.59439e+06	1.87222e+06	2.27833e+06	2.23717e+06	1.72874e+06	240174	162203	80333.4	415993	280944	139142	18.26	12.56	8.05	-1	0.9
IPI00965994	GNPDA1	Uncharacterized protein	0.951	8.7	1	1	1	9	2.58278e+06	1.75422e+06	2.74711e+06	2.72933e+06	2.32333e+06	1.53322e+06	2.25378e+06	2.78878e+06	2.04522e+06	1.87378e+06	2.34589e+06	2.11556e+06	1.83933e+06	1.59989e+06	1.70411e+06	1.48467e+06	1.94178e+06	1.80267e+06	2168500	2.73822e+06	1.92828e+06	2.52128e+06	1959500	2.23072e+06	1.71961e+06	1.59439e+06	1.87222e+06	2.27833e+06	2.23717e+06	1.72874e+06	240174	162203	80333.4	415993	280944	139142	18.26	12.56	8.05	-1	0.9
IPI00967259	GNPDA1	Uncharacterized protein	0.951	5.06	1	1	1	9	2.58278e+06	1.75422e+06	2.74711e+06	2.72933e+06	2.32333e+06	1.53322e+06	2.25378e+06	2.78878e+06	2.04522e+06	1.87378e+06	2.34589e+06	2.11556e+06	1.83933e+06	1.59989e+06	1.70411e+06	1.48467e+06	1.94178e+06	1.80267e+06	2168500	2.73822e+06	1.92828e+06	2.52128e+06	1959500	2.23072e+06	1.71961e+06	1.59439e+06	1.87222e+06	2.27833e+06	2.23717e+06	1.72874e+06	240174	162203	80333.4	415993	280944	139142	18.26	12.56	8.05	-1	0.9
IPI00967567	GNPDA1	Uncharacterized protein	0.951	7.45	1	1	1	9	2.58278e+06	1.75422e+06	2.74711e+06	2.72933e+06	2.32333e+06	1.53322e+06	2.25378e+06	2.78878e+06	2.04522e+06	1.87378e+06	2.34589e+06	2.11556e+06	1.83933e+06	1.59989e+06	1.70411e+06	1.48467e+06	1.94178e+06	1.80267e+06	2168500	2.73822e+06	1.92828e+06	2.52128e+06	1959500	2.23072e+06	1.71961e+06	1.59439e+06	1.87222e+06	2.27833e+06	2.23717e+06	1.72874e+06	240174	162203	80333.4	415993	280944	139142	18.26	12.56	8.05	-1	0.9
IPI00550894	GNPDA2	Isoform 1 of Glucosamine-6-phosphate isomerase 2	0.951	4.35	1	1	1	9	2.58278e+06	1.75422e+06	2.74711e+06	2.72933e+06	2.32333e+06	1.53322e+06	2.25378e+06	2.78878e+06	2.04522e+06	1.87378e+06	2.34589e+06	2.11556e+06	1.83933e+06	1.59989e+06	1.70411e+06	1.48467e+06	1.94178e+06	1.80267e+06	2168500	2.73822e+06	1.92828e+06	2.52128e+06	1959500	2.23072e+06	1.71961e+06	1.59439e+06	1.87222e+06	2.27833e+06	2.23717e+06	1.72874e+06	240174	162203	80333.4	415993	280944	139142	18.26	12.56	8.05	-1	0.9
IPI00896466	GNPDA2	Isoform 3 of Glucosamine-6-phosphate isomerase 2	0.951	4.63	1	1	1	9	2.58278e+06	1.75422e+06	2.74711e+06	2.72933e+06	2.32333e+06	1.53322e+06	2.25378e+06	2.78878e+06	2.04522e+06	1.87378e+06	2.34589e+06	2.11556e+06	1.83933e+06	1.59989e+06	1.70411e+06	1.48467e+06	1.94178e+06	1.80267e+06	2168500	2.73822e+06	1.92828e+06	2.52128e+06	1959500	2.23072e+06	1.71961e+06	1.59439e+06	1.87222e+06	2.27833e+06	2.23717e+06	1.72874e+06	240174	162203	80333.4	415993	280944	139142	18.26	12.56	8.05	-1	0.9
IPI00896510	GNPDA2	Isoform 2 of Glucosamine-6-phosphate isomerase 2	0.951	4.36	1	1	1	9	2.58278e+06	1.75422e+06	2.74711e+06	2.72933e+06	2.32333e+06	1.53322e+06	2.25378e+06	2.78878e+06	2.04522e+06	1.87378e+06	2.34589e+06	2.11556e+06	1.83933e+06	1.59989e+06	1.70411e+06	1.48467e+06	1.94178e+06	1.80267e+06	2168500	2.73822e+06	1.92828e+06	2.52128e+06	1959500	2.23072e+06	1.71961e+06	1.59439e+06	1.87222e+06	2.27833e+06	2.23717e+06	1.72874e+06	240174	162203	80333.4	415993	280944	139142	18.26	12.56	8.05	-1	0.9
				TFNMDEYVGLPR	2	0.9513	1
IPI00009315	ACBD3	Golgi resident protein GCP60	0.994	4.36	2	2	2	1	10220372	6691865	9030204	9526756	8804778	7286615	8109308	6919287	7513720	6914222	16820248	7812144	7739937	7228583	6284292	6124343	6031454	7730220	8.45612e+06	9278480	8.0457e+06	7.5143e+06	7213971	12316196	7484260	6.20432e+06	6880837	8.59343e+06	9.01482e+06	6.85647e+06	362436	1.65296e+06	369688	627758	2.86301e+06	640319	7.31	31.76	9.34	1	0.8
				FDNSYSLWR	2	0.9642	1
				WGFGLEELYGLALR	2	0.9938	1
IPI00009328	EIF4A3	Eukaryotic initiation factor 4A-III	1	24.57	7	8	10	1	66831200	53511700	71448850	58561600	42289450	44339750	58603200	48756900	49564650	45889700	53525200	63029150	46821750	45487417	51495450	44800950	53365850	52893550	60171450	65005225	43314600	53680050	47727175	58277175	4.61546e+07	48148200	53129700	5.61638e+07	5.32281e+07	4.91442e+07	6.57437e+06	3.05389e+06	2074208	1.13871e+07	5.2895e+06	3.59263e+06	20.27	9.94	7.31	-1.1	0.7
				DIEQYYSTQIDEMPMNVADLI	2	0.9994	1
				ETQALILAPTR	2	0.9978	1
				GIYAYGFEKPSAIQQR	2	0.9998	2
				GIYAYGFEKPSAIQQR	3	0.9994	1
				GLDVPQVSLIINYDLPNNR	2	0.9998	2
				KLDYGQHVVAGTPGR	3	0.9228	1
				RKVDWLTEK	3	0.9445	1
				VLISTDVWAR	2	0.9971	1
IPI00009342	IQGAP1	Ras GTPase-activating-like protein IQGAP1	1	16.84	17	18	19	1	123864900	89361800	133134300	118355000	88961900	75550100	87223900	100514600	94226300	98589000	98592200	92459296	88291700	86955000	87584877	77572195	103493900	93213300	106613350	125744650	82256000	93869250	96407650	95525748	87623350	82578536	98353600	1.04871e+08	9.52675e+07	8.95185e+07	1.25843e+07	744058	4.65141e+06	2.17966e+07	1.28875e+06	8.05648e+06	20.78	1.35	9	-1.1	0.5
				AELVKLQQTYAALNSKATFYGEQVDYYK	3	0.868	1
				EQLSDMMMINK	2	0.9781	1
				EQLWLANEGLITR	2	0.9996	1
				FALGIFAINEAVESGDVGK	2	0.9998	1
				FVHLLDQSDQDFQEELDLMK	3	0.9996	1
				GVLLEIEDLQVNQFK	2	0.9993	1
				HTDNVIQWLNAMDEIGLPK	2	0.9998	1
				ILAIGLINEALDEGDAQK	2	0.9998	1
				ITLQDVVSHSK	2	0.9963	1
				ITLQDVVSHSK	3	0.9671	1
				LAAVALINAAIQK	2	0.9997	1
				LEGVLAEVAQHYQDTLIR	3	0.9998	2
				SNQQLENDLNLMDIK	2	0.9998	1
				TLINAEDPPMVVVR	2	0.9997	1
				VDQIQEIVTGNPTVIK	2	0.9995	1
				YGIQMPAFSK	2	0.9967	1
				YMNPAIVAPDAFDIIDLSAGGQLTTDQRR	3	0.9316	1
				YQELINDIAR	2	0.886	1
IPI00009362	SCG2	Secretogranin-2	0.935	3.57	1	1	1	2	301225	535400	783300	945100	386552	204965	545750	417552	808800	741050	529350	640400	664700	471561	281164	221127	753550	161188	418312	864200	295759	481651	774925	584875	568130	251145	457369	526090	613817	425548	172717	85888.8	92878.6	299154	148764	160870	56.86	24.24	37.8	1.2	0.7
IPI00909898	SCG2	cDNA FLJ51276, highly similar to Secretogranin-2	0.935	4.61	1	1	1	2	301225	535400	783300	945100	386552	204965	545750	417552	808800	741050	529350	640400	664700	471561	281164	221127	753550	161188	418312	864200	295759	481651	774925	584875	568130	251145	457369	526090	613817	425548	172717	85888.8	92878.6	299154	148764	160870	56.86	24.24	37.8	1.2	0.7
				VPGQGSSEDDLQEEEQIEQAIK	2	0.9353	1
IPI00009368	SFXN1	Sideroflexin-1	1	20.5	3	3	4	1	1.86966e+06	1.86425e+06	3850825	2605225	1322330	1.89312e+06	1999575	2312750	2490570	2023775	2270600	2704875	1465825	1.64704e+06	1.98269e+06	1564636	2405225	1.77696e+06	1.86695e+06	3228025	1.60773e+06	2.15616e+06	2.25717e+06	2.48774e+06	1.55643e+06	1.77366e+06	2.09109e+06	2.23423e+06	2.30036e+06	1.80706e+06	502499	98122.7	155244	870353	169954	268890	38.96	7.39	14.88	1	0.9
				FVPFAAVAAANCINIPLMR	3	0.999	1
				NILLTNEQLESAR	2	0.9996	2
				SGDAPLTVNELGTAYVSATTGAVATALGLNALTK	3	0.9991	1
IPI00009634	SQRDL	Sulfide:quinone oxidoreductase, mitochondrial	1	4.89	2	2	3	1	13636150	11781250	17126400	12068000	10175050	10308550	12800650	16209050	16127550	9723000	14815500	10641050	11707000	9111800	11737150	11172450	11533600	14481150	12708700	14597200	10241800	14504850	12925275	12728275	10409400	11454800	13007375	12515900	1.33861e+07	1.16239e+07	1.26099e+06	562242	754719	2.18409e+06	973831	1.30721e+06	17.45	7.27	11.25	1.1	0.6
				IMYLSEAYFR	2	0.9993	2
				YADALQEIIQER	2	0.9996	1
IPI00009655	ZBED5	Zinc finger BED domain-containing protein 5	0.983	1.88	1	1	1	1	855083	1826900	1265200	1876300	3320300	2192700	1632200	945638	1986800	2292800	1206800	2782200	3234100	2385500	2171900	1845700	1335700	668082	1.34099e+06	1570750	2756500	1288919	2139800	1994500	2809800	2008800	1001891	1.88941e+06	1.80774e+06	1.94016e+06	438587	262780	523026	759655	455147	905907	40.21	25.18	46.69	-1	0.9
				LSDCLTNSSWLLR	3	0.9832	1
IPI00009659	RPRD1B	Regulation of nuclear pre-mRNA domain-containing protein 1B	0.998	9.51	2	2	2	1	6521800	4518400	8922750	7673500	6953250	4531100	4989000	5877000	6710150	5200400	5604700	7510100	6112600	3976200	5866450	4482150	5916850	6754150	5520100	8298125	5742175	5433000	5955275	6557400	5044400	5174300	6335500	6.52013e+06	5.98189e+06	5.51807e+06	891304	324859	410433	1.54378e+06	562672	710891	23.68	9.41	12.88	-1.1	0.6
				ALQDLENAASGDATVR	2	0.996	1
				TVDEACLLLAEYNGR	2	0.981	1
IPI00009680	MRPL44	39S ribosomal protein L44, mitochondrial	0.999	8.13	2	2	2	1	38621600	10977400	21373000	14833900	14516200	12401200	18060800	14427200	18847800	12607700	11150500	15703600	15408900	13387000	11036400	10913200	9570500	14851100	24799500	18103450	13458700	16244000	15727750	13427050	14397950	10974800	12210800	1.87872e+07	1.51329e+07	12527850	3291610	865863	1.00081e+06	5.70124e+06	1499719	1.73346e+06	30.35	9.91	13.84	-1.2	0.3
				EAVLLNLK	2	0.9655	1
				LIAEGPGETVLVAEEEAAR	2	0.9789	1
IPI00009750	LGALS4	Galectin-4	1	34.67	9	10	12	1	140956500	118334800	132940500	126746700	103669000	96688800	116335300	102955700	128096700	106249400	101126700	102341900	105326100	102426300	100710000	98211800	119594100	102633700	129645650	129843600	100178900	109645500	117173050	101734300	103876200	99460900	111113900	1.19889e+08	1.09518e+08	104817000	9.85541e+06	4.45724e+06	3.39666e+06	1.70701e+07	7.72017e+06	5.88319e+06	14.24	7.05	5.61	-1.1	0.4
				FDGWDK	2	0.8332	1
				ITHNPFGPGQFFDLSIR	2	0.9998	1
				KITHNPFGPGQFFDLSIR	3	0.9938	1
				NSLLNGSWGSEEK	2	0.9998	2
				RFFVNFVVGQDPGSDVAFHFNPR	3	0.9666	1
				VGSSGDIALHINPR	2	0.9998	2
				VGSSGDIALHINPR	3	0.9996	1
				VVFNTLQGGK	2	0.9996	1
				VVVNGNPFYEYGHR	3	0.9868	1
				VYANGQHLFDFAHR	2	0.9998	1
IPI00009771	LMNB2	Lamin-B2	1	11.77	5	5	6	2	24607700	19169650	24391600	20553150	17817400	15652750	19077450	18763200	19657950	15204450	18306650	19382150	18701800	16661150	17671300	15047800	17645050	17500150	21888675	22472375	16735075	18920325	17431200	18844400	17681475	16359550	17572600	20365375	1.83986e+07	1.72045e+07	1.82295e+06	484217	423663	3.15745e+06	838689	733806	15.5	4.56	4.27	-1.1	0.4
IPI00879819	LMNB2	Lamin-B2	1	12.17	5	5	6	2	24607700	19169650	24391600	20553150	17817400	15652750	19077450	18763200	19657950	15204450	18306650	19382150	18701800	16661150	17671300	15047800	17645050	17500150	21888675	22472375	16735075	18920325	17431200	18844400	17681475	16359550	17572600	20365375	1.83986e+07	1.72045e+07	1.82295e+06	484217	423663	3.15745e+06	838689	733806	15.5	4.56	4.27	-1.1	0.4
				EQEMTEMRDVMQQQLAEYQELLDVK	3	0.8282	1
				GLESDVAELR	2	0.9996	1
				LQEKEELRELNDR	3	0.9715	1
				QVLEGEEIAYK	2	0.9947	1
				TVLVNADGEEVAMR	2	0.9997	2
IPI00009790	PFKP	6-phosphofructokinase type C	1	23.21	13	14	16	1	100131575	81027700	75851550	72330700	58616950	61055650	61142525	58233675	67068875	61540725	57006625	59142200	56017300	54067000	57836100	53588800	56325700	57218000	9.05796e+07	74091125	59836300	59688100	64304800	5.80744e+07	55042150	55712450	56771850	7.48357e+07	6.06891e+07	55842150	8.88264e+06	1.8669e+06	503515	15385187	3.23356e+06	872114	20.56	5.33	1.56	-1.2	0.2
				AIGVLTSGGDAQGMNAAVR	2	0.9998	1
				EIGWTDVGGWTGQGGSILGTK	2	0.9998	1
				EIGWTDVGGWTGQGGSILGTKR	3	0.9947	1
				ELVVTQLGYDTR	2	0.9997	1
				EWSGLLEELAR	2	0.9996	2
				FLEHLSGAGK	3	0.927	1
				FTTDDSICVLGISK	2	0.9997	1
				GITNLCVIGGDGSLTGANLFR	2	0.9997	1
				IIEVVDAIMTTAQSHQR	2	0.9986	1
				LAIKLPDDQIPK	2	0.8226	1
				LAIKLPDDQIPK	3	0.9852	1
				MLAIYDGFDGFAK	2	0.9998	2
				NESCSENYTTDFIYQLYSEEGK	2	0.9418	1
				VTILGHVQR	2	0.9886	1
IPI00009794	SDF4	45 kDa calcium-binding protein isoform 1 precursor	0.995	9.77	2	2	2	3	9.58995e+06	7.67555e+06	1.03488e+07	1.10653e+07	9.00703e+06	6.54514e+06	9072620	8243340	10999380	8.07251e+06	9.83089e+06	11891180	1.18213e+07	10010300	8.16207e+06	8.34371e+06	1.04132e+07	1.12238e+07	8.63275e+06	1.0707e+07	7776089	8657980	9.53594e+06	1.0861e+07	1.09158e+07	8.25289e+06	10818470	9.03863e+06	9.68499e+06	9.99573e+06	870089	640319	871871	1.50704e+06	1109065	1.51012e+06	16.67	11.45	15.11	1.1	0.6
IPI00106646	SDF4	Isoform 1 of 45 kDa calcium-binding protein	0.995	9.39	2	2	2	3	9.58995e+06	7.67555e+06	1.03488e+07	1.10653e+07	9.00703e+06	6.54514e+06	9072620	8243340	10999380	8.07251e+06	9.83089e+06	11891180	1.18213e+07	10010300	8.16207e+06	8.34371e+06	1.04132e+07	1.12238e+07	8.63275e+06	1.0707e+07	7776089	8657980	9.53594e+06	1.0861e+07	1.09158e+07	8.25289e+06	10818470	9.03863e+06	9.68499e+06	9.99573e+06	870089	640319	871871	1.50704e+06	1109065	1.51012e+06	16.67	11.45	15.11	1.1	0.6
IPI00930709	SDF4	Isoform 2 of 45 kDa calcium-binding protein	0.995	13.13	2	2	2	3	9.58995e+06	7.67555e+06	1.03488e+07	1.10653e+07	9.00703e+06	6.54514e+06	9072620	8243340	10999380	8.07251e+06	9.83089e+06	11891180	1.18213e+07	10010300	8.16207e+06	8.34371e+06	1.04132e+07	1.12238e+07	8.63275e+06	1.0707e+07	7776089	8657980	9.53594e+06	1.0861e+07	1.09158e+07	8.25289e+06	10818470	9.03863e+06	9.68499e+06	9.99573e+06	870089	640319	871871	1.50704e+06	1109065	1.51012e+06	16.67	11.45	15.11	1.1	0.6
				LNEELKVDEETQEVLENLKDR	3	0.9953	1
				TAEHFQEAMEESK	2	0.9933	1
IPI00009802	VCAN	Isoform V0 of Versican core protein	1	1.38	3	3	3	6	4.78149e+06	3.88042e+06	3.04913e+06	3.07545e+06	2.90632e+06	2.65507e+06	2314525	2.88619e+06	3.3489e+06	2.9929e+06	2442075	2768525	2.86739e+06	2.21297e+06	2.38943e+06	2.21608e+06	3.02297e+06	2.15652e+06	4.33096e+06	3.06229e+06	2.78069e+06	2.60036e+06	3170900	2605300	2.54018e+06	2.30275e+06	2.58975e+06	3.39131e+06	2.79219e+06	2.47756e+06	476802	189362	88566.3	825846	327985	153401	24.35	11.75	6.19	-1.2	0.3
IPI00215628	VCAN	Isoform V1 of Versican core protein	1	1.95	3	3	3	6	4.78149e+06	3.88042e+06	3.04913e+06	3.07545e+06	2.90632e+06	2.65507e+06	2314525	2.88619e+06	3.3489e+06	2.9929e+06	2442075	2768525	2.86739e+06	2.21297e+06	2.38943e+06	2.21608e+06	3.02297e+06	2.15652e+06	4.33096e+06	3.06229e+06	2.78069e+06	2.60036e+06	3170900	2605300	2.54018e+06	2.30275e+06	2.58975e+06	3.39131e+06	2.79219e+06	2.47756e+06	476802	189362	88566.3	825846	327985	153401	24.35	11.75	6.19	-1.2	0.3
IPI00215629	VCAN	Isoform V2 of Versican core protein	1	2.86	3	3	3	6	4.78149e+06	3.88042e+06	3.04913e+06	3.07545e+06	2.90632e+06	2.65507e+06	2314525	2.88619e+06	3.3489e+06	2.9929e+06	2442075	2768525	2.86739e+06	2.21297e+06	2.38943e+06	2.21608e+06	3.02297e+06	2.15652e+06	4.33096e+06	3.06229e+06	2.78069e+06	2.60036e+06	3170900	2605300	2.54018e+06	2.30275e+06	2.58975e+06	3.39131e+06	2.79219e+06	2.47756e+06	476802	189362	88566.3	825846	327985	153401	24.35	11.75	6.19	-1.2	0.3
IPI00215630	VCAN	Isoform V3 of Versican core protein	1	7.18	3	3	3	6	4.78149e+06	3.88042e+06	3.04913e+06	3.07545e+06	2.90632e+06	2.65507e+06	2314525	2.88619e+06	3.3489e+06	2.9929e+06	2442075	2768525	2.86739e+06	2.21297e+06	2.38943e+06	2.21608e+06	3.02297e+06	2.15652e+06	4.33096e+06	3.06229e+06	2.78069e+06	2.60036e+06	3170900	2605300	2.54018e+06	2.30275e+06	2.58975e+06	3.39131e+06	2.79219e+06	2.47756e+06	476802	189362	88566.3	825846	327985	153401	24.35	11.75	6.19	-1.2	0.3
IPI00215631	VCAN	Isoform Vint of Versican core protein	1	1.39	3	3	3	6	4.78149e+06	3.88042e+06	3.04913e+06	3.07545e+06	2.90632e+06	2.65507e+06	2314525	2.88619e+06	3.3489e+06	2.9929e+06	2442075	2768525	2.86739e+06	2.21297e+06	2.38943e+06	2.21608e+06	3.02297e+06	2.15652e+06	4.33096e+06	3.06229e+06	2.78069e+06	2.60036e+06	3170900	2605300	2.54018e+06	2.30275e+06	2.58975e+06	3.39131e+06	2.79219e+06	2.47756e+06	476802	189362	88566.3	825846	327985	153401	24.35	11.75	6.19	-1.2	0.3
IPI00967057	VCAN	cDNA FLJ50780, highly similar to Versican core protein	1	2.89	3	3	3	6	4.78149e+06	3.88042e+06	3.04913e+06	3.07545e+06	2.90632e+06	2.65507e+06	2314525	2.88619e+06	3.3489e+06	2.9929e+06	2442075	2768525	2.86739e+06	2.21297e+06	2.38943e+06	2.21608e+06	3.02297e+06	2.15652e+06	4.33096e+06	3.06229e+06	2.78069e+06	2.60036e+06	3170900	2605300	2.54018e+06	2.30275e+06	2.58975e+06	3.39131e+06	2.79219e+06	2.47756e+06	476802	189362	88566.3	825846	327985	153401	24.35	11.75	6.19	-1.2	0.3
				LQGAHLTSILSHEEQMFVNR	3	0.9962	1
				NGFDQCDYGWLSDASVR	2	0.9997	1
				YTLNFEAAQK	2	0.9715	1
IPI00009822	SRP54	Signal recognition particle 54 kDa protein	1	19.44	6	6	6	2	52065908	33187127	37688169	42162600	2.8101e+07	2.43809e+07	28403661	31510583	32888239	3.16895e+07	34177594	37244680	29376923	3.06734e+07	29680593	3.19155e+07	3.83019e+07	29691962	4.26265e+07	3.99254e+07	26240966	29957122	3.22889e+07	35711137	3.00252e+07	3.0798e+07	3.39969e+07	3.62643e+07	3.26524e+07	3.16067e+07	5.07196e+06	1.67096e+06	1.21576e+06	8.78489e+06	2.89418e+06	2.10576e+06	24.22	8.86	6.66	-1.1	0.5
IPI00929464	SRP54	signal recognition particle 54 kDa protein isoform 2	1	21.54	6	6	6	2	52065908	33187127	37688169	42162600	2.8101e+07	2.43809e+07	28403661	31510583	32888239	3.16895e+07	34177594	37244680	29376923	3.06734e+07	29680593	3.19155e+07	3.83019e+07	29691962	4.26265e+07	3.99254e+07	26240966	29957122	3.22889e+07	35711137	3.00252e+07	3.0798e+07	3.39969e+07	3.62643e+07	3.26524e+07	3.16067e+07	5.07196e+06	1.67096e+06	1.21576e+06	8.78489e+06	2.89418e+06	2.10576e+06	24.22	8.86	6.66	-1.1	0.5
				DMYEQFQNIMK	2	0.9997	1
				DVQELLTQYTK	2	0.9997	1
				IPFYGSYTEMDPVIIASEGVEK	2	0.9997	1
				MGPFSQILGMIPGFGTDFMSK	2	0.9995	1
				SAIDLEEMASGLNK	2	0.9129	1
				SPIIFIGTGEHIDDFEPFK	3	0.9943	1
IPI00009841	EWSR1	RNA-binding protein EWS isoform 1	1	8.02	3	3	3	5	2636480	1812695	2.00999e+06	2.19813e+06	1.54482e+06	1.44627e+06	1.75342e+06	1.25429e+06	1.81486e+06	1.74663e+06	1.81616e+06	2.00939e+06	2.00422e+06	1.34276e+06	1.56694e+06	1.55771e+06	1.67199e+06	1.52278e+06	2.22459e+06	2.10406e+06	1.49554e+06	1.50385e+06	1.78074e+06	1.91278e+06	1.67349e+06	1.56233e+06	1.59739e+06	1.9414e+06	1.73246e+06	1.61107e+06	225626	120489	32811.5	390796	208693	56831.3	20.13	12.05	3.53	-1.1	0.5
IPI00065554	EWSR1	RNA-binding protein EWS isoform 4	1	8.83	3	3	3	5	2636480	1812695	2.00999e+06	2.19813e+06	1.54482e+06	1.44627e+06	1.75342e+06	1.25429e+06	1.81486e+06	1.74663e+06	1.81616e+06	2.00939e+06	2.00422e+06	1.34276e+06	1.56694e+06	1.55771e+06	1.67199e+06	1.52278e+06	2.22459e+06	2.10406e+06	1.49554e+06	1.50385e+06	1.78074e+06	1.91278e+06	1.67349e+06	1.56233e+06	1.59739e+06	1.9414e+06	1.73246e+06	1.61107e+06	225626	120489	32811.5	390796	208693	56831.3	20.13	12.05	3.53	-1.1	0.5
IPI00872855	EWSR1	Isoform EWS of RNA-binding protein EWS	1	8.08	3	3	3	5	2636480	1812695	2.00999e+06	2.19813e+06	1.54482e+06	1.44627e+06	1.75342e+06	1.25429e+06	1.81486e+06	1.74663e+06	1.81616e+06	2.00939e+06	2.00422e+06	1.34276e+06	1.56694e+06	1.55771e+06	1.67199e+06	1.52278e+06	2.22459e+06	2.10406e+06	1.49554e+06	1.50385e+06	1.78074e+06	1.91278e+06	1.67349e+06	1.56233e+06	1.59739e+06	1.9414e+06	1.73246e+06	1.61107e+06	225626	120489	32811.5	390796	208693	56831.3	20.13	12.05	3.53	-1.1	0.5
IPI00879242	EWSR1	Ewing sarcoma breakpoint region 1	1	8.58	3	3	3	5	2636480	1812695	2.00999e+06	2.19813e+06	1.54482e+06	1.44627e+06	1.75342e+06	1.25429e+06	1.81486e+06	1.74663e+06	1.81616e+06	2.00939e+06	2.00422e+06	1.34276e+06	1.56694e+06	1.55771e+06	1.67199e+06	1.52278e+06	2.22459e+06	2.10406e+06	1.49554e+06	1.50385e+06	1.78074e+06	1.91278e+06	1.67349e+06	1.56233e+06	1.59739e+06	1.9414e+06	1.73246e+06	1.61107e+06	225626	120489	32811.5	390796	208693	56831.3	20.13	12.05	3.53	-1.1	0.5
IPI00879259	EWSR1	RNA-binding protein EWS isoform 3	1	8.09	3	3	3	5	2636480	1812695	2.00999e+06	2.19813e+06	1.54482e+06	1.44627e+06	1.75342e+06	1.25429e+06	1.81486e+06	1.74663e+06	1.81616e+06	2.00939e+06	2.00422e+06	1.34276e+06	1.56694e+06	1.55771e+06	1.67199e+06	1.52278e+06	2.22459e+06	2.10406e+06	1.49554e+06	1.50385e+06	1.78074e+06	1.91278e+06	1.67349e+06	1.56233e+06	1.59739e+06	1.9414e+06	1.73246e+06	1.61107e+06	225626	120489	32811.5	390796	208693	56831.3	20.13	12.05	3.53	-1.1	0.5
				AAVEWFDGKDFQGSK	2	0.9841	1
				GDATVSYEDPPTAK	2	0.9953	1
				QDHPSSMGVYGQESGGFSGPGENR	3	0.9997	1
IPI00009865	KRT10	Keratin, type I cytoskeletal 10	1	28.6	12	13	13	1	154410400	131501000	143969600	138008100	120747452	115796425	95224500	92805336	127137000	106176200	127154961	125681800	117741591	106730527	114968000	96662300	124013200	116583500	142955700	140988850	1.18272e+08	94014918	116656600	1.26418e+08	112236059	105815150	120298350	1.34072e+08	1.12363e+08	1.12783e+08	7.92049e+06	9.59723e+06	4.18988e+06	1.37187e+07	1.66229e+07	7.25708e+06	10.23	14.79	6.43	-1.2	0.2
				ADLEMQIESLTEELAYLKK	2	0.9025	1
				ADLEMQIESLTEELAYLKK	3	0.9968	1
				ALEESNYELEGK	2	0.9997	1
				GSLGGGFSSGGFSGGSFSR	2	0.9998	1
				LENEIQTYR	2	0.9671	1
				LKYENEVALR	3	0.9549	1
				NQILNLTTDNANILLQIDNAR	3	0.9858	1
				QSLEASLAETEGR	2	0.9998	1
				SLLEGEGSSGGGGR	2	0.9988	1
				SQYEQLAEQNRK	2	0.9995	1
				TIDDLKNQILNLTTDNANILLQIDNAR	3	0.889	1
				VTMQNLNDR	2	0.9869	1
				YCVQLSQIQAQISALEEQLQQIR	3	0.993	1
IPI00009866	KRT13	Isoform 1 of Keratin, type I cytoskeletal 13	1	21.18	7	8	9	1	8.32833e+07	7.05402e+07	83853200	7.79158e+07	7.29863e+07	6.39428e+07	69164550	7.0906e+07	7.62623e+07	5.73329e+07	7.78749e+07	7.28677e+07	7.65283e+07	6.50923e+07	7.09362e+07	61901050	81255800	6.69734e+07	7.69117e+07	8.08845e+07	68464575	7.00353e+07	66797625	75371300	70810300	6.64186e+07	7.41146e+07	7.54203e+07	7.07347e+07	7.04478e+07	3.66206e+06	2.49959e+06	2.22902e+06	6342866	4.32942e+06	3.86078e+06	8.41	6.12	5.48	-1.1	0.4
				AGLENTVAETECR	2	0.9824	1
				ALEEANADLEVK	2	0.9997	1
				LKYENELALR	3	0.9243	1
				LQSSSASYGGGFGGGSCQLGGGR	3	0.9997	1
				MIGFPSSAGSVSPR	2	0.9998	2
				TLQGLEIELQSQLSMK	2	0.9998	1
				TLQGLEIELQSQLSMK	3	0.9998	1
				VLDELTLSK	2	0.9967	1
IPI00009901	NUTF2	Nuclear transport factor 2	1	35.43	4	5	5	1	40556200	34352700	51735400	49680500	41145300	30700100	40826600	44617900	50872100	36031800	47151700	48278500	42605100	37228700	36329500	34853500	45572200	39781400	37454450	50707950	35922700	42722250	43451950	47715100	39916900	35591500	42676800	41361700	4.46298e+07	3.93951e+07	4.694e+06	1.55698e+06	2.06192e+06	8.13024e+06	2.69677e+06	3.57136e+06	19.66	6.04	9.07	1.1	0.5
				ADEDPIMGFHQMFLLK	2	0.9996	1
				ADEDPIMGFHQMFLLK	3	0.9994	1
				LALHNFG	2	0.9993	1
				LSSLPFQK	2	0.9803	1
				NINDAWVCTNDMFR	2	0.9998	1
IPI00009904	PDIA4	Protein disulfide-isomerase A4	1	22.95	12	12	14	1	228686400	165796400	194640000	184627900	163174800	136228800	165308300	153786500	190397900	152834900	166405900	164148400	159240300	148094000	156121700	142101900	158394300	159915900	197241400	189633950	149701800	159547400	171616400	165277150	153667150	149111800	159155100	178859050	1.6548e+08	1.53978e+08	1.47431e+07	3.4855e+06	2.90341e+06	2.55358e+07	6.03706e+06	5.02886e+06	14.28	3.65	3.27	-1.1	0.4
				DLGLSESGEDVNAAILDESGKK	3	0.9972	1
				EVSQPDWTPPPEVTLVLTK	2	0.9993	1
				FDVSGYPTIK	2	0.8745	1
				FDVSGYPTLK	2	0.9133	1
				GQAVDYEGSR	2	0.9988	1
				GRPYDYNGPR	2	0.9992	1
				IDATSASVLASR	2	0.9998	1
				QLEPVYNSLAK	2	0.9996	2
				RFDVSGYPTLK	2	0.9997	1
				RSPPIPLAK	2	0.9908	1
				SHMMDVQGSTQDSAIKDFVLK	3	0.9998	1
				VSQGQLVVMQPEK	2	0.9997	2
IPI00009922	C14orf156	SRA stem-loop-interacting RNA-binding protein, mitochondrial	0.995	12.84	1	1	1	1	11044000	5836400	5464800	10462000	4944900	4762600	4543300	5969400	6180700	5110300	8388700	7947600	11218000	6268500	6345500	4701400	5426000	6179300	8440200	7963400	4853750	5256350	5645500	8168150	8743250	5523450	5802650	7.08578e+06	6.35667e+06	6.68978e+06	1.12447e+06	912682	1.02989e+06	1.94764e+06	1580811	1.78383e+06	27.49	24.87	26.66	-1.1	0.6
				GLGWVQFSSEEGLR	2	0.9934	1
IPI00009923	P4HA1	Isoform 1 of Prolyl 4-hydroxylase subunit alpha-1	0.995	2.62	1	1	1	3	1.64577e+06	1332900	1.93237e+06	1.11343e+06	1797800	798567	1.50503e+06	1.08477e+06	2.38083e+06	1.32877e+06	1088900	886533	1.64563e+06	1.27623e+06	1.13257e+06	861367	1.03163e+06	1137400	1.48933e+06	1522900	1.29818e+06	1294900	1854800	987717	1.46093e+06	996967	1.08452e+06	1.43681e+06	1.37914e+06	1.18081e+06	69985.2	253824	142326	121218	439637	246516	8.44	31.88	20.88	-1	0.8
IPI00218682	P4HA1	Isoform 2 of Prolyl 4-hydroxylase subunit alpha-1	0.995	2.62	1	1	1	3	1.64577e+06	1332900	1.93237e+06	1.11343e+06	1797800	798567	1.50503e+06	1.08477e+06	2.38083e+06	1.32877e+06	1088900	886533	1.64563e+06	1.27623e+06	1.13257e+06	861367	1.03163e+06	1137400	1.48933e+06	1522900	1.29818e+06	1294900	1854800	987717	1.46093e+06	996967	1.08452e+06	1.43681e+06	1.37914e+06	1.18081e+06	69985.2	253824	142326	121218	439637	246516	8.44	31.88	20.88	-1	0.8
IPI00916535	P4HA1	prolyl 4-hydroxylase, alpha I subunit isoform 3 precursor	0.995	2.71	1	1	1	3	1.64577e+06	1332900	1.93237e+06	1.11343e+06	1797800	798567	1.50503e+06	1.08477e+06	2.38083e+06	1.32877e+06	1088900	886533	1.64563e+06	1.27623e+06	1.13257e+06	861367	1.03163e+06	1137400	1.48933e+06	1522900	1.29818e+06	1294900	1854800	987717	1.46093e+06	996967	1.08452e+06	1.43681e+06	1.37914e+06	1.18081e+06	69985.2	253824	142326	121218	439637	246516	8.44	31.88	20.88	-1	0.8
				SAWLSGYENPVVSR	2	0.9953	1
IPI00009938	CEACAM1	Isoform A of Carcinoembryonic antigen-related cell adhesion molecule 1	0.99	3.04	1	1	1	5	1472760	1188580	952400	1007520	747520	619040	701160	678600	947320	761560	617520	852760	865340	775040	654200	587360	974140	694460	1330670	979960	683280	689880	854440	735140	820190	620780	834300	997970	759820	758423	187102	49081	68942.1	324071	85010.7	119411	32.47	11.19	15.74	-1.3	0.3
IPI00385428	CEACAM1	Biliary glycoprotein	0.99	2.93	1	1	1	5	1472760	1188580	952400	1007520	747520	619040	701160	678600	947320	761560	617520	852760	865340	775040	654200	587360	974140	694460	1330670	979960	683280	689880	854440	735140	820190	620780	834300	997970	759820	758423	187102	49081	68942.1	324071	85010.7	119411	32.47	11.19	15.74	-1.3	0.3
IPI00641900	CEACAM1	Carcinoembryonic antigen-related cell adhesion molecule 1 (Biliary glycoprotein), isoform CRA_g	0.99	3.42	1	1	1	5	1472760	1188580	952400	1007520	747520	619040	701160	678600	947320	761560	617520	852760	865340	775040	654200	587360	974140	694460	1330670	979960	683280	689880	854440	735140	820190	620780	834300	997970	759820	758423	187102	49081	68942.1	324071	85010.7	119411	32.47	11.19	15.74	-1.3	0.3
IPI00644390	CEACAM1	carcinoembryonic antigen-related cell adhesion molecule 1 isoform 2 precursor	0.99	3.45	1	1	1	5	1472760	1188580	952400	1007520	747520	619040	701160	678600	947320	761560	617520	852760	865340	775040	654200	587360	974140	694460	1330670	979960	683280	689880	854440	735140	820190	620780	834300	997970	759820	758423	187102	49081	68942.1	324071	85010.7	119411	32.47	11.19	15.74	-1.3	0.3
IPI00935840	CEACAM1	Isoform G of Carcinoembryonic antigen-related cell adhesion molecule 1	0.99	3.84	1	1	1	5	1472760	1188580	952400	1007520	747520	619040	701160	678600	947320	761560	617520	852760	865340	775040	654200	587360	974140	694460	1330670	979960	683280	689880	854440	735140	820190	620780	834300	997970	759820	758423	187102	49081	68942.1	324071	85010.7	119411	32.47	11.19	15.74	-1.3	0.3
				EDAGTYWCEVFNPISK	2	0.9901	1
IPI00009943	TPT1	Tumor protein, translationally-controlled 1	1	18.09	3	5	5	2	11900150	8701240	14135840	12789140	11123290	10076190	11273900	10881950	11384720	9420240	10596980	11115000	9635050	9206660	8916220	9319100	10694550	8669180	10300695	13462490	10599740	11077925	10402480	10855990	9420855	9117660	9681865	1.14543e+07	1.07788e+07	9.40679e+06	1007795	198767	163024	1.74555e+06	344275	282365	15.24	3.19	3	-1.1	0.6
IPI00550900	TPT1	Translationally-controlled tumor protein	1	19.77	3	5	5	2	11900150	8701240	14135840	12789140	11123290	10076190	11273900	10881950	11384720	9420240	10596980	11115000	9635050	9206660	8916220	9319100	10694550	8669180	10300695	13462490	10599740	11077925	10402480	10855990	9420855	9117660	9681865	1.14543e+07	1.07788e+07	9.40679e+06	1007795	198767	163024	1.74555e+06	344275	282365	15.24	3.19	3	-1.1	0.6
				DLISHDEMFSDIYK	2	0.9948	1
				DLISHDEMFSDIYK	3	0.997	1
				HILANFK	2	0.9752	1
				VKPFMTGAAEQIK	2	0.9994	1
				VKPFMTGAAEQIK	3	0.9984	1
IPI00009946	TOMM34	Mitochondrial import receptor subunit TOM34	1	10.03	2	2	2	1	5254550	4411450	5823250	6873100	4911250	4405500	5545900	4245650	5481450	3260250	4331150	6004900	4061800	5244300	4995250	5099750	4759650	4279250	4833000	6348175	4658375	4895775	4370850	5168025	4653050	5047500	4519450	5279850	4811550	4740000	536536	233946	158513	929307	405207	274553	17.6	8.42	5.79	-1.1	0.5
				NGQYAEASALYGR	2	0.9956	1
				TVLQIDDNVTSAVEGINR	2	0.9958	1
IPI00009950	LMAN2	Vesicular integral-membrane protein VIP36	0.994	3.37	1	1	2	4	1364325	1443325	1511450	1903975	1310775	1256050	1584075	1275775	1465400	921900	1895825	1029000	1159575	1417650	1747425	1361575	1610450	1260350	1403825	1.70771e+06	1.28341e+06	1429925	1193650	1.46241e+06	1.28861e+06	1554500	1435400	1.46498e+06	1.362e+06	1.42617e+06	126244	84693.8	76893.7	218662	146694	133184	14.93	10.77	9.34	-1.1	0.5
IPI00966202	LMAN2	Uncharacterized protein	0.994	6.25	1	1	2	4	1364325	1443325	1511450	1903975	1310775	1256050	1584075	1275775	1465400	921900	1895825	1029000	1159575	1417650	1747425	1361575	1610450	1260350	1403825	1.70771e+06	1.28341e+06	1429925	1193650	1.46241e+06	1.28861e+06	1554500	1435400	1.46498e+06	1.362e+06	1.42617e+06	126244	84693.8	76893.7	218662	146694	133184	14.93	10.77	9.34	-1.1	0.5
IPI00966452	LMAN2	Uncharacterized protein	0.994	4.17	1	1	2	4	1364325	1443325	1511450	1903975	1310775	1256050	1584075	1275775	1465400	921900	1895825	1029000	1159575	1417650	1747425	1361575	1610450	1260350	1403825	1.70771e+06	1.28341e+06	1429925	1193650	1.46241e+06	1.28861e+06	1554500	1435400	1.46498e+06	1.362e+06	1.42617e+06	126244	84693.8	76893.7	218662	146694	133184	14.93	10.77	9.34	-1.1	0.5
IPI00967014	LMAN2	Uncharacterized protein	0.994	3.69	1	1	2	4	1364325	1443325	1511450	1903975	1310775	1256050	1584075	1275775	1465400	921900	1895825	1029000	1159575	1417650	1747425	1361575	1610450	1260350	1403825	1.70771e+06	1.28341e+06	1429925	1193650	1.46241e+06	1.28861e+06	1554500	1435400	1.46498e+06	1.362e+06	1.42617e+06	126244	84693.8	76893.7	218662	146694	133184	14.93	10.77	9.34	-1.1	0.5
				WTELAGCTADFR	2	0.994	2
IPI00010105	EIF6	Eukaryotic translation initiation factor 6	1	33.06	4	4	5	1	2.76044e+07	21905550	1.82988e+07	1.66807e+07	1.50236e+07	14010050	12498500	1.41292e+07	2.06531e+07	1.66146e+07	1.00187e+07	12247650	1.63421e+07	1.44461e+07	14466500	14297450	15728800	1.48962e+07	2.4755e+07	1.74897e+07	1.45168e+07	1.33138e+07	18633850	1.11332e+07	15394100	14381975	1.53125e+07	1.89205e+07	1.43603e+07	1.50295e+07	3.04085e+06	2.22758e+06	324628	5.2669e+06	3.85829e+06	562273	27.84	26.87	3.74	-1.3	0.3
				ASFENNCEIGCFAK	2	0.9997	2
				HGLLVPNNTTDQELQHIR	3	0.9998	1
				QTVADQVLVGSYCVFSNQGGLVHPK	3	0.9994	1
				TSIEDQDELSSLLQVPLVAGTVNR	2	0.9998	1
IPI00010153	RPL23	60S ribosomal protein L23	1	34.29	3	4	4	2	22263620	14259160	20373140	18711700	16951300	17350920	13363120	14459660	19078600	15641540	20281940	18081460	13194320	14200420	14969820	11415240	19593400	12681020	18261390	19542420	17151110	13911390	17360070	19181700	13697370	13192530	16137210	1.83183e+07	16817720	14342370	690898	1.54539e+06	909176	1.19667e+06	2.67669e+06	1.57474e+06	6.53	15.92	10.98	-1.1	0.4
IPI00795408	RPL23	15 kDa protein	1	34.29	3	4	4	2	22263620	14259160	20373140	18711700	16951300	17350920	13363120	14459660	19078600	15641540	20281940	18081460	13194320	14200420	14969820	11415240	19593400	12681020	18261390	19542420	17151110	13911390	17360070	19181700	13697370	13192530	16137210	1.83183e+07	16817720	14342370	690898	1.54539e+06	909176	1.19667e+06	2.67669e+06	1.57474e+06	6.53	15.92	10.98	-1.1	0.4
				GSAITGPVAK	2	0.9916	1
				ISLGLPVGAVINCADNTGAK	2	0.9993	1
				ISLGLPVGAVINCADNTGAK	3	0.996	1
				LNRLPAAGVGDMVMATVK	3	0.996	1
IPI00010154	GDI1	Rab GDP dissociation inhibitor alpha	1	9.62	3	3	4	2	2.2437e+07	2.44474e+07	28089500	2.60933e+07	1.94332e+07	2.12895e+07	2.24655e+07	2.04793e+07	2.20574e+07	21376950	1.78501e+07	1.7418e+07	2.27209e+07	2.04261e+07	2.33312e+07	19518350	2.33544e+07	31016100	2.34422e+07	2.70914e+07	20361375	2.14724e+07	2.17172e+07	1.7634e+07	2.15735e+07	2.14248e+07	2.71852e+07	2.36317e+07	2.02745e+07	2.33945e+07	1.9451e+06	1.32214e+06	1.89585e+06	3.36901e+06	2.29001e+06	3.28371e+06	14.26	11.3	14.04	-1.2	0.2
IPI00910113	GDI1	cDNA FLJ52902, highly similar to Rab GDP dissociation inhibitor alpha	1	10.31	3	3	4	2	2.2437e+07	2.44474e+07	28089500	2.60933e+07	1.94332e+07	2.12895e+07	2.24655e+07	2.04793e+07	2.20574e+07	21376950	1.78501e+07	1.7418e+07	2.27209e+07	2.04261e+07	2.33312e+07	19518350	2.33544e+07	31016100	2.34422e+07	2.70914e+07	20361375	2.14724e+07	2.17172e+07	1.7634e+07	2.15735e+07	2.14248e+07	2.71852e+07	2.36317e+07	2.02745e+07	2.33945e+07	1.9451e+06	1.32214e+06	1.89585e+06	3.36901e+06	2.29001e+06	3.28371e+06	14.26	11.3	14.04	-1.2	0.2
				FDLGQDVIDFTGHALALYR	3	0.9998	1
				FQLLEGPPESMGR	2	0.9994	2
				KQNDVFGEAEQ	2	0.9969	1
IPI00010157	MAT2A	S-adenosylmethionine synthase isoform type-2	1	14.68	5	5	6	1	23415750	17059100	28021450	21069600	21162650	17895100	19401050	20646950	22165550	19019350	20266100	20491600	18940700	16614750	17004200	16750400	20258600	17569800	20237425	24545525	19528875	20024000	20592450	20378850	17777725	16877300	18914200	21437275	2.03318e+07	1.78564e+07	1.56753e+06	165777	589317	2.71504e+06	287135	1020727	12.67	1.41	5.72	-1.1	0.6
				FVIGGPQGDAGLTGR	2	0.9998	2
				NFDLRPGVIVR	3	0.9657	1
				NGTLPWLRPDSK	2	0.9295	1
				TAAYGHFGR	2	0.9328	1
				TQVTVQYMQDR	2	0.9997	1
IPI00921830	-	Diazepam binding inhibitor, splice form 1D	1	43.75	5	6	6	7	1.37472e+07	1.0644e+07	1.31367e+07	1.06606e+07	1.0626e+07	8.82833e+06	1.02762e+07	9.66544e+06	1.13852e+07	9.34723e+06	1.02192e+07	1.10605e+07	10886900	8.74557e+06	9331700	8.70469e+06	9.50541e+06	9372900	1.21956e+07	1.18986e+07	9.72717e+06	9.97081e+06	1.03662e+07	1.06399e+07	9.81624e+06	9.01819e+06	9.43916e+06	1.12738e+07	1.03256e+07	9.42453e+06	778047	194204	230491	1.34762e+06	336370	399222	11.95	3.26	4.24	-1.1	0.3
IPI00010182	DBI	Isoform 1 of Acyl-CoA-binding protein	1	72.41	5	6	6	7	1.37472e+07	1.0644e+07	1.31367e+07	1.06606e+07	1.0626e+07	8.82833e+06	1.02762e+07	9.66544e+06	1.13852e+07	9.34723e+06	1.02192e+07	1.10605e+07	10886900	8.74557e+06	9331700	8.70469e+06	9.50541e+06	9372900	1.21956e+07	1.18986e+07	9.72717e+06	9.97081e+06	1.03662e+07	1.06399e+07	9.81624e+06	9.01819e+06	9.43916e+06	1.12738e+07	1.03256e+07	9.42453e+06	778047	194204	230491	1.34762e+06	336370	399222	11.95	3.26	4.24	-1.1	0.3
IPI00218836	DBI	Isoform 2 of Acyl-CoA-binding protein	1	60.58	5	6	6	7	1.37472e+07	1.0644e+07	1.31367e+07	1.06606e+07	1.0626e+07	8.82833e+06	1.02762e+07	9.66544e+06	1.13852e+07	9.34723e+06	1.02192e+07	1.10605e+07	10886900	8.74557e+06	9331700	8.70469e+06	9.50541e+06	9372900	1.21956e+07	1.18986e+07	9.72717e+06	9.97081e+06	1.03662e+07	1.06399e+07	9.81624e+06	9.01819e+06	9.43916e+06	1.12738e+07	1.03256e+07	9.42453e+06	778047	194204	230491	1.34762e+06	336370	399222	11.95	3.26	4.24	-1.1	0.3
IPI00815745	DBI	Isoform 3 of Acyl-CoA-binding protein	1	71.59	5	6	6	7	1.37472e+07	1.0644e+07	1.31367e+07	1.06606e+07	1.0626e+07	8.82833e+06	1.02762e+07	9.66544e+06	1.13852e+07	9.34723e+06	1.02192e+07	1.10605e+07	10886900	8.74557e+06	9331700	8.70469e+06	9.50541e+06	9372900	1.21956e+07	1.18986e+07	9.72717e+06	9.97081e+06	1.03662e+07	1.06399e+07	9.81624e+06	9.01819e+06	9.43916e+06	1.12738e+07	1.03256e+07	9.42453e+06	778047	194204	230491	1.34762e+06	336370	399222	11.95	3.26	4.24	-1.1	0.3
IPI00922055	DBI	acyl-CoA-binding protein isoform 4	1	42.57	5	6	6	7	1.37472e+07	1.0644e+07	1.31367e+07	1.06606e+07	1.0626e+07	8.82833e+06	1.02762e+07	9.66544e+06	1.13852e+07	9.34723e+06	1.02192e+07	1.10605e+07	10886900	8.74557e+06	9331700	8.70469e+06	9.50541e+06	9372900	1.21956e+07	1.18986e+07	9.72717e+06	9.97081e+06	1.03662e+07	1.06399e+07	9.81624e+06	9.01819e+06	9.43916e+06	1.12738e+07	1.03256e+07	9.42453e+06	778047	194204	230491	1.34762e+06	336370	399222	11.95	3.26	4.24	-1.1	0.3
IPI00965476	DBI	acyl-CoA-binding protein isoform 5	1	48.84	5	6	6	7	1.37472e+07	1.0644e+07	1.31367e+07	1.06606e+07	1.0626e+07	8.82833e+06	1.02762e+07	9.66544e+06	1.13852e+07	9.34723e+06	1.02192e+07	1.10605e+07	10886900	8.74557e+06	9331700	8.70469e+06	9.50541e+06	9372900	1.21956e+07	1.18986e+07	9.72717e+06	9.97081e+06	1.03662e+07	1.06399e+07	9.81624e+06	9.01819e+06	9.43916e+06	1.12738e+07	1.03256e+07	9.42453e+06	778047	194204	230491	1.34762e+06	336370	399222	11.95	3.26	4.24	-1.1	0.3
IPI00966070	DBI	acyl-CoA-binding protein isoform 6	1	64.95	5	6	6	7	1.37472e+07	1.0644e+07	1.31367e+07	1.06606e+07	1.0626e+07	8.82833e+06	1.02762e+07	9.66544e+06	1.13852e+07	9.34723e+06	1.02192e+07	1.10605e+07	10886900	8.74557e+06	9331700	8.70469e+06	9.50541e+06	9372900	1.21956e+07	1.18986e+07	9.72717e+06	9.97081e+06	1.03662e+07	1.06399e+07	9.81624e+06	9.01819e+06	9.43916e+06	1.12738e+07	1.03256e+07	9.42453e+06	778047	194204	230491	1.34762e+06	336370	399222	11.95	3.26	4.24	-1.1	0.3
				AYINKVEELK	3	0.8335	1
				QATVGDINTERPGMLDFTGK	2	0.9998	1
				QATVGDINTERPGMLDFTGK	3	0.9996	1
				TKPSDEEMLFIYGHYK	3	0.9997	1
				WDAWNELK	2	0.9986	1
				WDAWNELKGTSKEDAMK	3	0.9683	1
IPI00010204	SRSF3	Serine/arginine-rich splicing factor 3	1	20.73	3	3	3	2	14926786	19689115	16598850	14762550	22359650	9087514	24567650	13243400	22845150	18543150	28534219	14397219	1.38685e+07	11783800	18721400	21289345	23842400	14501828	1.7308e+07	15680700	15723582	18905525	20694150	21465719	1.28261e+07	2.00054e+07	19172114	1.62374e+07	2.03551e+07	1.73345e+07	535413	758254	2.267e+06	927362	1.31333e+06	3.92656e+06	5.71	6.45	22.65	1.3	0.01
IPI00843996	SRSF3	cDNA FLJ52832, highly similar to Splicing factor, arginine/serine-rich 3	1	27.42	3	3	3	2	14926786	19689115	16598850	14762550	22359650	9087514	24567650	13243400	22845150	18543150	28534219	14397219	1.38685e+07	11783800	18721400	21289345	23842400	14501828	1.7308e+07	15680700	15723582	18905525	20694150	21465719	1.28261e+07	2.00054e+07	19172114	1.62374e+07	2.03551e+07	1.73345e+07	535413	758254	2.267e+06	927362	1.31333e+06	3.92656e+06	5.71	6.45	22.65	1.3	0.01
				AFGYYGPLR	2	0.9993	1
				DSCPLDCK	2	0.9992	1
				VYVGNLGNNGNKTELER	2	0.9991	1
IPI00010214	S100A14	Protein S100-A14	0.956	10.58	1	1	1	1	9322100	6899900	8050100	8906800	4390000	5025700	7280300	8724300	5423900	8530600	7098700	8369200	9579100	6496500	5350400	5727000	5165300	5968900	8111000	8478450	4707850	8002300	6977250	7733950	8037800	5538700	5567100	7099100	7.57117e+06	6381200	1.20032e+06	306896	828341	2.07902e+06	531560	1434728	29.29	7.02	22.48	1.1	0.7
				SFWELIGEAAK	2	0.9564	1
IPI00010270	RAC2	Ras-related C3 botulinum toxin substrate 2	1	10.94	2	2	3	2	5.76779e+06	4.25779e+06	3.44886e+06	3.68682e+06	4.1467e+06	3177850	2.9413e+06	3.6753e+06	4.49905e+06	3.71546e+06	3.14418e+06	2.97127e+06	5.06077e+06	3.27643e+06	2.76351e+06	3.72207e+06	3.65619e+06	4.00223e+06	5.01279e+06	3.56784e+06	3.66227e+06	3308300	4.10726e+06	3.05772e+06	4.1686e+06	3.24279e+06	3.82921e+06	4.08097e+06	3491094	3.74687e+06	466706	316460	270410	808359	548126	468364	19.81	15.7	12.5	-1.2	0.4
IPI00879948	RAC2	Ras-related C3 botulinum toxin substrate 2	1	12.65	2	2	3	2	5.76779e+06	4.25779e+06	3.44886e+06	3.68682e+06	4.1467e+06	3177850	2.9413e+06	3.6753e+06	4.49905e+06	3.71546e+06	3.14418e+06	2.97127e+06	5.06077e+06	3.27643e+06	2.76351e+06	3.72207e+06	3.65619e+06	4.00223e+06	5.01279e+06	3.56784e+06	3.66227e+06	3308300	4.10726e+06	3.05772e+06	4.1686e+06	3.24279e+06	3.82921e+06	4.08097e+06	3491094	3.74687e+06	466706	316460	270410	808359	548126	468364	19.81	15.7	12.5	-1.2	0.4
				CVVVGDGAVGK	2	0.9943	1
				YLECSALTQR	2	0.9993	2
IPI00010271	RAC1	Isoform A of Ras-related C3 botulinum toxin substrate 1	1	23.44	4	4	5	2	1.42575e+07	1.08371e+07	1.22681e+07	1.05366e+07	1.01615e+07	8.5614e+06	1.16078e+07	1.09486e+07	1.2498e+07	8.50246e+06	1.12157e+07	1.00483e+07	9.86502e+06	8.80874e+06	8.53105e+06	8.46609e+06	1.16512e+07	1.06007e+07	12547331	1.14023e+07	9.36144e+06	1.12782e+07	1.05002e+07	1.0632e+07	9.33688e+06	8498569	1.11259e+07	1.11037e+07	1.08035e+07	9.65379e+06	931732	240387	774824	1.61381e+06	416363	1342034	14.53	3.85	13.9	-1	0.8
IPI00219675	RAC1	Isoform B of Ras-related C3 botulinum toxin substrate 1	1	21.33	4	4	5	2	1.42575e+07	1.08371e+07	1.22681e+07	1.05366e+07	1.01615e+07	8.5614e+06	1.16078e+07	1.09486e+07	1.2498e+07	8.50246e+06	1.12157e+07	1.00483e+07	9.86502e+06	8.80874e+06	8.53105e+06	8.46609e+06	1.16512e+07	1.06007e+07	12547331	1.14023e+07	9.36144e+06	1.12782e+07	1.05002e+07	1.0632e+07	9.33688e+06	8498569	1.11259e+07	1.11037e+07	1.08035e+07	9.65379e+06	931732	240387	774824	1.61381e+06	416363	1342034	14.53	3.85	13.9	-1	0.8
				AVLCPPPVK	2	0.9738	1
				LDLRDDKDTIEK	3	0.8274	1
				LTPITYPQGLAMAK	2	0.9257	1
				YLECSALTQR	2	0.9993	2
IPI00010320	CBX1	Chromobox protein homolog 1	1	8.65	1	1	2	2	1.70103e+06	1.40447e+06	2.16653e+06	1622200	1.53567e+06	1.73967e+06	1.77953e+06	2.12253e+06	1.88303e+06	1470400	1.81697e+06	1.97137e+06	1.79547e+06	1.40717e+06	1.63837e+06	1377900	1.71343e+06	2.02087e+06	1552750	1.89437e+06	1.63767e+06	1.95103e+06	1.67672e+06	1.89417e+06	1.60132e+06	1.50813e+06	1867150	1.69493e+06	1.84064e+06	1.65887e+06	102688	83588.9	107560	177861	144780	186299	10.49	7.87	11.23	1.1	0.3
IPI00878669	CBX1	Uncharacterized protein	1	8.47	1	1	2	2	1.70103e+06	1.40447e+06	2.16653e+06	1622200	1.53567e+06	1.73967e+06	1.77953e+06	2.12253e+06	1.88303e+06	1470400	1.81697e+06	1.97137e+06	1.79547e+06	1.40717e+06	1.63837e+06	1377900	1.71343e+06	2.02087e+06	1552750	1.89437e+06	1.63767e+06	1.95103e+06	1.67672e+06	1.89417e+06	1.60132e+06	1.50813e+06	1867150	1.69493e+06	1.84064e+06	1.65887e+06	102688	83588.9	107560	177861	144780	186299	10.49	7.87	11.23	1.1	0.3
				IIGATDSSGELMFLMK	2	0.9998	2
IPI00010346	NLN	Neurolysin, mitochondrial	0.996	1.56	1	1	1	5	2844200	1822180	3346600	2996200	2469400	2109800	2370400	2264400	3057800	2763400	2981800	3132000	2634800	1623200	1649420	2449000	2985600	2631600	2333190	3171400	2289600	2317400	2910600	3056900	2129000	2049210	2808600	2.59806e+06	2.76163e+06	2.32894e+06	286944	226096	240935	497002	391610	417312	19.13	14.18	17.92	1.1	0.7
IPI00872224	NLN	cDNA FLJ14696 fis, clone NT2RP2005775, highly similar to NEUROLYSIN	0.996	2.89	1	1	1	5	2844200	1822180	3346600	2996200	2469400	2109800	2370400	2264400	3057800	2763400	2981800	3132000	2634800	1623200	1649420	2449000	2985600	2631600	2333190	3171400	2289600	2317400	2910600	3056900	2129000	2049210	2808600	2.59806e+06	2.76163e+06	2.32894e+06	286944	226096	240935	497002	391610	417312	19.13	14.18	17.92	1.1	0.7
IPI00965474	NLN	NLN protein	0.996	1.81	1	1	1	5	2844200	1822180	3346600	2996200	2469400	2109800	2370400	2264400	3057800	2763400	2981800	3132000	2634800	1623200	1649420	2449000	2985600	2631600	2333190	3171400	2289600	2317400	2910600	3056900	2129000	2049210	2808600	2.59806e+06	2.76163e+06	2.32894e+06	286944	226096	240935	497002	391610	417312	19.13	14.18	17.92	1.1	0.7
IPI00965753	NLN	Putative uncharacterized protein DKFZp564F123	0.996	1.83	1	1	1	5	2844200	1822180	3346600	2996200	2469400	2109800	2370400	2264400	3057800	2763400	2981800	3132000	2634800	1623200	1649420	2449000	2985600	2631600	2333190	3171400	2289600	2317400	2910600	3056900	2129000	2049210	2808600	2.59806e+06	2.76163e+06	2.32894e+06	286944	226096	240935	497002	391610	417312	19.13	14.18	17.92	1.1	0.7
IPI00967251	NLN	81 kDa protein	0.996	1.56	1	1	1	5	2844200	1822180	3346600	2996200	2469400	2109800	2370400	2264400	3057800	2763400	2981800	3132000	2634800	1623200	1649420	2449000	2985600	2631600	2333190	3171400	2289600	2317400	2910600	3056900	2129000	2049210	2808600	2.59806e+06	2.76163e+06	2.32894e+06	286944	226096	240935	497002	391610	417312	19.13	14.18	17.92	1.1	0.7
				VTAFLDDLSQK	2	0.9938	1
IPI00010349	AGPS	Alkyldihydroxyacetonephosphate synthase, peroxisomal	1	4.26	2	2	2	1	15142500	15938700	20129100	16033500	15938400	15872800	14699800	12040000	16141500	13943500	21582100	18875000	14805500	13665100	20771600	12163600	18856200	12970100	15540600	18081300	15905600	13369900	15042500	20228550	14235300	16467600	15913150	1.65092e+07	16213650	1.55387e+07	793097	2.0647e+06	671059	1.37368e+06	3.57617e+06	1162308	8.32	22.06	7.48	-1	0.9
				IPDIVLWPTCHDDVVK	3	0.9937	1
				TIISLDTSQMNR	2	0.9078	1
IPI00010400	PLCB3	1-phosphatidylinositol-4,5-bisphosphate phosphodiesterase beta-3	0.986	1.54	1	1	1	2	171648	186778	254654	379602	196368	163978	186605	170846	202956	179318	164470	222350	181333	120770	636100	140842	260250	208471	179213	317128	180173	178725	191137	193410	151051	388471	234361	225504	187758	257961	45812.5	4563.6	69545.7	79349.5	7904.4	120457	35.19	4.21	46.7	-1.2	0.5
IPI00181283	PLCB3	Similar to phospholipase C, beta 3 (Fragment)	0.986	1.6	1	1	1	2	171648	186778	254654	379602	196368	163978	186605	170846	202956	179318	164470	222350	181333	120770	636100	140842	260250	208471	179213	317128	180173	178725	191137	193410	151051	388471	234361	225504	187758	257961	45812.5	4563.6	69545.7	79349.5	7904.4	120457	35.19	4.21	46.7	-1.2	0.5
				SFDPFTEVIVDGIVANALR	2	0.9857	1
IPI00010414	PDLIM1	PDZ and LIM domain protein 1	1	14.29	2	2	2	1	8728300	5630342	8755000	8298300	6452300	6047560	8251300	8022600	8925400	6946200	10288700	9350100	7239800	7707000	9000900	7214400	9163800	8053200	7179321	8526650	6249930	8136950	7935800	9819400	7473400	8107650	8608500	7.31863e+06	8.63072e+06	8.06318e+06	660913	597172	328429	1.14474e+06	1.03433e+06	568855	15.64	11.98	7.05	1.2	0.2
				AALANLCIGDVITAIDGENTSNMTHLEAQNR	3	0.9905	1
				SAMPFTASPASSTTAR	2	0.9902	1
IPI00010415	ACOT7	Isoform 1 of Cytosolic acyl coenzyme A thioester hydrolase	0.99	3.16	1	1	1	6	6142500	5.39133e+06	4.59733e+06	6.55967e+06	4055000	3.93933e+06	3.35533e+06	3.21733e+06	6.75017e+06	5.58133e+06	5.48767e+06	3.04483e+06	5.72383e+06	5.96517e+06	5309500	4.74467e+06	5898500	5680500	5.76692e+06	5578500	3.99717e+06	3.28633e+06	6165750	4266250	5844500	5.02708e+06	5789500	5.11419e+06	4.57278e+06	5.55369e+06	561156	845228	263784	971951	1.46398e+06	456887	19	32.02	8.23	-1.1	0.6
IPI00219451	ACOT7	Isoform 5 of Cytosolic acyl coenzyme A thioester hydrolase	0.99	3.43	1	1	1	6	6142500	5.39133e+06	4.59733e+06	6.55967e+06	4055000	3.93933e+06	3.35533e+06	3.21733e+06	6.75017e+06	5.58133e+06	5.48767e+06	3.04483e+06	5.72383e+06	5.96517e+06	5309500	4.74467e+06	5898500	5680500	5.76692e+06	5578500	3.99717e+06	3.28633e+06	6165750	4266250	5844500	5.02708e+06	5789500	5.11419e+06	4.57278e+06	5.55369e+06	561156	845228	263784	971951	1.46398e+06	456887	19	32.02	8.23	-1.1	0.6
IPI00219452	ACOT7	Isoform 6 of Cytosolic acyl coenzyme A thioester hydrolase	0.99	3.65	1	1	1	6	6142500	5.39133e+06	4.59733e+06	6.55967e+06	4055000	3.93933e+06	3.35533e+06	3.21733e+06	6.75017e+06	5.58133e+06	5.48767e+06	3.04483e+06	5.72383e+06	5.96517e+06	5309500	4.74467e+06	5898500	5680500	5.76692e+06	5578500	3.99717e+06	3.28633e+06	6165750	4266250	5844500	5.02708e+06	5789500	5.11419e+06	4.57278e+06	5.55369e+06	561156	845228	263784	971951	1.46398e+06	456887	19	32.02	8.23	-1.1	0.6
IPI00395748	ACOT7	cytosolic acyl coenzyme A thioester hydrolase isoform hBACHa	0.99	3.24	1	1	1	6	6142500	5.39133e+06	4.59733e+06	6.55967e+06	4055000	3.93933e+06	3.35533e+06	3.21733e+06	6.75017e+06	5.58133e+06	5.48767e+06	3.04483e+06	5.72383e+06	5.96517e+06	5309500	4.74467e+06	5898500	5680500	5.76692e+06	5578500	3.99717e+06	3.28633e+06	6165750	4266250	5844500	5.02708e+06	5789500	5.11419e+06	4.57278e+06	5.55369e+06	561156	845228	263784	971951	1.46398e+06	456887	19	32.02	8.23	-1.1	0.6
IPI00746126	ACOT7	Isoform 3 of Cytosolic acyl coenzyme A thioester hydrolase	0.99	4.24	1	1	1	6	6142500	5.39133e+06	4.59733e+06	6.55967e+06	4055000	3.93933e+06	3.35533e+06	3.21733e+06	6.75017e+06	5.58133e+06	5.48767e+06	3.04483e+06	5.72383e+06	5.96517e+06	5309500	4.74467e+06	5898500	5680500	5.76692e+06	5578500	3.99717e+06	3.28633e+06	6165750	4266250	5844500	5.02708e+06	5789500	5.11419e+06	4.57278e+06	5.55369e+06	561156	845228	263784	971951	1.46398e+06	456887	19	32.02	8.23	-1.1	0.6
IPI00883762	ACOT7	Isoform 2 of Cytosolic acyl coenzyme A thioester hydrolase	0.99	4.88	1	1	1	6	6142500	5.39133e+06	4.59733e+06	6.55967e+06	4055000	3.93933e+06	3.35533e+06	3.21733e+06	6.75017e+06	5.58133e+06	5.48767e+06	3.04483e+06	5.72383e+06	5.96517e+06	5309500	4.74467e+06	5898500	5680500	5.76692e+06	5578500	3.99717e+06	3.28633e+06	6165750	4266250	5844500	5.02708e+06	5789500	5.11419e+06	4.57278e+06	5.55369e+06	561156	845228	263784	971951	1.46398e+06	456887	19	32.02	8.23	-1.1	0.6
				LMDEVAGIVAAR	2	0.9903	1
IPI00010418	MYO1C	Isoform 2 of Myosin-Ic	0.997	2.14	2	2	2	3	4.82781e+06	5212445	5.34706e+06	5.00171e+06	3.32072e+06	3497362	2.97107e+06	2.82035e+06	4840954	3373078	2.76191e+06	2.26715e+06	4.07215e+06	3418506	4.12167e+06	3249763	3130859	3.93525e+06	5.02013e+06	5174386	3.40904e+06	2.89571e+06	4107016	2.51453e+06	3.74533e+06	3.68572e+06	3.53305e+06	4.53452e+06	3.17242e+06	3.6547e+06	564497	480080	63209.7	977738	831522	109482	21.56	26.21	3	-1.4	0.1
IPI00743335	MYO1C	Isoform 1 of Myosin-Ic	0.997	2.07	2	2	2	3	4.82781e+06	5212445	5.34706e+06	5.00171e+06	3.32072e+06	3497362	2.97107e+06	2.82035e+06	4840954	3373078	2.76191e+06	2.26715e+06	4.07215e+06	3418506	4.12167e+06	3249763	3130859	3.93525e+06	5.02013e+06	5174386	3.40904e+06	2.89571e+06	4107016	2.51453e+06	3.74533e+06	3.68572e+06	3.53305e+06	4.53452e+06	3.17242e+06	3.6547e+06	564497	480080	63209.7	977738	831522	109482	21.56	26.21	3	-1.4	0.1
IPI00829992	MYO1C	Isoform 3 of Myosin-Ic	0.997	2.11	2	2	2	3	4.82781e+06	5212445	5.34706e+06	5.00171e+06	3.32072e+06	3497362	2.97107e+06	2.82035e+06	4840954	3373078	2.76191e+06	2.26715e+06	4.07215e+06	3418506	4.12167e+06	3249763	3130859	3.93525e+06	5.02013e+06	5174386	3.40904e+06	2.89571e+06	4107016	2.51453e+06	3.74533e+06	3.68572e+06	3.53305e+06	4.53452e+06	3.17242e+06	3.6547e+06	564497	480080	63209.7	977738	831522	109482	21.56	26.21	3	-1.4	0.1
				MSLLQLVEILQSK	2	0.9894	1
				YMDVQFDFK	2	0.8212	1
IPI00010420	SLC25A31	ADP/ATP translocase 4	1	12.06	2	2	2	1	8670600	5814000	7782700	6276400	4944300	6186700	5063200	5731400	5721100	4862000	5005700	5561300	5076400	5205600	5990000	5194300	4982400	5359900	7242300	7029550	5565500	5397300	5291550	5283500	5141000	5592150	5171150	6612450	5.32412e+06	5.30143e+06	527065	36665.4	145619	912904	63506.3	252219	13.81	1.19	4.76	-1.2	0.1
				EQGFFSFWR	3	0.9685	1
				WFLANLASGGAAGATSLCVVYPLDFARTR	3	0.8546	1
IPI00010463	GTPBP1	GTP-binding protein 1	0.94	2.39	1	1	1	1	99193000	81290000	58363000	63105000	49801000	42252000	38058000	42566000	64671000	56841000	28478000	30964000	51219000	38205000	43979000	40043000	49202000	47755000	90241500	60734000	46026500	40312000	60756000	29721000	44712000	42011000	48478500	6.56673e+07	4.35963e+07	4.50672e+07	1.29999e+07	9.10829e+06	1875433	22516547	1.5776e+07	3.24835e+06	34.29	36.19	7.21	-1.5	0.2
				LVLVSPTSEQYDSLLR	2	0.9395	1
IPI00010471	LCP1	Plastin-2	1	26	11	13	17	1	86008221	57572227	80966500	92806900	65532745	60691613	68944984	61706553	84007257	65816635	68693468	72198259	61195551	61461772	57410652	58479274	66735874	65925035	71790224	86886700	63112179	6.53258e+07	74911946	7.04459e+07	6.13287e+07	57944963	6.63305e+07	73929701	7.02279e+07	6.1868e+07	6.94598e+06	2769437	2.43566e+06	1.20308e+07	4.79681e+06	4218685	16.27	6.83	6.82	-1.1	0.6
				FSLVGIGGQDLNEGNR	2	0.9996	1
				IGNFSTDIKDSK	2	0.9533	1
				ISTSLPVLDLIDAIQPGSINYDLLK	2	0.9998	2
				LNLAFIANLFNR	2	0.9998	1
				MINLSVPDTIDER	2	0.9763	1
				QFVTATDVVR	2	0.9995	2
				VDTDGNGYISFNELNDLFK	2	0.9998	2
				VDTDGNGYISFNELNDLFK	3	0.9997	1
				VNDDIIVNWVNETLR	2	0.9998	2
				VNHLYSDLSDALVIFQLYEK	2	0.9991	1
				VNHLYSDLSDALVIFQLYEK	3	0.9997	1
				YAISMAR	2	0.9907	1
				YTLNILEEIGGGQKVNDDIIVNWVNETLR	3	0.9995	1
IPI00010697	ITGA6	Isoform Alpha-6X1X2B of Integrin alpha-6	1	6.99	5	5	5	7	7.23791e+06	5.54324e+06	6.7739e+06	7.01564e+06	4.98879e+06	5.35169e+06	3.67779e+06	3.04376e+06	5.72787e+06	4.73093e+06	4.35277e+06	4.94939e+06	5.06083e+06	3.27632e+06	3.99898e+06	3.65208e+06	4.95862e+06	3.87843e+06	6.39058e+06	6.89477e+06	5.17024e+06	3.36078e+06	5.2294e+06	4.65108e+06	4168575	3.82553e+06	4418525	6.15186e+06	4.41375e+06	4.13754e+06	511937	552322	171884	886701	956650	297713	14.41	21.67	7.2	-1.4	0.08
IPI00216221	ITGA6	Isoform Alpha-6X1A of Integrin alpha-6	1	7.36	5	5	5	7	7.23791e+06	5.54324e+06	6.7739e+06	7.01564e+06	4.98879e+06	5.35169e+06	3.67779e+06	3.04376e+06	5.72787e+06	4.73093e+06	4.35277e+06	4.94939e+06	5.06083e+06	3.27632e+06	3.99898e+06	3.65208e+06	4.95862e+06	3.87843e+06	6.39058e+06	6.89477e+06	5.17024e+06	3.36078e+06	5.2294e+06	4.65108e+06	4168575	3.82553e+06	4418525	6.15186e+06	4.41375e+06	4.13754e+06	511937	552322	171884	886701	956650	297713	14.41	21.67	7.2	-1.4	0.08
IPI00216222	ITGA6	Isoform Alpha-6X1B of Integrin alpha-6	1	7.24	5	5	5	7	7.23791e+06	5.54324e+06	6.7739e+06	7.01564e+06	4.98879e+06	5.35169e+06	3.67779e+06	3.04376e+06	5.72787e+06	4.73093e+06	4.35277e+06	4.94939e+06	5.06083e+06	3.27632e+06	3.99898e+06	3.65208e+06	4.95862e+06	3.87843e+06	6.39058e+06	6.89477e+06	5.17024e+06	3.36078e+06	5.2294e+06	4.65108e+06	4168575	3.82553e+06	4418525	6.15186e+06	4.41375e+06	4.13754e+06	511937	552322	171884	886701	956650	297713	14.41	21.67	7.2	-1.4	0.08
IPI00216223	ITGA6	Uncharacterized protein	1	7.27	5	5	5	7	7.23791e+06	5.54324e+06	6.7739e+06	7.01564e+06	4.98879e+06	5.35169e+06	3.67779e+06	3.04376e+06	5.72787e+06	4.73093e+06	4.35277e+06	4.94939e+06	5.06083e+06	3.27632e+06	3.99898e+06	3.65208e+06	4.95862e+06	3.87843e+06	6.39058e+06	6.89477e+06	5.17024e+06	3.36078e+06	5.2294e+06	4.65108e+06	4168575	3.82553e+06	4418525	6.15186e+06	4.41375e+06	4.13754e+06	511937	552322	171884	886701	956650	297713	14.41	21.67	7.2	-1.4	0.08
IPI00216224	ITGA6	Isoform Alpha-6X2B of Integrin alpha-6	1	7.27	5	5	5	7	7.23791e+06	5.54324e+06	6.7739e+06	7.01564e+06	4.98879e+06	5.35169e+06	3.67779e+06	3.04376e+06	5.72787e+06	4.73093e+06	4.35277e+06	4.94939e+06	5.06083e+06	3.27632e+06	3.99898e+06	3.65208e+06	4.95862e+06	3.87843e+06	6.39058e+06	6.89477e+06	5.17024e+06	3.36078e+06	5.2294e+06	4.65108e+06	4168575	3.82553e+06	4418525	6.15186e+06	4.41375e+06	4.13754e+06	511937	552322	171884	886701	956650	297713	14.41	21.67	7.2	-1.4	0.08
IPI00216225	ITGA6	Isoform Alpha-6X1X2A of Integrin alpha-6	1	7.1	5	5	5	7	7.23791e+06	5.54324e+06	6.7739e+06	7.01564e+06	4.98879e+06	5.35169e+06	3.67779e+06	3.04376e+06	5.72787e+06	4.73093e+06	4.35277e+06	4.94939e+06	5.06083e+06	3.27632e+06	3.99898e+06	3.65208e+06	4.95862e+06	3.87843e+06	6.39058e+06	6.89477e+06	5.17024e+06	3.36078e+06	5.2294e+06	4.65108e+06	4168575	3.82553e+06	4418525	6.15186e+06	4.41375e+06	4.13754e+06	511937	552322	171884	886701	956650	297713	14.41	21.67	7.2	-1.4	0.08
IPI00921401	ITGA6	Isoform 9 of Integrin alpha-6	1	7.2	5	5	5	7	7.23791e+06	5.54324e+06	6.7739e+06	7.01564e+06	4.98879e+06	5.35169e+06	3.67779e+06	3.04376e+06	5.72787e+06	4.73093e+06	4.35277e+06	4.94939e+06	5.06083e+06	3.27632e+06	3.99898e+06	3.65208e+06	4.95862e+06	3.87843e+06	6.39058e+06	6.89477e+06	5.17024e+06	3.36078e+06	5.2294e+06	4.65108e+06	4168575	3.82553e+06	4418525	6.15186e+06	4.41375e+06	4.13754e+06	511937	552322	171884	886701	956650	297713	14.41	21.67	7.2	-1.4	0.08
				GISPYFGYSIAGNMDLDR	2	0.9952	1
				LEYKFCTREGNQDK	3	0.8416	1
				LRPIPITASVEIQEPSSR	3	0.9995	1
				TGGLYSCDITAR	2	0.9793	1
				VNSLPEVLPILNSDEPK	2	0.9647	1
IPI00010706	GSS	Glutathione synthetase	1	12.03	5	5	5	1	135173400	104214500	132514050	139306254	117987903	94328745	107860184	100602600	111668000	98016143	124041150	137036400	111578059	99307949	101937566	97473143	109548899	101025276	119693950	135910152	106158324	104231392	1.04842e+08	130538775	105443004	9.97054e+07	1.05287e+08	1.20587e+08	1.13204e+08	103478482	8600225	8.66914e+06	1.8871e+06	1.4896e+07	1.50154e+07	3.26855e+06	12.35	13.26	3.16	-1.1	0.6
				AIENELLAR	2	0.9577	1
				AWELYGSPNALVLLIAQEK	3	0.9994	1
				AWELYGSPNALVLLIAQEKER	3	0.9985	1
				QIEINTISASFGGLASR	2	0.9995	1
				QYSLQNWEAR	2	0.9849	1
[truncated: 14,859 more rows]
[truncated: 8 more columns]
