# Supplementary material for: Bioinformatic Analysis of Differential Protein Expression in Calu-3 Cells Exposed to Carbon Nanotubes
Source: Proteomes. 2013 Oct 14;1(3):219–39. doi: 10.3390/proteomes1030219 (PMC4148817; doi:10.3390/proteomes1030219)
Supplement: Supplementary File 1 [file proteomes-01-00219-s001.zip › Supplemental Table 3 LFQMS.xlsx]

## Sheet: 10ug MWCNT P<0.05
Protein ID	Gene Name	Protein Name	mean Control	mean 10ug MWCNT	mean 10ug SWCNT	SEM 10ug Control	SEM 10ug MWCNT	SEM 10ug SWCNT	CV(%) Control	CV(%) 10ug MWCNT	CV(%) 10ug SWCNT	FC MWCNT vs. Control	Multiple Comparison p MWCNT vs. Control	Q value MWCNT vs. Control	FC SWCNT vs. Control	Multiple Comparison p SWCNT vs. Control	Q value SWCNT vs. Control	ANOVA p value
IPI00023728	GGH	Gamma-glutamyl hydrolase	2.7605e+07	21716128	2.17772e+07	208858	187639	803524	1.31	1.5	6.39	-1.3	9e-05	0.08556	-1.3	0.004	0.968238	0.0002
IPI00025086	COX5A	Cytochrome c oxidase subunit 5A, mitochondrial	14468200	1.89519e+07	1.87835e+07	2.27536e+06	1.0355e+06	963424	1.99	3.55	7.93	1.3	0.001	0.5704	1.3	0.07	0.968238	0.002
IPI00239077	HINT1	Histidine triad nucleotide-binding protein 1	782550	586257	508890	24156	21970	29152.8	5.35	6.49	9.92	-1.3	0.008	0.845789	-1.5	0.006	0.968238	0.0007
IPI00445826	-	Probable transposase	7767200	6.41548e+06	6.61468e+06	538317	467223	338513	4.32	5.4	5.71	-1.2	0.02	0.845789	-1.2	0.03	0.968238	0.007
IPI00915850	HIBADH	3-hydroxyisobutyrate dehydrogenase	2.10939e+06	1655350	1.72004e+06	62540.5	33700	64959.8	4.46	6.82	10.28	-1.3	0.02	0.845789	-1.2	0.06	0.968238	0.01
IPI00296053	FH	Fumarate hydratase, mitochondrial	5.10477e+06	6.57628e+06	5672225	2.88307e+06	1.26808e+06	1.35558e+06	9.21	3.24	2.48	1.3	0.02	0.845789	1.1	0.1	0.968238	0.003
IPI00642451	VARSL	Valyl-tRNA synthetase like	2.03705e+06	1.57645e+06	1.35659e+06	193800	200114	218030	6.36	8.82	18.93	-1.3	0.04	0.845789	-1.5	0.04	0.968238	0.01
IPI00011107	IDH2	Isocitrate dehydrogenase [NADP], mitochondrial	4.68168e+06	5.76523e+06	4632400	434581	191147	278065	5.72	6.66	5.78	1.2	0.04	0.845789	-1	0.8	0.968238	0.007

## Sheet: 10ug SWCNT P<0.05
Protein ID	Protein Name	mean Control	mean 10ug MWCNT	mean 10ug SWCNT	SEM 10ug Control	SEM 10ug MWCNT	SEM 10ug SWCNT	CV(%) Control	CV(%) 10ug MWCNT	CV(%) 10ug SWCNT	FC MWCNT vs Control	Multiple Comparison p MWCNT vs Control	Q value MWCNT vs Control	FC SWCNT vs Control	Multiple Comparison p SWCNT vs Control	Q value SWCNT vs Control	ANOVA p value
IPI00023728	Gamma-glutamyl hydrolase	2.7605e+07	21716128	2.17772e+07	208858	187639	803524	1.31	1.5	6.39	-1.3	9e-05	0.08556	-1.3	0.004	0.968238	0.0002
IPI00239077	Histidine triad nucleotide-binding protein 1	782550	586257	508890	24156	21970	29152.8	5.35	6.49	9.92	-1.3	0.008	0.845789	-1.5	0.006	0.968238	0.0007
IPI00428974	DF4 (reverse transcriptase)	2.85028e+06	3969250	3.45808e+06	166481	388075	859474	3.08	10.51	4.84	1.4	0.08	0.845789	1.2	0.02	0.968238	0.006
IPI00386755	ERO1-like protein alpha	13139900	11583050	9.72313e+06	271526	123112	81328.8	7.1	6.99	6.03	-1.1	0.09	0.845789	-1.4	0.02	0.968238	0.005
IPI00445826	Probable transposase	7767200	6.41548e+06	6.61468e+06	538317	467223	338513	4.32	5.4	5.71	-1.2	0.02	0.845789	-1.2	0.03	0.968238	0.007
IPI00246058	Programmed cell death 6-interacting protein	1.60289e+07	1.36331e+07	1.29889e+07	50649.7	240789	96579.1	7.12	6.32	2.53	-1.2	0.09	0.845789	-1.2	0.03	0.968238	0.01
IPI00642451	Valyl-tRNA synthetase like	2.03705e+06	1.57645e+06	1.35659e+06	193800	200114	218030	6.36	8.82	18.93	-1.3	0.04	0.845789	-1.5	0.04	0.968238	0.01
IPI00015842	Reticulocalbin-1	31350150	2.39684e+07	2.02585e+07	2.47869e+06	871502	714248	13.69	6.3	6.11	-1.3	0.06	0.845789	-1.5	0.04	0.968238	0.007
IPI00011253	Ribosomal protein S3	6.85907e+07	59415900	5.33361e+07	154645	221701	154527	8.58	5.68	4.74	-1.2	0.1	0.845789	-1.3	0.04	0.968238	0.01
IPI00924816	Myotrophin	1.77057e+07	1.26681e+07	1.09982e+07	658716	497488	189578	15.32	14.79	6.94	-1.4	0.1	0.845789	-1.6	0.04	0.968238	0.01
IPI00783351	Sulfatase modifying factor 2 isoform d precursor	1.06383e+06	833079	717482	74845.6	80259.7	148271	10.18	7.01	15.68	-1.3	0.06	0.845789	-1.5	0.05	0.968238	0.01
IPI00909383	Glutamyl-prolyl-tRNA synthetase	25160200	3.3288e+07	33959225	1.56583e+06	1.08185e+06	440948	14.19	6.96	4.15	1.3	0.06	0.845789	1.3	0.05	0.968238	0.01
IPI00024911	Endoplasmic reticulum resident protein 29	2.84291e+07	2.23958e+07	18747147	3.39608e+06	1.9499e+06	1.45885e+06	13.86	8.01	8.9	-1.3	0.1	0.845789	-1.5	0.05	0.968238	0.01

## Sheet: 100ng MWCNT P<0.05
Protein ID	Gene Name	Protein Name	Control	100ng MWCNT	100ng SWCNT	SEM Control	SEM 100ng MWCNT	SEM 100ng SWCNT	FC 100ng MWCNT vs Control	Multiple Comparison P 100ng MWCNT vs Control	FC 100ng SWCNT vs Control	Multiple Comparison P 100ng SWCNT vs Control	ANOVA p value
IPI00797626	MYL6B	Myosin light chain 6B	7.76863e+06	6.95435e+06	6.29384e+06	282792	139752	129986	-1.1	0.04	-1.2	0.01	0.002
IPI00794676	CDV3	Protein CDV3 homolog	821304	714565	706190	15542	27855.9	24636.5	-1.1	0.03	-1.2	0.02	0.01
IPI00018146	YWHAQ	14-3-3 protein theta	31774725	2.78341e+07	28643575	495478	939819	738154	-1.1	0.03	-1.1	0.03	0.01
IPI00791083	PSMA4	Proteasome subunit alpha type-4	1.46909e+06	1.17246e+06	1.25552e+06	22581.4	48070.2	11896.4	-1.3	0.003	-1.2	0.0005	0.0003
IPI00895901	PSMC1	26S protease regulatory subunit 4	4.23341e+06	3.66782e+06	3.68866e+06	144963	90997.2	53297.8	-1.2	0.04	-1.1	0.04	0.006
IPI00021435	PSMC2	26S protease regulatory subunit 7	2.57917e+07	2.19474e+07	22883250	200970	970162	500610	-1.2	0.05	-1.1	0.005	0.006
IPI00375380	PSMD13	26S proteasome non-ATPase regulatory subunit 13 isoform 2	9.64878e+06	8.61014e+06	8.20153e+06	106349	154131	219472	-1.1	0.003	-1.2	0.003	0.0005
IPI00012268	PSMD2	26S proteasome non-ATPase regulatory subunit 2	1.9319e+07	1.70107e+07	1.63195e+07	268918	195597	621724	-1.1	0.001	-1.2	0.009	0.001
IPI00925530	GNB2	Guanine nucleotide-binding protein G(I)/G(S)/G(T) subunit beta-2	1.21497e+07	1.0011e+07	9.82252e+06	210282	241065	503592	-1.2	0.002	-1.2	0.01	0.002
IPI00165360	MPST	3-mercaptopyruvate sulfurtransferase	817152	528738	550015	78915	29392.9	49660.7	-1.5	0.04	-1.5	0.06	0.01
IPI00925705	ARPC2	Actin-related protein 2/3 complex subunit 2	1.56162e+06	1.18053e+06	1.15187e+06	72675.8	100268	39208.5	-1.3	0.04	-1.4	0.008	0.006
IPI00008438	RPS10	40S ribosomal protein S10	1.33785e+07	9.25342e+06	10004575	431916	635208	364895	-1.4	0.003	-1.3	0.003	0.0005
IPI00719622	RPS28	40S ribosomal protein S28	1.67535e+07	1.52192e+07	1.38106e+07	216167	404740	381554	-1.1	0.03	-1.2	0.002	0.0007
IPI00965772	RPS3A	40S ribosomal protein S3a	1.48505e+06	1.25455e+06	1.2888e+06	28962.6	62476.3	8233.9	-1.2	0.03	-1.2	0.01	0.006
IPI00915917	MTAP	S-methyl-5'-thioadenosine phosphorylase	1.90599e+06	1.50288e+06	1531465	62466.6	41406.8	105566	-1.3	0.005	-1.2	0.04	0.007
IPI00008530	RPLP0	60S acidic ribosomal protein P0	9.00973e+06	7.67272e+06	7529809	312834	334527	108906	-1.2	0.05	-1.2	0.01	0.007
IPI00871646	RPLP0P6	60S acidic ribosomal protein P0-like	8.09051e+06	7.0273e+06	6.93651e+06	216494	281434	140060	-1.2	0.05	-1.2	0.01	0.009
IPI00395998	RPL32	60S ribosomal protein L32	1.55625e+06	1.0306e+06	1.13404e+06	72415.8	45745.6	81814.6	-1.5	0.003	-1.4	0.02	0.001
IPI00643196	PFKP	6-phosphofructokinase type C	6.15367e+07	5.10485e+07	5.24011e+07	813556	2.28427e+06	1.9727e+06	-1.2	0.01	-1.2	0.01	0.005
IPI00009790	PFKP	6-phosphofructokinase type C	8.6617e+07	7.37238e+07	7.64117e+07	819189	2761430	1184468	-1.2	0.03	-1.1	0.001	0.002
IPI00925520	PFKL	6-phosphofructokinase, liver type	6515450	4859025	4.75993e+06	125591	213027	87231	-1.3	0.001	-1.4	8e-05	3e-05
IPI00291419	ACAT2	Acetyl-CoA acetyltransferase, cytosolic	4.74979e+07	42059675	4.4651e+07	1.13849e+06	534079	1.08442e+06	-1.1	0.01	-1.1	0.1	0.01
IPI00940046	ASAH1	Acid ceramidase	2.64236e+07	2.21513e+07	2.26692e+07	389071	1.10707e+06	859958	-1.2	0.02	-1.2	0.02	0.01
IPI00027032	LYPLA2	Acyl-protein thioesterase 2	8.40629e+06	6747000	7.26564e+06	254858	258915	157886	-1.2	0.01	-1.2	0.02	0.002
IPI00215914	ARF1	ADP-ribosylation factor 1	1.59563e+07	1.23553e+07	1.28968e+07	177769	407075	368349	-1.3	0.0006	-1.2	0.0006	6e-05
IPI00910783	ARF1	ADP-ribosylation factor 1	6.29522e+06	5.00497e+06	5.13031e+06	154245	172423	314401	-1.3	0.004	-1.2	0.03	0.005
IPI00215918	ARF4	ADP-ribosylation factor 4	5.60559e+06	3.96158e+06	4.35956e+06	221318	155680	385319	-1.4	0.003	-1.3	0.06	0.005
IPI00305978	AKR7A2	Aflatoxin B1 aldehyde reductase member 2	4679700	3.51165e+06	3.79685e+06	214478	223307	160042	-1.3	0.03	-1.2	0.03	0.007
IPI00374563	AGRN	Agrin	24687900	2.05038e+07	20418525	942082	887210	807125	-1.2	0.04	-1.2	0.04	0.01
IPI00005668	AKR1C2	Aldo-keto reductase family 1 member C2	2.24688e+07	1.85916e+07	1.77944e+07	1.20513e+06	508231	560858	-1.2	0.05	-1.3	0.04	0.007
IPI00843904	AKR1C2	Aldo-keto reductase family 1, member C2 variant	1.6026e+07	1.42925e+07	1.33232e+07	114862	416044	362390	-1.1	0.04	-1.2	0.009	0.0008
IPI00218918	ANXA1	Annexin A1	2.68464e+08	2.38228e+08	2.28199e+08	5.44381e+06	3.55614e+06	10680540	-1.1	0.01	-1.2	0.03	0.009
IPI00021841	APOA1	Apolipoprotein A-I	9.41352e+06	7.31086e+06	7820150	290318	217588	253599	-1.3	0.003	-1.2	0.01	0.0007
IPI00440493	ATP5A1	ATP synthase subunit alpha, mitochondrial	1.20875e+08	1.02915e+08	1.0721e+08	3.09553e+06	2.40327e+06	2.92065e+06	-1.2	0.01	-1.1	0.04	0.004
IPI00303476	ATP5B	ATP synthase subunit beta, mitochondrial	1.68433e+08	1.42973e+08	1.39417e+08	6.19271e+06	3.60858e+06	5.1548e+06	-1.2	0.03	-1.2	0.03	0.006
IPI00889791	XRCC6	ATP-dependent DNA helicase 2 subunit 1	1.59951e+07	1.49616e+07	1.39385e+07	388477	183763	130710	-1.1	0.05	-1.1	0.007	0.001
IPI00844578	DHX9	ATP-dependent RNA helicase A	5.86363e+07	5.25124e+07	5.08922e+07	828231	773759	1.15366e+06	-1.1	0.005	-1.2	0.005	0.0006
IPI00022305	BZW2	Basic leucine zipper and W2 domain-containing protein 2	1.24322e+06	880465	956804	65934.3	34413.2	21346.8	-1.4	0.008	-1.3	0.04	0.0007
IPI00909914	HEXA	Beta-hexosaminidase alpha chain	10459525	9.19295e+06	8.64306e+06	224509	313470	185433	-1.1	0.03	-1.2	0.002	0.002
IPI00012585	HEXB	Beta-hexosaminidase subunit beta	5.01535e+07	3.96388e+07	3.85251e+07	1.80075e+06	2.39952e+06	2.34652e+06	-1.3	0.03	-1.3	0.02	0.008
IPI00909383	EPRS	Bifunctional aminoacyl-tRNA synthetase[Includes: Glutamyl-tRNA synthetase	2.03984e+06	1364125	1696000	95202.6	131401	66150.6	-1.5	0.02	-1.2	0.05	0.004
IPI00301263	CAD	CAD protein	1.29026e+07	9719650	9.76262e+06	550632	642038	124669	-1.3	0.03	-1.3	0.03	0.002
IPI00025861	CDH1	Cadherin-1	1.42082e+07	1.08057e+07	1.18209e+07	290168	701356	467802	-1.3	0.01	-1.2	0.01	0.003
IPI00647677	CAPZB	Capping protein (Actin filament) muscle Z-line, beta	8.12974e+06	6.77375e+06	6.96259e+06	222403	307891	247631	-1.2	0.03	-1.2	0.03	0.01
IPI00215928	CETN2	Centrin-2	7439500	5.93162e+06	5.9953e+06	108794	256784	379372	-1.3	0.005	-1.2	0.05	0.005
IPI00025366	CS	Citrate synthase, mitochondrial	6.46012e+06	4.96675e+06	4.58296e+06	308707	395014	366447	-1.3	0.05	-1.4	0.02	0.01
IPI00298520	ARCN1	Coatomer subunit delta variant 2	6.39192e+06	4.10167e+06	4.06756e+06	561312	54486.2	228157	-1.6	0.05	-1.6	0.03	0.002
IPI00012011	CFL1	Cofilin-1	584998008	3.49386e+08	404933135	5.45844e+07	2.53795e+07	2.92211e+07	-1.7	0.02	-1.4	0.05	0.005
IPI00007673	CHCHD2	Coiled-coil-helix-coiled-coil-helix domain-containing protein 2, mitochondrial	898988	726050	705538	44669.1	35554.5	21739.5	-1.2	0.05	-1.3	0.02	0.007
IPI00942927	C3	Complement C3	1.20045e+07	9.97918e+06	1.0864e+07	155790	328907	512225	-1.2	0.004	-1.1	0.2	0.01
IPI00910169	LAP3	Cytosol aminopeptidase	1.36707e+07	1.00818e+07	1.03483e+07	656876	480202	608068	-1.4	0.01	-1.3	0.02	0.003
IPI00969616	DSP	Desmoplakin Ia	3.62932e+07	2.95411e+07	2.98773e+07	1.12779e+06	627725	664194	-1.2	0.006	-1.2	0.006	0.0004
IPI00019329	DYNLL1	Dynein light chain 1, cytoplasmic	6.6133e+06	4.36089e+06	4.67345e+06	497299	335074	130110	-1.5	0.03	-1.4	0.05	0.003
IPI00017184	EHD1	EH domain-containing protein 1	2.48826e+07	1.77382e+07	1.90781e+07	974918	632023	1.17994e+06	-1.4	0.003	-1.3	0.02	0.001
IPI00301936	ELAVL1	ELAV-like protein 1	1.70449e+07	1.35576e+07	1.37598e+07	590092	605869	672904	-1.3	0.02	-1.2	0.02	0.005
IPI00010810	ETFA	Electron transfer flavoprotein subunit alpha, mitochondrial	1.9184e+07	1.6193e+07	1.72182e+07	701521	360181	590410	-1.2	0.03	-1.1	0.1	0.01
IPI00396485	EEF1A1	Elongation factor 1-alpha 1	7.46771e+07	6.73683e+07	6.58958e+07	1.4186e+06	889038	1.67332e+06	-1.1	0.01	-1.1	0.01	0.003
IPI00186290	EEF2	Elongation factor 2	2.61662e+08	2.15193e+08	2.175e+08	8334998	7.30929e+06	7.18621e+06	-1.2	0.02	-1.2	0.02	0.003
IPI00967527	HEXB	Beta-hexosaminidase beta subunit	1.64252e+07	1.38306e+07	1.33832e+07	295871	738070	726126	-1.2	0.03	-1.2	0.02	0.01
IPI00429191	ETF1	Eukaryotic peptide chain release factor subunit 1	5.72797e+06	4.76697e+06	4.78458e+06	150264	43667.6	296247	-1.2	0.02	-1.2	0.06	0.01
IPI00964335	ETF1	Eukaryotic peptide chain release factor subunit 1Uncharacterized protein	2411075	1943475	1982535	116906	77240.9	92325.7	-1.2	0.05	-1.2	0.06	0.01
IPI00012795	EIF3I	Eukaryotic translation initiation factor 3 subunit I	20444600	17080525	1.76457e+07	833323	527480	308124	-1.2	0.04	-1.2	0.04	0.007
IPI00745266	EIF3L	Eukaryotic translation initiation factor 3 subunit L	1.92298e+06	1.55142e+06	1.53661e+06	43494.5	44671.9	106699	-1.2	0.003	-1.3	0.03	0.006
IPI00298961	XPO1	Exportin-1	1.97463e+07	1.67885e+07	1.68864e+07	489258	530923	394693	-1.2	0.01	-1.2	0.01	0.003
IPI00843975	EZR	Ezrin	1.00141e+08	8.27039e+07	8.01325e+07	1952913	2.57556e+06	2.95821e+06	-1.2	0.004	-1.2	0.004	0.0006
IPI00908400	CAPZA2	F-actin capping protein alpha-2 subunit	2.22632e+06	1.56541e+06	1.43756e+06	141319	107496	74587.2	-1.4	0.02	-1.5	0.008	0.002
IPI00026182	CAPZA2	F-actin-capping protein subunit alpha-2	7567852	5.93071e+06	5.65619e+06	233618	288328	337489	-1.3	0.01	-1.3	0.01	0.002
IPI00789691	FLOT1	Flotillin 1	394597	297800	288167	12117	15478.2	14337.9	-1.3	0.005	-1.4	0.004	0.0008
IPI00908762	LGALS3BP	Galectin-3-binding protein	14683751	11976999	1.22554e+07	403148	594372	439458	-1.2	0.02	-1.2	0.02	0.006
IPI00796316	GSN	Gelsolin	2.22618e+07	2.12511e+07	19791999	163330	221055	361726	-1	0.02	-1.1	0.002	0.0003
IPI00004358	PYGB	Glycogen phosphorylase, brain form	1.72015e+08	1.5182e+08	1.50612e+08	3.69284e+06	4.7256e+06	4.61711e+06	-1.1	0.03	-1.1	0.03	0.01
IPI00945620	GMPS	GMP synthase	1.04553e+07	9138050	8.59263e+06	179287	231853	274235	-1.1	0.008	-1.2	0.004	0.0009
IPI00029079	GMPS	GMP synthase [glutamine-hydrolyzing]	1.48908e+07	12930953	1.32265e+07	241862	404126	424784	-1.2	0.02	-1.1	0.03	0.009
IPI00902705	GRB7	Growth factor receptor-bound protein 7	2.61792e+07	2.29226e+07	2.25749e+07	564294	451081	719428	-1.1	0.01	-1.2	0.02	0.003
IPI00015954	SAR1A	GTP-binding protein SAR1a	2169875	1420250	1738275	214609	73422.6	92144	-1.5	0.05	-1.2	0.1	0.01
IPI00026268	GNB1	Guanine nucleotide-binding protein G(I)/G(S)/G(T) subunit beta-1	3.39972e+07	2.83066e+07	3.11002e+07	1.22933e+06	935319	785797	-1.2	0.03	-1.1	0.1	0.01
IPI00003348	GNB2	Guanine nucleotide-binding protein G(I)/G(S)/G(T) subunit beta-2	1.55365e+07	1.29808e+07	1.27529e+07	165797	390376	839432	-1.2	0.003	-1.2	0.08	0.01
IPI00848226	GNB2L1	Guanine nucleotide-binding protein subunit beta-2-like 1	43998825	3.63397e+07	3.52256e+07	852098	1.05169e+06	1.9906e+06	-1.2	0.004	-1.2	0.01	0.003
IPI00304925	HSPA1A	Heat shock 70 kDa protein 1A	3.29061e+08	2.97414e+08	2.97857e+08	5.42393e+06	7.38165e+06	7.11679e+06	-1.1	0.04	-1.1	0.04	0.01
IPI00002966	HSPA4	Heat shock 70 kDa protein 4	124373025	102965650	1.07788e+08	3.21728e+06	4.89081e+06	3.01823e+06	-1.2	0.03	-1.2	0.03	0.008
IPI00007702	HSPA2	Heat shock-related 70 kDa protein 2	3.29867e+07	2.83609e+07	2.81466e+07	665129	414268	792974	-1.2	0.003	-1.2	0.007	0.0007
IPI00020956	HDGF	Hepatoma-derived growth factor	2.32121e+07	2.07776e+07	20910199	301702	260600	662399	-1.1	0.003	-1.1	0.04	0.006
IPI00968092	HNRNPD	Heterogeneous nuclear ribonucleoprotein D0	2.38838e+06	1.97574e+06	1.94906e+06	78385.2	94135.5	51364.4	-1.2	0.03	-1.2	0.01	0.005
IPI00963980	HNRNPD	Heterogeneous nuclear ribonucleoprotein D0, isoform 2	3.46865e+06	2.98856e+06	2.97863e+06	94910.2	98166.6	55403.1	-1.2	0.03	-1.2	0.01	0.004
IPI00304692	RBMX	Heterogeneous nuclear ribonucleoprotein G	6.84564e+06	5.37461e+06	5.22322e+06	255711	340964	240930	-1.3	0.03	-1.3	0.01	0.005
IPI00552938	RBMX	heterogeneous nuclear ribonucleoprotein G isoform 2	6.85564e+06	5.52808e+06	5.1952e+06	233175	352038	259025	-1.2	0.04	-1.3	0.009	0.006
IPI00908896	HNRNPH1	Heterogeneous nuclear ribonucleoprotein H	1.59976e+07	1.39027e+07	1.40624e+07	277478	314098	334297	-1.2	0.007	-1.1	0.009	0.002
IPI00013881	HNRNPH1	Heterogeneous nuclear ribonucleoprotein H	1.88977e+07	1.66351e+07	1.65579e+07	329807	399205	467227	-1.1	0.01	-1.1	0.01	0.004
IPI00856037	HNRNPR	heterogeneous nuclear ribonucleoprotein R isoform 3	4.68893e+06	3.92981e+06	3.78137e+06	132291	196879	25924.1	-1.2	0.04	-1.2	0.02	0.003
IPI00916517	HNRNPA2B1	Heterogeneous nuclear ribonucleoproteins A2/B1	5.64294e+07	5.1806e+07	5.18396e+07	1.06895e+06	797507	741060	-1.1	0.04	-1.1	0.04	0.007
IPI00908779	HARS	Histidyl-tRNA synthetase	1.38388e+06	1.1464e+06	1.08687e+06	43512.3	34232.9	62007.3	-1.2	0.02	-1.3	0.02	0.004
IPI00021808	HARS	Histidyl-tRNA synthetase, cytoplasmic	2331447	1.92494e+06	1.91333e+06	40194.7	96635.5	103265	-1.2	0.02	-1.2	0.02	0.01
IPI00220403	HIST1H2BB	Histone H2B type 1-B	8680600	7.19899e+06	6.87298e+06	290703	101267	318300	-1.2	0.009	-1.3	0.01	0.002
IPI00639797	HSD17B10	Hydroxysteroid (17-beta) dehydrogenase 10	1.58422e+06	1.22195e+06	1.15281e+06	93529.4	56253.7	44900.7	-1.3	0.03	-1.4	0.02	0.003
IPI00002214	KPNA2	Importin subunit alpha-2	5.31564e+06	4000300	3.74486e+06	211599	111862	310273	-1.3	0.005	-1.4	0.01	0.002
IPI00001639	KPNB1	Importin subunit beta-1	5.79529e+07	5.06915e+07	5.03866e+07	1.00205e+06	1.57346e+06	1.58885e+06	-1.1	0.02	-1.2	0.02	0.007
IPI00007205	ITGAE	Integrin alpha-E precursor	2.62632e+06	1.99304e+06	2.24699e+06	133626	46380.9	71102.7	-1.3	0.01	-1.2	0.05	0.003
IPI00292530	ITIH1	Inter-alpha-trypsin inhibitor heavy chain H1	406130	272278	364382	26092.2	8159.5	32415.6	-1.5	0.03	-1.1	0.4	0.01
IPI00291901	IRF3	Interferon regulatory factor 3	1.51501e+06	876145	1.09325e+06	128468	82159.2	116876	-1.7	0.02	-1.4	0.1	0.008
IPI00167949	MX1	Interferon-induced GTP-binding protein Mx1	5.74326e+07	4.6801e+07	5.01213e+07	1.13088e+06	1.85534e+06	1.40151e+06	-1.2	0.008	-1.1	0.01	0.002
IPI00290198	IL18	Interleukin-18	6171050	3.86259e+06	4.65746e+06	20725.5	421497	319152	-1.6	0.04	-1.3	0.04	0.001
IPI00056357	IL25	Interleukin-25	1.15532e+07	8351950	8978600	171605	428710	419706	-1.4	0.001	-1.3	0.003	0.0003
IPI00332371	PFKL	Isoform 1 of 6-phosphofructokinase, liver type	4.97835e+07	3.8972e+07	3.88929e+07	988510	2.04466e+06	1.88796e+06	-1.3	0.007	-1.3	0.007	0.002
IPI00008274	CAP1	Isoform 1 of Adenylyl cyclase-associated protein 1	1.4359e+07	1.22899e+07	1.33598e+07	330657	328672	248765	-1.2	0.01	-1.1	0.08	0.003
IPI00019901	ADD1	Isoform 1 of Alpha-adducin	3.7725e+06	2.67448e+06	2752466	223679	138537	207471	-1.4	0.02	-1.4	0.03	0.005
IPI00001699	PYCARD	Isoform 1 of Apoptosis-associated speck-like protein containing a CARD	4.06615e+06	3.38744e+06	3.36858e+06	131450	124378	110139	-1.2	0.02	-1.2	0.02	0.004
IPI00215948	CTNNA1	Isoform 1 of Catenin alpha-1	3.24155e+07	2.58541e+07	2.61415e+07	1.27607e+06	606404	855948	-1.3	0.01	-1.2	0.01	0.001
IPI00000846	CHD4	Isoform 1 of Chromodomain-helicase-DNA-binding protein 4	2.16779e+06	1477825	1.56929e+06	98030.7	132686	120667	-1.5	0.02	-1.4	0.02	0.005
IPI00024067	CLTC	Isoform 1 of Clathrin heavy chain 1	1.21373e+08	9.89247e+07	1.03366e+08	4.57115e+06	3.14644e+06	1848429	-1.2	0.02	-1.2	0.02	0.003
IPI00100160	CAND1	Isoform 1 of Cullin-associated NEDD8-dissociated protein 1	3.05019e+07	2.40735e+07	2.40303e+07	1.35857e+06	1.46809e+06	895059	-1.3	0.04	-1.3	0.02	0.008
IPI00419237	LAP3	Isoform 1 of Cytosol aminopeptidase	2.55712e+07	2.09509e+07	2.08112e+07	576390	1.11012e+06	923131	-1.2	0.02	-1.2	0.01	0.007
IPI00022810	CTSC	Isoform 1 of Dipeptidyl peptidase 1	8.69166e+07	7.1468e+07	71724550	2.02548e+06	3.14635e+06	1.46446e+06	-1.2	0.01	-1.2	0.003	0.002
IPI00328328	EIF4A2	Isoform 1 of Eukaryotic initiation factor 4A-II	2.92736e+07	2.41615e+07	2.36588e+07	809128	1.40758e+06	1.00986e+06	-1.2	0.04	-1.2	0.01	0.01
IPI00396370	EIF3B	Isoform 1 of Eukaryotic translation initiation factor 3 subunit B	5.84052e+07	4.44117e+07	43086716	2.74994e+06	1.25608e+06	3.0253e+06	-1.3	0.01	-1.4	0.02	0.003
IPI00022143	ESYT1	Isoform 1 of Extended synaptotagmin-1	6.83111e+06	5.89159e+06	5.94757e+06	209043	238370	118924	-1.2	0.05	-1.1	0.03	0.01
IPI00019447	FANCI	Isoform 1 of Fanconi anemia group I protein	200484	135812	123121	16708.7	7575.1	12006.9	-1.5	0.03	-1.6	0.03	0.004
IPI00031564	GGCT	Isoform 1 of Gamma-glutamylcyclotransferase	8.92144e+07	7.89266e+07	7.70435e+07	2.84147e+06	2.02461e+06	1.43801e+06	-1.1	0.05	-1.2	0.03	0.007
IPI00026314	GSN	Isoform 1 of Gelsolin	2.45083e+07	2.33509e+07	2.19073e+07	147817	271982	346610	-1	0.02	-1.1	0.001	0.0003
IPI00939546	GRB7	Isoform 1 of Growth factor receptor-bound protein 7	6.20607e+07	5.38673e+07	5.39048e+07	1.14592e+06	2.13889e+06	1.06962e+06	-1.2	0.03	-1.2	0.006	0.006
IPI00028888	HNRNPD	Isoform 1 of Heterogeneous nuclear ribonucleoprotein D0	1.02314e+07	8.96352e+06	9208577	177028	289138	253730	-1.1	0.03	-1.1	0.03	0.01
IPI00012074	HNRNPR	Isoform 1 of Heterogeneous nuclear ribonucleoprotein R	7.54326e+06	6.21736e+06	6.34859e+06	286930	221732	147470	-1.2	0.03	-1.2	0.03	0.005
IPI00793443	IPO5	Isoform 1 of Importin-5	2.00794e+06	1.38698e+06	1.63583e+06	66637.2	89115.1	29040.7	-1.4	0.004	-1.2	0.004	0.0003
IPI00179713	IGF2BP2	Isoform 1 of Insulin-like growth factor 2 mRNA-binding protein 2	2697496	2205172	2206028	134043	93188.9	61761.7	-1.2	0.05	-1.2	0.05	0.01
IPI00219077	LTA4H	Isoform 1 of Leukotriene A-4 hydrolase	1.64337e+07	1.41301e+07	15600310	158695	291851	507609	-1.2	0.001	-1.1	0.2	0.004
IPI00784044	MCCC2	Isoform 1 of Methylcrotonoyl-CoA carboxylase beta chain, mitochondrial	13416101	1.05304e+07	1.21573e+07	732570	260080	395410	-1.3	0.03	-1.1	0.2	0.009
IPI00021048	MYOF	Isoform 1 of Myoferlin	5.73409e+06	4.55271e+06	4.89523e+06	144971	306813	186221	-1.3	0.04	-1.2	0.04	0.01
IPI00337335	MYH14	Isoform 1 of Myosin-14	4.00707e+07	3.19691e+07	3.36745e+07	1.61132e+06	366871	466076	-1.3	0.04	-1.2	0.05	0.0006
IPI00019502	MYH9	Isoform 1 of Myosin-9	3.6916e+08	3.2849e+08	3.27404e+08	5.02325e+06	1.10561e+07	7.59217e+06	-1.1	0.03	-1.1	0.01	0.009
IPI00007093	N4BP2L2	Isoform 1 of NEDD4-binding protein 2-like 2	738412	545046	446988	22556.9	43777.9	31568.7	-1.4	0.02	-1.7	0.0009	0.0006
IPI00021983	NCSTN	Isoform 1 of Nicastrin	2745324	2.27622e+06	2566250	41268.1	89838.3	82502.5	-1.2	0.009	-1.1	0.1	0.005
IPI00012048	NME1	Isoform 1 of Nucleoside diphosphate kinase A	5.35764e+06	4675325	4.55162e+06	172958	144693	141506	-1.1	0.05	-1.2	0.03	0.01
IPI00290416	OLA1	Isoform 1 of Obg-like ATPase 1	1.49337e+07	1.16461e+07	1.27756e+07	338768	439472	541844	-1.3	0.003	-1.2	0.03	0.002
IPI00032830	REXO2	Isoform 1 of Oligoribonuclease, mitochondrial	920551	508741	645709	56054.1	39553	60066.1	-1.8	0.003	-1.4	0.03	0.001
IPI00014137	OSBPL2	Isoform 1 of Oxysterol-binding protein-related protein 2	2778125	1.67496e+06	2.12123e+06	196326	173080	227302	-1.7	0.02	-1.3	0.1	0.01
IPI00334907	PITPNB	Isoform 1 of Phosphatidylinositol transfer protein beta isoform	1.58244e+06	1.18777e+06	1.22143e+06	57627.6	54477.4	51869	-1.3	0.008	-1.3	0.008	0.001
IPI00218728	PAFAH1B1	Isoform 1 of Platelet-activating factor acetylhydrolase IB subunit alpha	1.47168e+07	1.12555e+07	1.34992e+07	660882	574020	640810	-1.3	0.02	-1.1	0.2	0.01
IPI00012726	PABPC4	Isoform 1 of Polyadenylate-binding protein 4	2.13474e+06	1571600	1.74745e+06	131325	43791.2	115282	-1.4	0.02	-1.2	0.1	0.01
IPI00876899	PRDM8	Isoform 1 of PR domain zinc finger protein 8	4800000	2.58139e+06	3.13759e+06	356768	180926	280471	-1.9	0.004	-1.5	0.02	0.0009
IPI00385761	UNC80	Isoform 1 of Protein unc-80 homolog	950954	604931	715427	56736.7	46382.9	44884.5	-1.6	0.01	-1.3	0.03	0.002
IPI00003925	PDHB	Isoform 1 of Pyruvate dehydrogenase E1 component subunit beta, mitochondrial	2.95432e+06	2309400	2.54725e+06	93749.2	109059	74765.4	-1.3	0.01	-1.2	0.03	0.003
IPI00026262	RASA1	Isoform 1 of Ras GTPase-activating protein 1	124830	93076	102708	7165.6	2827.5	3090	-1.3	0.02	-1.2	0.06	0.003
IPI00005719	RAB1A	isoform 1 of Ras-related protein Rab-1A	3.81457e+06	3.00561e+06	3.07274e+06	29096.9	118040	201756	-1.3	0.01	-1.2	0.07	0.004
IPI00328658	ASH2L	Isoform 1 of Set1/Ash2 histone methyltransferase complex subunit ASH2	2.05217e+06	1.53053e+06	1.69499e+06	50892.9	153876	66784	-1.3	0.04	-1.2	0.02	0.01
IPI00031556	U2AF2	Isoform 1 of Splicing factor U2AF 65 kDa subunit	1.69742e+07	1.35757e+07	1.45215e+07	744416	400538	561085	-1.3	0.02	-1.2	0.08	0.007
IPI00102096	SMAP1	Isoform 1 of Stromal membrane-associated protein 1	1496255	1199065	1.34901e+06	65572.5	14029.2	44710.4	-1.2	0.05	-1.1	0.1	0.005
IPI00746165	WDR1	Isoform 1 of WD repeat-containing protein 1	1.53443e+07	1.29201e+07	13929428	451028	199023	370096	-1.2	0.008	-1.1	0.1	0.003
IPI00018923	IKZF3	Isoform 1 of Zinc finger protein Aiolos	2.46208e+06	1.15986e+06	1496850	280707	177611	132120	-2.1	0.02	-1.6	0.04	0.004
IPI00790784	SERPINA1	Isoform 2 of Alpha-1-antitrypsin	1.37156e+07	1.17444e+07	1.1908e+07	393024	448534	385378	-1.2	0.05	-1.2	0.05	0.01
IPI00472981	CTNNBL1	Isoform 2 of Beta-catenin-like protein 1	3.14482e+06	2.20199e+06	2.24154e+06	149868	18642.6	137332	-1.4	0.02	-1.4	0.01	0.0004
IPI00473136	CTNNA1	Isoform 2 of Catenin alpha-1	3.01835e+07	2.41845e+07	2.46443e+07	1.19055e+06	554703	820242	-1.2	0.01	-1.2	0.02	0.002
IPI00604431	CAND1	Isoform 2 of Cullin-associated NEDD8-dissociated protein 1	2.07829e+07	1.60714e+07	1.63739e+07	883124	1.05112e+06	826296	-1.3	0.03	-1.3	0.03	0.01
IPI00382470	HSP90AA1	Isoform 2 of Heat shock protein HSP 90-alpha	1.2531e+08	1.06416e+08	1.02354e+08	2.67907e+06	1.70594e+06	3.48016e+06	-1.2	0.003	-1.2	0.004	0.0005
IPI00334587	HNRNPAB	Isoform 2 of Heterogeneous nuclear ribonucleoprotein A/B	2.24085e+06	2.01168e+06	1.96815e+06	39273.3	45993.3	63325.7	-1.1	0.03	-1.1	0.03	0.009
IPI00552652	MAPRE2	isoform 2 of Microtubule-associated protein RP/EB family member 2	2227550	1.70001e+06	1741525	77901.9	156050	68249.5	-1.3	0.05	-1.3	0.01	0.01
IPI00299571	PDIA6	Isoform 2 of Protein disulfide-isomerase A6	5.43949e+07	4.60425e+07	4.73495e+07	1.32067e+06	690408	1.3781e+06	-1.2	0.004	-1.1	0.02	0.001
IPI00164354	MCM10	Isoform 2 of Protein MCM10 homolog	1.0209e+06	885154	820342	20716	20786	19445.4	-1.2	0.007	-1.2	0.001	0.0002
IPI00334174	RAB1A	Isoform 2 of Ras-related protein Rab-1A	2553325	1.78097e+06	1.95417e+06	45210.9	108578	171636	-1.4	0.002	-1.3	0.07	0.003
IPI00383801	ROPN1	Isoform 2 of Ropporin-1A	5.29809e+06	3970000	3.84041e+06	272599	238761	115487	-1.3	0.02	-1.4	0.008	0.002
IPI00943982	SAMHD1	Isoform 2 of SAM domain and HD domain-containing protein 1	1.44287e+07	1.13442e+07	1.22699e+07	501838	418424	662103	-1.3	0.01	-1.2	0.08	0.008
IPI00025815	TARDBP	Isoform 2 of TAR DNA-binding protein 43	2.50018e+06	2.0891e+06	2.13388e+06	37136.3	60245.3	55437.5	-1.2	0.003	-1.2	0.003	0.0006
IPI00940089	WDR96	isoform 2 of WD repeat-containing protein 96	6.17997e+06	3.54531e+06	5168475	448683	188208	174946	-1.7	0.003	-1.2	0.08	0.0005
IPI00216106	OLA1	Isoform 3 of Obg-like ATPase 1	2.60606e+06	1.70507e+06	1833685	173391	47926.5	139134	-1.5	0.03	-1.4	0.03	0.002
IPI00185217	RAB1A	Isoform 3 of Ras-related protein Rab-1A	3091065	2.32053e+06	2.35001e+06	44968	64231.1	171051	-1.3	0.0002	-1.3	0.04	0.001
IPI00215743	RRBP1	Isoform 3 of Ribosome-binding protein 1	11176849	9.81804e+06	9.07347e+06	327394	237633	134964	-1.1	0.03	-1.2	0.003	0.0006
IPI00106509	HNRNPAB	Isoform 4 of Heterogeneous nuclear ribonucleoprotein A/B	1.57908e+06	1322225	1.37576e+06	49562.6	18701.3	17341.3	-1.2	0.009	-1.1	0.02	0.0008
IPI00030009	PAPSS2	Isoform A of Bifunctional 3'-phosphoadenosine 5'-phosphosulfate synthase 2	3.47229e+06	1.68482e+06	2.34243e+06	462540	180682	255121	-2.1	0.03	-1.5	0.1	0.01
IPI00021405	LMNA	Isoform A of Prelamin-A/C	191999100	1.72512e+08	1.6903e+08	5.2114e+06	3.50895e+06	3.5364e+06	-1.1	0.04	-1.1	0.03	0.008
IPI00030781	STAT1	Isoform Alpha of Signal transducer and activator of transcription 1-alpha/beta	2.99936e+07	2.63422e+07	2.58585e+07	1.07406e+06	395359	479311	-1.1	0.04	-1.2	0.04	0.005
IPI00396378	HNRNPA2B1	Isoform B1 of Heterogeneous nuclear ribonucleoproteins A2/B1	60850675	5.64288e+07	5.60159e+07	1.27683e+06	844291	801267	-1.1	0.05	-1.1	0.05	0.01
IPI00217563	ITGB1	Isoform Beta-1A of Integrin beta-1	4.84769e+06	3687158	3.37482e+06	180459	250034	160471	-1.3	0.02	-1.4	0.003	0.001
IPI00217561	ITGB1	Isoform Beta-1C of Integrin beta-1	4.69574e+06	3.68067e+06	3.27404e+06	134035	236151	165412	-1.3	0.02	-1.4	0.002	0.001
IPI00221001	BIN1	isoform BIN1-10-13 of Myc box-dependent-interacting protein 1	366199	267975	306120	22348.4	13973.9	16766.5	-1.4	0.03	-1.2	0.1	0.01
IPI00004860	RARS	Isoform Complexed of Arginyl-tRNA synthetase, cytoplasmic	3.8145e+07	3.11607e+07	3.19146e+07	1.32026e+06	783974	799853	-1.2	0.01	-1.2	0.01	0.001
IPI00002857	MAPK14	Isoform CSBP2 of Mitogen-activated protein kinase 14	1.04996e+06	750133	895896	63011.3	19696.4	50960.5	-1.4	0.04	-1.2	0.1	0.006
IPI00013933	DSP	Isoform DPI of Desmoplakin	5.60036e+07	4.72385e+07	4.86203e+07	1.11276e+06	1.76088e+06	1.10612e+06	-1.2	0.01	-1.2	0.01	0.003
IPI00217182	DSP	Isoform DPII of Desmoplakin	34128300	2.7745e+07	2.80435e+07	1.17519e+06	658200	717350	-1.2	0.01	-1.2	0.01	0.0009
IPI00395769	ATP5C1	Isoform Heart of ATP synthase subunit gamma, mitochondrial	1.09951e+07	8.78587e+06	9.3849e+06	487232	210114	329030	-1.3	0.02	-1.2	0.07	0.005
IPI00006482	ATP1A1	Isoform Long of Sodium/potassium-transporting ATPase subunit alpha-1	1.68701e+07	1.46603e+07	1.43895e+07	509628	249821	353768	-1.2	0.02	-1.2	0.02	0.003
IPI00005614	SPTBN1	Isoform Long of Spectrin beta chain, brain 1	2.64841e+08	2.35991e+08	2.34413e+08	1.94191e+06	5.69129e+06	7.94709e+06	-1.1	0.009	-1.1	0.05	0.007
IPI00010740	SFPQ	Isoform Long of Splicing factor, proline- and glutamine-rich	8.02155e+07	7.1836e+07	7.31114e+07	958092	2.09255e+06	1.81792e+06	-1.1	0.03	-1.1	0.03	0.01
IPI00024664	USP5	Isoform Long of Ubiquitin carboxyl-terminal hydrolase 5	2.91705e+07	2.29646e+07	2.43352e+07	1.0741e+06	1.18092e+06	332285	-1.3	0.02	-1.2	0.03	0.003
IPI00010860	PSMD9	Isoform p27-L of 26S proteasome non-ATPase regulatory subunit 9	2.30124e+06	1900400	1.59428e+06	126576	84409.2	57247.1	-1.2	0.05	-1.4	0.007	0.002
IPI00012503	PSAP	Isoform Sap-mu-0 of Proactivator polypeptide	4.18145e+07	3.94437e+07	3.81347e+07	665837	200094	155295	-1.1	0.03	-1.1	0.02	0.0004
IPI00026105	SCP2	Isoform SCPx of Non-specific lipid-transfer protein	2.87714e+07	2.40335e+07	2.70147e+07	867548	593953	495502	-1.2	0.01	-1.1	0.1	0.002
IPI00479217	HNRNPU	Isoform Short of Heterogeneous nuclear ribonucleoprotein U	2.29787e+07	1.94245e+07	1.85929e+07	579129	161625	780778	-1.2	0.01	-1.2	0.01	0.0009
IPI00554711	JUP	Junction plakoglobin	1.16354e+08	9.89631e+07	9.53802e+07	728281	2.33877e+06	3.49293e+06	-1.2	0.009	-1.2	0.02	0.0004
IPI00220327	KRT1	Keratin, type II cytoskeletal 1	79612501	72019498	70714730	1898205	321232	1.87711e+06	-1.1	0.05	-1.1	0.05	0.006
IPI00306959	KRT7	Keratin, type II cytoskeletal 7	4.13203e+08	374430575	3.6137e+08	6.16556e+06	6.40217e+06	1.12299e+07	-1.1	0.01	-1.1	0.01	0.004
IPI00216230	TMPO	Lamina-associated polypeptide 2, isoform alpha	3.56522e+07	2.94983e+07	30756493	739440	1118871	872675	-1.2	0.01	-1.2	0.01	0.003
IPI00642962	BAT3	Large proline-rich protein BAT3	8.45846e+06	5.46053e+06	5.7891e+06	769709	368099	388670	-1.5	0.04	-1.5	0.04	0.007
IPI00513881	LYPLA2	Lysophospholipase II	4.50255e+06	3458225	3.54718e+06	194635	96859.7	102193	-1.3	0.009	-1.3	0.01	0.0008
IPI00293088	GAA	Lysosomal alpha-glucosidase	3.24596e+07	2.83371e+07	2.82518e+07	426873	888222	844804	-1.1	0.01	-1.1	0.01	0.005
IPI00884105	LAMP1	Lysosome-associated membrane glycoprotein 1	2.77069e+06	2137275	2.12456e+06	169116	86907.2	52428.1	-1.3	0.05	-1.3	0.05	0.004
IPI00000105	MVP	Major vault protein	6.2686e+07	5.56224e+07	5.41302e+07	1.22026e+06	896648	1.4485e+06	-1.1	0.01	-1.2	0.01	0.002
IPI00910019	MVP	Major vault protein	5.34052e+07	4.75304e+07	4.62262e+07	1.29613e+06	877182	1.46145e+06	-1.1	0.03	-1.2	0.03	0.006
IPI00291006	MDH2	Malate dehydrogenase, mitochondrial	5.65536e+07	51795775	4.94336e+07	1.14165e+06	1.14897e+06	1.60996e+06	-1.1	0.05	-1.1	0.03	0.01
IPI00029046	MLEC	Malectin	1369200	900744	1.26269e+06	65321	104582	69148.6	-1.5	0.03	-1.1	0.3	0.007
IPI00973070	HLA-B	MHC class I antigen	7.65214e+06	5854075	6901575	314900	293052	254068	-1.3	0.02	-1.1	0.1	0.005
IPI00017596	MAPRE1	Microtubule-associated protein RP/EB family member 1	3.05903e+07	2.51094e+07	2.6924e+07	535624	402760	1355991	-1.2	0.0005	-1.1	0.09	0.005
IPI00382958	MTAP	MTAP protein	5.62566e+06	4.95222e+06	4.52809e+06	83428.4	157820	160362	-1.1	0.02	-1.2	0.003	0.001
IPI00216269	MYOF	Myoferlin	5.01979e+06	3.96766e+06	4.29982e+06	113479	277134	159671	-1.3	0.03	-1.2	0.03	0.01
IPI00607818	MYH14	myosin-14 isoform 1	4.3638e+07	3.48766e+07	3.64587e+07	1.64524e+06	427072	674404	-1.3	0.02	-1.2	0.02	0.0005
IPI00003527	SLC9A3R1	Na(+)/H(+) exchange regulatory cofactor NHE-RF1	36117850	2.64694e+07	26795900	1011900	1.30705e+06	1996008	-1.4	0.003	-1.3	0.01	0.002
IPI00025796	NDUFS3	NADH dehydrogenase [ubiquinone] iron-sulfur protein 3, mitochondrial	10647700	8.87784e+06	8.22669e+06	369422	178542	676631	-1.2	0.01	-1.3	0.04	0.01
IPI00021812	AHNAK	Neuroblast differentiation-associated protein AHNAK	2.56126e+08	2.35785e+08	2.2384e+08	3.54448e+06	6006833	3.65698e+06	-1.1	0.05	-1.1	0.002	0.002
IPI00909108	NEUROD6	Neurogenic differentiation factor 6	6.7344e+06	6.03444e+06	6.5378e+06	178545	82369.7	130724	-1.1	0.04	-1	0.4	0.01
IPI00604620	NCL	Nucleolin	6.96825e+07	6.1506e+07	61741149	2.14453e+06	1.23337e+06	1771402	-1.1	0.05	-1.1	0.06	0.01
IPI00023860	NAP1L1	Nucleosome assembly protein 1-like 1	12429384	10533094	1.05053e+07	436694	397106	414440	-1.2	0.05	-1.2	0.05	0.01
IPI00005776	NOD1	Nucleotide-binding oligomerization domain-containing protein 1	61847125	49015500	47633625	3.29413e+06	1.79064e+06	1.77863e+06	-1.3	0.03	-1.3	0.03	0.004
IPI00641299	PABPC4	Polyadenylate-binding protein 4 isoform 1	270986	187842	226424	8746	14600.9	15133.2	-1.4	0.008	-1.2	0.09	0.005
IPI00007346	PPIH	Peptidyl-prolyl cis-trans isomerase H	2.22135e+06	1.52426e+06	1.64647e+06	172875	93745.9	45709	-1.5	0.04	-1.3	0.08	0.005
IPI00787316	PPIA	Peptidylprolyl isomerase A (Cyclophilin A)	7.80156e+06	5.80744e+06	5.98217e+06	263228	311098	563858	-1.3	0.008	-1.3	0.05	0.01
IPI00298057	PPL	Periplakin	107560500	97011175	9.3026e+07	978381	1.91668e+06	3.02123e+06	-1.1	0.008	-1.2	0.03	0.003
IPI00419263	PECI	peroxisomal 3,2-trans-enoyl-CoA isomerase isoform 1	1.11117e+06	738838	874221	85491.6	19623.8	19464.1	-1.5	0.04	-1.3	0.07	0.002
IPI00019912	HSD17B4	Peroxisomal multifunctional enzyme type 2	40164562	3.51423e+07	3.5244e+07	514806	860726	1.10108e+06	-1.1	0.007	-1.1	0.01	0.004
IPI00032304	PLS1	Plastin-1	3.88033e+07	3.32474e+07	3.20216e+07	1.47536e+06	1.03732e+06	1.02403e+06	-1.2	0.04	-1.2	0.03	0.007
IPI00216694	PLS3	Plastin-3	1.5963e+07	1.20895e+07	12384354	766019	329321	796118	-1.3	0.01	-1.3	0.04	0.004
IPI00947227	PLS3	plastin-3 isoform 2	1.46407e+07	1.13283e+07	1.11413e+07	680714	240331	828806	-1.3	0.01	-1.3	0.03	0.006
IPI00387004	MCM7	DNA replication licensing factor MCM7	1.69459e+06	1.05617e+06	1177365	180324	80140.1	94727.1	-1.6	0.05	-1.4	0.09	0.01
IPI00788837	PCBP2	Poly(rC)-binding protein 2	3.54787e+06	2.89739e+06	2.99111e+06	148448	95079.1	80570.7	-1.2	0.03	-1.2	0.03	0.005
IPI00470509	PCBP2	poly(rC)-binding protein 2 isoform c	3.74691e+06	3.10282e+06	3.17311e+06	153629	97471.3	60979.9	-1.2	0.04	-1.2	0.04	0.005
IPI00921824	GALNT2	Polypeptide N-acetylgalactosaminyltransferase 2	5209748	3.61116e+06	3.63028e+06	318027	133561	261394	-1.4	0.01	-1.4	0.02	0.002
IPI00946483	PFN2	Profilin	4.9445e+06	4062714	4.01735e+06	131975	49079.5	170459	-1.2	0.002	-1.2	0.01	0.0009
IPI00107555	PFN2	Profilin	6.07785e+06	4849114	5.19556e+06	190831	80189.1	236024	-1.3	0.003	-1.2	0.05	0.003
IPI00015029	PTGES3	Prostaglandin E synthase 3	5.02924e+06	4.26267e+06	4.19217e+06	162956	171528	164498	-1.2	0.04	-1.2	0.03	0.01
IPI00028004	PSMB3	Proteasome subunit beta type-3	1.34185e+07	9.89049e+06	1.20721e+07	416048	229056	118353	-1.4	0.0006	-1.1	0.04	3e-05
IPI00916410	OLA1	Obg-like ATPase 1	13599228	1.04037e+07	1.15118e+07	337650	453680	571603	-1.3	0.004	-1.2	0.04	0.003
IPI00853455	CTSD	Cathepsin D	8.92954e+07	7.4856e+07	7.43386e+07	1.11622e+06	2977350	2.73017e+06	-1.2	0.008	-1.2	0.007	0.003
IPI00795163	CDV3	Protein CDV3 homolog	523589	423828	447518	14868.3	12897.9	27827.9	-1.2	0.007	-1.2	0.1	0.01
IPI00945375	CUTA	Protein CutA	894015	659850	849728	50497.2	41669.2	35268.6	-1.4	0.03	-1.1	0.5	0.009
IPI00010796	P4HB	Protein disulfide-isomerase	2.63506e+08	2.35931e+08	2.36498e+08	4.30157e+06	3376590	7.65136e+06	-1.1	0.007	-1.1	0.04	0.009
IPI00009904	PDIA4	Protein disulfide-isomerase A4	1.32204e+08	120073592	1.18984e+08	1.72858e+06	2.06432e+06	3.18159e+06	-1.1	0.01	-1.1	0.02	0.006
IPI00298547	PARK7	Protein DJ-1	75920200	6.09782e+07	5.96117e+07	2.26242e+06	4.01923e+06	3.03319e+06	-1.2	0.04	-1.3	0.02	0.01
IPI00026817	FNTB	Protein farnesyltransferase subunit beta	23188750	1.08792e+07	14799875	2.98628e+06	1.08933e+06	1.02995e+06	-2.1	0.02	-1.6	0.07	0.004
IPI00030355	PPP1R11	Protein phosphatase 1 regulatory subunit 11	2.13931e+06	1.47599e+06	1.40454e+06	57066.7	105482	91789.5	-1.4	0.003	-1.5	0.001	0.0004
IPI00016179	S100A13	Protein S100-A13	12771075	8676175	1.02278e+07	139292	420908	518370	-1.5	0.0003	-1.2	0.03	0.0001
IPI00889196	UQCRFSL1	Putative cytochrome b-c1 complex subunit Rieske-like protein 1	4.24972e+06	3.28967e+06	3.46519e+06	95807	173000	225195	-1.3	0.008	-1.2	0.04	0.008
IPI00011134	HSPA7	Putative heat shock 70 kDa protein 7	2.62656e+06	2.20314e+06	2.46958e+06	78117.8	71545.5	80958.5	-1.2	0.02	-1.1	0.2	0.01
IPI00012442	G3BP1	Ras GTPase-activating protein-binding protein 1	49637100	4.26206e+07	4.14434e+07	1.0555e+06	1.20915e+06	2.23696e+06	-1.2	0.01	-1.2	0.03	0.01
IPI00550069	RNH1	Ribonuclease inhibitor	1.0176e+08	8.09169e+07	8.05421e+07	1432491	4.76195e+06	5.49114e+06	-1.3	0.05	-1.3	0.05	0.01
IPI00640037	RPL5	Ribosomal protein L5	1.55422e+06	1.06629e+06	1.18749e+06	111653	61230	107531	-1.5	0.03	-1.3	0.1	0.01
IPI00028955	BOP1	Ribosome biogenesis protein BOP1	889712	620845	708319	50512.8	24901.2	44350.4	-1.4	0.009	-1.3	0.07	0.004
IPI00643486	RBMXL1	RNA binding motif protein, X-linked-like 1	7.56988e+06	6.07858e+06	5.83609e+06	264860	382741	275489	-1.2	0.04	-1.3	0.01	0.007
IPI00061178	RBMXL1	RNA binding motif protein, X-linked-like 1	9021906	7.56645e+06	7.07187e+06	304723	369869	249012	-1.2	0.05	-1.3	0.008	0.004
IPI00017469	SPR	Sepiapterin reductase	3.70509e+06	2785769	3.01366e+06	104450	163183	155501	-1.3	0.009	-1.2	0.02	0.004
IPI00909276	SPR	Sepiapterin reductase	1.85102e+06	1.30521e+06	1.3423e+06	115810	79673	18460.6	-1.4	0.02	-1.4	0.04	0.002
IPI00784614	SEPT9	Septin-9 isoform a	7.24951e+06	6.39517e+06	6.55402e+06	197112	83860.7	114461	-1.1	0.02	-1.1	0.04	0.004
IPI00455033	SEPT9	Septin-9 isoform e	5.51686e+06	4.85852e+06	4.92345e+06	123922	93601.4	118430	-1.1	0.02	-1.1	0.03	0.005
IPI00301395	CPVL	Serine carboxypeptidase CPVL	6.75784e+07	4.39811e+07	52824425	5.58077e+06	3601358	2.209e+06	-1.5	0.04	-1.3	0.1	0.008
IPI00328293	SRRM1	Serine/arginine repetitive matrix protein 1	4.36506e+06	2.79269e+06	3.06211e+06	283323	264272	234357	-1.6	0.02	-1.4	0.02	0.005
IPI00908543	PPP2R1A	Serine/threonine-protein phosphatase 2A 65 kDa regulatory subunit A alpha isoform	1.04861e+07	8729754	8.55958e+06	194518	408348	305272	-1.2	0.02	-1.2	0.005	0.003
IPI00554737	PPP2R1A	Serine/threonine-protein phosphatase 2A 65 kDa regulatory subunit A alpha isoform	1.2774e+07	1.09398e+07	1.04481e+07	312466	489243	371024	-1.2	0.04	-1.2	0.009	0.006
IPI00413451	SERPINB6	Serpin B6	1.9378e+07	1.55706e+07	1.55444e+07	597795	899636	415102	-1.2	0.02	-1.2	0.006	0.004
IPI00025318	SH3BGRL	SH3 domain-binding glutamic acid-rich-like protein	3.97303e+07	25205325	2.45825e+07	934146	1.51993e+06	1.75563e+06	-1.6	0.0006	-1.6	0.0006	6e-05
IPI00302840	ATP1A3	Sodium/potassium-transporting ATPase subunit alpha-3	4.49988e+06	4018899	3.66143e+06	124542	92874.6	151806	-1.1	0.04	-1.2	0.02	0.004
IPI00552359	SLC44A4	Solute carrier family 44, member 4	1.92099e+06	1.597e+06	1594100	38401.3	51449.2	105249	-1.2	0.007	-1.2	0.05	0.01
IPI00026089	SF3B1	Splicing factor 3B subunit 1	13183425	8726400	8.86591e+06	1.07867e+06	423111	307839	-1.5	0.03	-1.5	0.05	0.002
IPI00910438	SND1	Staphylococcal nuclease domain-containing protein 1	5.59491e+07	5.18813e+07	4.8764e+07	316900	812413	982029	-1.1	0.01	-1.1	0.01	0.0003
IPI00479934	SCP2	sterol carrier protein 2 isoform 2 precursor	1.72406e+07	15415450	1.57527e+07	200496	307639	456211	-1.1	0.008	-1.1	0.05	0.009
IPI00908463	STIP1	Stress-induced-phosphoprotein 1	2.0382e+07	1.83935e+07	1.7273e+07	390159	226575	690466	-1.1	0.01	-1.2	0.02	0.004
IPI00334514	SUMF2	sulfatase modifying factor 2 isoform e precursor	595164	477622	633246	18385.1	34554.4	9196.1	-1.2	0.05	1.1	0.1	0.003
IPI00033130	SAE1	SUMO-activating enzyme subunit 1	1.21115e+07	9.30568e+06	9945783	796140	365301	312522	-1.3	0.05	-1.2	0.09	0.01
IPI00027626	CCT6A	T-complex protein 1 subunit zeta	103577315	86751500	8.52035e+07	3.16747e+06	1.70278e+06	2.81906e+06	-1.2	0.01	-1.2	0.01	0.001
IPI00216298	TXN	Thioredoxin	2.01501e+07	15687525	1.5415e+07	668541	593842	783375	-1.3	0.007	-1.3	0.007	0.001
IPI00292858	TYMP	Thymidine phosphorylase	3.03915e+06	2.13381e+06	2.37437e+06	129646	165338	37110.7	-1.4	0.02	-1.3	0.02	0.002
IPI00643765	TPT1	TPT1-like protein	348548	272680	239632	19599.3	13684.4	6160.3	-1.3	0.04	-1.5	0.02	0.001
IPI00290032	TRPM7	Transient receptor potential cation channel subfamily M member 7	6.95584e+06	5002800	5239525	259861	326944	285753	-1.4	0.01	-1.3	0.01	0.002
IPI00001159	GCN1L1	Translational activator GCN1	25509119	1.71516e+07	21632233	2.2145e+06	820092	475669	-1.5	0.02	-1.2	0.2	0.007
IPI00384863	TPT1	Translationally-controlled tumor protein	3.9169e+06	3052450	2.8049e+06	174162	67699.6	157092	-1.3	0.01	-1.4	0.01	0.0008
IPI00908553	TPT1	Translationally-controlled tumor protein	7.61721e+06	6.14747e+06	6.02893e+06	365315	99871.8	220003	-1.2	0.05	-1.3	0.03	0.003
IPI00028055	TMED10	Transmembrane emp24 domain-containing protein 10	10955625	8.07149e+06	8.48144e+06	432742	488881	290169	-1.4	0.009	-1.3	0.009	0.002
IPI00911085	TMED10	Transmembrane emp24 domain-containing protein 10	6378000	7.69488e+06	5.69968e+06	200104	336864	184225	1.2	0.03	-1.1	0.05	0.001
IPI00009943	TPT1	Tumor protein, translationally-controlled 1	7.96576e+06	6.42015e+06	6.26856e+06	381172	91397.7	223027	-1.2	0.05	-1.3	0.03	0.002
IPI00007074	YARS	Tyrosyl-tRNA synthetase, cytoplasmic	26799975	2.24628e+07	2.11668e+07	768282	877107	1.32915e+06	-1.2	0.03	-1.3	0.03	0.009
IPI00740142	SNRNP200	U5 small nuclear ribonucleoprotein 200 kDa helicase	7.07045e+06	5.83046e+06	6.10305e+06	200826	290850	180591	-1.2	0.03	-1.2	0.03	0.01
IPI00964927	UGDH	UDP-glucose 6-dehydrogenase	1.31481e+07	1.17634e+07	1.18812e+07	162706	323285	202822	-1.1	0.02	-1.1	0.008	0.005
IPI00878697	SUN2	Unc-84 homolog B	2.47214e+06	1.73934e+06	1.53054e+06	145658	117225	188937	-1.4	0.02	-1.6	0.02	0.005
IPI00013912	C1orf198	Uncharacterized protein C1orf198	3.07749e+06	1834500	2.02149e+06	134827	73023.7	92456.4	-1.7	0.0006	-1.5	0.001	3e-05
IPI00893062	XRCC6	X-ray repair complementing defective repair in Chinese hamster cells 6	1.57943e+07	1.39362e+07	1.38694e+07	369229	317864	165678	-1.1	0.02	-1.1	0.009	0.002
IPI00893179	XRCC6	X-ray repair complementing defective repair in Chinese hamster cells 6	2.12055e+07	1.89456e+07	1.84801e+07	450696	533486	170805	-1.1	0.04	-1.1	0.004	0.003
IPI00220834	XRCC5	X-ray repair cross-complementing protein 5	140732009	1.26347e+08	1.21692e+08	2.91332e+06	1.67673e+06	2.41739e+06	-1.1	0.01	-1.2	0.007	0.0008
IPI00644712	XRCC6	X-ray repair cross-complementing protein 6	2.53184e+07	2.27348e+07	2.20186e+07	513288	442112	186812	-1.1	0.02	-1.1	0.003	0.0007

## Sheet: 100ng SWCNT P<0.05
Protein ID	Gene Name	Protein Name	Control	100ng MWCNT	100ng SWCNT	SEM Control	SEM 100ng MWCNT	SEM 100ng SWCNT	FC 100ng MWCNT vs Control	Multiple Comparison P 100ng MWCNT vs Control	FC 100ng SWCNT vs Control	Multiple Comparison P 100ng SWCNT vs Control	ANOVA p value
IPI00797626	MYL6B	Myosin light chain 6B	7.76863e+06	6.95435e+06	6.29384e+06	282792	139752	129986	-1.1	0.04	-1.2	0.01	0.002
IPI00794676	CDV3	Protein CDV3 homolog	821304	714565	706190	15542	27855.9	24636.5	-1.1	0.03	-1.2	0.02	0.01
IPI00018146	YWHAQ	14-3-3 protein theta	31774725	2.78341e+07	28643575	495478	939819	738154	-1.1	0.03	-1.1	0.03	0.01
IPI00791083	PSMA4	Proteasome subunit alpha type-4	1.46909e+06	1.17246e+06	1.25552e+06	22581.4	48070.2	11896.4	-1.3	0.003	-1.2	0.0005	0.0003
IPI00895901	PSMC1	26S protease regulatory subunit 4	4.23341e+06	3.66782e+06	3.68866e+06	144963	90997.2	53297.8	-1.2	0.04	-1.1	0.04	0.006
IPI00011126	PSMC1	26S protease regulatory subunit 4	1.59115e+07	1.33502e+07	1.2572e+07	889340	569938	406600	-1.2	0.1	-1.3	0.04	0.01
IPI00021435	PSMC2	26S protease regulatory subunit 7	2.57917e+07	2.19474e+07	22883250	200970	970162	500610	-1.2	0.05	-1.1	0.005	0.006
IPI00375380	PSMD13	26S proteasome non-ATPase regulatory subunit 13 isoform 2	9.64878e+06	8.61014e+06	8.20153e+06	106349	154131	219472	-1.1	0.003	-1.2	0.003	0.0005
IPI00012268	PSMD2	26S proteasome non-ATPase regulatory subunit 2	1.9319e+07	1.70107e+07	1.63195e+07	268918	195597	621724	-1.1	0.001	-1.2	0.009	0.001
IPI00925530	GNB2	Guanine nucleotide-binding protein G(I)/G(S)/G(T) subunit beta-2	1.21497e+07	1.0011e+07	9.82252e+06	210282	241065	503592	-1.2	0.002	-1.2	0.01	0.002
IPI00925705	ARPC2	Actin-related protein 2/3 complex subunit 2	1.56162e+06	1.18053e+06	1.15187e+06	72675.8	100268	39208.5	-1.3	0.04	-1.4	0.008	0.006
IPI00008438	RPS10	40S ribosomal protein S10	1.33785e+07	9.25342e+06	10004575	431916	635208	364895	-1.4	0.003	-1.3	0.003	0.0005
IPI00719622	RPS28	40S ribosomal protein S28	1.67535e+07	1.52192e+07	1.38106e+07	216167	404740	381554	-1.1	0.03	-1.2	0.002	0.0007
IPI00965772	RPS3A	40S ribosomal protein S3a	1.48505e+06	1.25455e+06	1.2888e+06	28962.6	62476.3	8233.9	-1.2	0.03	-1.2	0.01	0.006
IPI00013415	RPS7	40S ribosomal protein S7	6.87755e+06	6.24912e+06	5.86302e+06	184020	150360	126268	-1.1	0.08	-1.2	0.01	0.004
IPI00008530	RPLP0	60S acidic ribosomal protein P0	9.00973e+06	7.67272e+06	7529809	312834	334527	108906	-1.2	0.05	-1.2	0.01	0.007
IPI00871646	RPLP0P6	60S acidic ribosomal protein P0-like	8.09051e+06	7.0273e+06	6.93651e+06	216494	281434	140060	-1.2	0.05	-1.2	0.01	0.009
IPI00008529	RPLP2	60S acidic ribosomal protein P2	7.5167e+07	7.30811e+07	67989693	1.94553e+06	808944	1.10178e+06	-1	0.4	-1.1	0.04	0.01
IPI00395998	RPL32	60S ribosomal protein L32	1.55625e+06	1.0306e+06	1.13404e+06	72415.8	45745.6	81814.6	-1.5	0.003	-1.4	0.02	0.001
IPI00009790	PFKP	6-phosphofructokinase type C	8.6617e+07	7.37238e+07	7.64117e+07	819189	2761430	1184468	-1.2	0.03	-1.1	0.001	0.002
IPI00925520	PFKL	6-phosphofructokinase, liver type	6515450	4859025	4.75993e+06	125591	213027	87231	-1.3	0.001	-1.4	8e-05	3e-05
IPI00027032	LYPLA2	Acyl-protein thioesterase 2	8.40629e+06	6747000	7.26564e+06	254858	258915	157886	-1.2	0.01	-1.2	0.02	0.002
IPI00218693	APRT	Adenine phosphoribosyltransferase	4.29744e+07	3.69079e+07	3.573e+07	219941	1.67843e+06	1.36289e+06	-1.2	0.07	-1.2	0.04	0.006
IPI00642457	APRT	Adenine phosphoribosyltransferase isoform b	2.55175e+07	2.14086e+07	2.03972e+07	206970	1.16566e+06	986362	-1.2	0.07	-1.3	0.04	0.006
IPI00910783	ARF1	ADP-ribosylation factor 1	6.29522e+06	5.00497e+06	5.13031e+06	154245	172423	314401	-1.3	0.004	-1.2	0.03	0.005
IPI00215914	ARF1	ADP-ribosylation factor 1	1.59563e+07	1.23553e+07	1.28968e+07	177769	407075	368349	-1.3	0.0006	-1.2	0.0006	6e-05
IPI00305978	AKR7A2	Aflatoxin B1 aldehyde reductase member 2	4679700	3.51165e+06	3.79685e+06	214478	223307	160042	-1.3	0.03	-1.2	0.03	0.007
IPI00374563	AGRN	Agrin	24687900	2.05038e+07	20418525	942082	887210	807125	-1.2	0.04	-1.2	0.04	0.01
IPI00005668	AKR1C2	Aldo-keto reductase family 1 member C2	2.24688e+07	1.85916e+07	1.77944e+07	1.20513e+06	508231	560858	-1.2	0.05	-1.3	0.04	0.007
IPI00843904	AKR1C2	Aldo-keto reductase family 1, member C2 variant (Fragment)	1.6026e+07	1.42925e+07	1.33232e+07	114862	416044	362390	-1.1	0.04	-1.2	0.009	0.0008
IPI00218918	ANXA1	Annexin A1	2.68464e+08	2.38228e+08	2.28199e+08	5.44381e+06	3.55614e+06	10680540	-1.1	0.01	-1.2	0.03	0.009
IPI00021841	APOA1	Apolipoprotein A-I	9.41352e+06	7.31086e+06	7820150	290318	217588	253599	-1.3	0.003	-1.2	0.01	0.0007
IPI00440493	ATP5A1	ATP synthase subunit alpha, mitochondrial	1.20875e+08	1.02915e+08	1.0721e+08	3.09553e+06	2.40327e+06	2.92065e+06	-1.2	0.01	-1.1	0.04	0.004
IPI00303476	ATP5B	ATP synthase subunit beta, mitochondrial	1.68433e+08	1.42973e+08	1.39417e+08	6.19271e+06	3.60858e+06	5.1548e+06	-1.2	0.03	-1.2	0.03	0.006
IPI00889791	XRCC6	ATP-dependent DNA helicase 2 subunit 1	1.59951e+07	1.49616e+07	1.39385e+07	388477	183763	130710	-1.1	0.05	-1.1	0.007	0.001
IPI00844578	DHX9	ATP-dependent RNA helicase A	5.86363e+07	5.25124e+07	5.08922e+07	828231	773759	1.15366e+06	-1.1	0.005	-1.2	0.005	0.0006
IPI00026087	BANF1	Barrier-to-autointegration factor	4.58736e+06	4442875	3.79987e+06	114682	179272	160593	-1	0.5	-1.2	0.02	0.01
IPI00022305	BZW2	Basic leucine zipper and W2 domain-containing protein 2	1.24322e+06	880465	956804	65934.3	34413.2	21346.8	-1.4	0.008	-1.3	0.04	0.0007
IPI00012585	HEXB	Beta-hexosaminidase subunit beta	5.01535e+07	3.96388e+07	3.85251e+07	1.80075e+06	2.39952e+06	2.34652e+06	-1.3	0.03	-1.3	0.02	0.008
IPI00301263	CAD	CAD protein	1.29026e+07	9719650	9.76262e+06	550632	642038	124669	-1.3	0.03	-1.3	0.03	0.002
IPI00025861	CDH1	Cadherin-1	1.42082e+07	1.08057e+07	1.18209e+07	290168	701356	467802	-1.3	0.01	-1.2	0.01	0.003
IPI00647677	CAPZB	Capping protein (Actin filament) muscle Z-line, beta	8.12974e+06	6.77375e+06	6.96259e+06	222403	307891	247631	-1.2	0.03	-1.2	0.03	0.01
IPI00902705	GRB7	Growth factor receptor-bound protein 7	2.61792e+07	2.29226e+07	2.25749e+07	564294	451081	719428	-1.1	0.01	-1.2	0.02	0.003
IPI00643196	PFKP	6-phosphofructokinase type C	6.15367e+07	5.10485e+07	5.24011e+07	813556	2.28427e+06	1.9727e+06	-1.2	0.01	-1.2	0.01	0.005
IPI00940046	ASAH1	Acid ceramidase	2.64236e+07	2.21513e+07	2.26692e+07	389071	1.10707e+06	859958	-1.2	0.02	-1.2	0.02	0.01
IPI00909914	HEXA	Beta-hexosaminidase alpha chain	10459525	9.19295e+06	8.64306e+06	224509	313470	185433	-1.1	0.03	-1.2	0.002	0.002
IPI00796316	GSN	Gelsolin	2.22618e+07	2.12511e+07	19791999	163330	221055	361726	-1	0.02	-1.1	0.002	0.0003
IPI00908762	LGALS3BP	Galectin-3-binding protein	14683751	11976999	1.22554e+07	403148	594372	439458	-1.2	0.02	-1.2	0.02	0.006
IPI00027851	HEXA	Beta-hexosaminidase alpha chain	1.27351e+07	1.12663e+07	1.06133e+07	290984	426020	275420	-1.1	0.06	-1.2	0.006	0.005
IPI00908896	HNRNPH1	Heterogeneous nuclear ribonucleoprotein H	1.59976e+07	1.39027e+07	1.40624e+07	277478	314098	334297	-1.2	0.007	-1.1	0.009	0.002
IPI00910438	SND1	Staphylococcal nuclease domain-containing protein 1	5.59491e+07	5.18813e+07	4.8764e+07	316900	812413	982029	-1.1	0.01	-1.1	0.01	0.0003
IPI00788837	PCBP2	Poly(rC)-binding protein 2	3.54787e+06	2.89739e+06	2.99111e+06	148448	95079.1	80570.7	-1.2	0.03	-1.2	0.03	0.005
IPI00909383	EPRS	Bifunctional aminoacyl-tRNA synthetase[Includes: Glutamyl-tRNA synthetase (Fragment)	2.03984e+06	1364125	1696000	95202.6	131401	66150.6	-1.5	0.02	-1.2	0.05	0.004
IPI00945620	GMPS	GMP synthase	1.04553e+07	9138050	8.59263e+06	179287	231853	274235	-1.1	0.008	-1.2	0.004	0.0009
IPI00908779	HARS	Histidyl-tRNA synthetase	1.38388e+06	1.1464e+06	1.08687e+06	43512.3	34232.9	62007.3	-1.2	0.02	-1.3	0.02	0.004
IPI00788782	ATP1A3	Sodium/potassium-transporting ATPase alpha-3 chain	7.57323e+06	6679124	6.03238e+06	301708	272957	236266	-1.1	0.1	-1.3	0.02	0.01
IPI00910005	PTGES3	Prostaglandin E synthase 3	1.22381e+06	1.03395e+06	964142	49792.6	49613.8	32262.4	-1.2	0.07	-1.3	0.01	0.007
IPI00301936	ELAVL1	ELAV-like protein 1	1.70449e+07	1.35576e+07	1.37598e+07	590092	605869	672904	-1.3	0.02	-1.2	0.02	0.005
IPI00642962	BAT3	Large proline-rich protein BAT3	8.45846e+06	5.46053e+06	5.7891e+06	769709	368099	388670	-1.5	0.04	-1.5	0.04	0.007
IPI00908400	CAPZA2	F-actin capping protein alpha-2 subunit	2.22632e+06	1.56541e+06	1.43756e+06	141319	107496	74587.2	-1.4	0.02	-1.5	0.008	0.002
IPI00215928	CETN2	Centrin-2	7439500	5.93162e+06	5.9953e+06	108794	256784	379372	-1.3	0.005	-1.2	0.05	0.005
IPI00025366	CS	Citrate synthase, mitochondrial	6.46012e+06	4.96675e+06	4.58296e+06	308707	395014	366447	-1.3	0.05	-1.4	0.02	0.01
IPI00915422	ARCN1	coatomer subunit delta isoform 2	3.40193e+06	3.19139e+06	2685550	100866	103042	192367	-1.1	0.2	-1.3	0.05	0.01
IPI00298520	ARCN1	Coatomer subunit delta variant 2	6.39192e+06	4.10167e+06	4.06756e+06	561312	54486.2	228157	-1.6	0.05	-1.6	0.03	0.002
IPI00783982	COPG	Coatomer subunit gamma	45652025	42712250	3.97079e+07	445603	1.41223e+06	788942	-1.1	0.2	-1.1	0.002	0.006
IPI00012011	CFL1	Cofilin-1	584998008	3.49386e+08	404933135	5.45844e+07	2.53795e+07	2.92211e+07	-1.7	0.02	-1.4	0.05	0.005
IPI00007673	CHCHD2	Coiled-coil-helix-coiled-coil-helix domain-containing protein 2, mitochondrial	898988	726050	705538	44669.1	35554.5	21739.5	-1.2	0.05	-1.3	0.02	0.007
IPI00910169	LAP3	Cytosol aminopeptidase	1.36707e+07	1.00818e+07	1.03483e+07	656876	480202	608068	-1.4	0.01	-1.3	0.02	0.003
IPI00969616	DSP	Desmoplakin Ia	3.62932e+07	2.95411e+07	2.98773e+07	1.12779e+06	627725	664194	-1.2	0.006	-1.2	0.006	0.0004
IPI00019329	DYNLL1	Dynein light chain 1, cytoplasmic	6.6133e+06	4.36089e+06	4.67345e+06	497299	335074	130110	-1.5	0.03	-1.4	0.05	0.003
IPI00017184	EHD1	EH domain-containing protein 1	2.48826e+07	1.77382e+07	1.90781e+07	974918	632023	1.17994e+06	-1.4	0.003	-1.3	0.02	0.001
IPI00396485	EEF1A1	Elongation factor 1-alpha 1	7.46771e+07	6.73683e+07	6.58958e+07	1.4186e+06	889038	1.67332e+06	-1.1	0.01	-1.1	0.01	0.003
IPI00937615	EEF1G	Elongation factor 1-gamma	2.47636e+07	2.16491e+07	2.07495e+07	870320	689533	508491	-1.1	0.06	-1.2	0.02	0.007
IPI00186290	EEF2	Elongation factor 2	2.61662e+08	2.15193e+08	2.175e+08	8334998	7.30929e+06	7.18621e+06	-1.2	0.02	-1.2	0.02	0.003
IPI00967527	HEXB	Beta-hexosaminidase subunit beta	1.64252e+07	1.38306e+07	1.33832e+07	295871	738070	726126	-1.2	0.03	-1.2	0.02	0.01
IPI00012795	EIF3I	Eukaryotic translation initiation factor 3 subunit I	20444600	17080525	1.76457e+07	833323	527480	308124	-1.2	0.04	-1.2	0.04	0.007
IPI00745266	EIF3L	Eukaryotic translation initiation factor 3 subunit L	1.92298e+06	1.55142e+06	1.53661e+06	43494.5	44671.9	106699	-1.2	0.003	-1.3	0.03	0.006
IPI00298961	XPO1	Exportin-1	1.97463e+07	1.67885e+07	1.68864e+07	489258	530923	394693	-1.2	0.01	-1.2	0.01	0.003
IPI00843975	EZR	Ezrin	1.00141e+08	8.27039e+07	8.01325e+07	1952913	2.57556e+06	2.95821e+06	-1.2	0.004	-1.2	0.004	0.0006
IPI00026182	CAPZA2	F-actin-capping protein subunit alpha-2	7567852	5.93071e+06	5.65619e+06	233618	288328	337489	-1.3	0.01	-1.3	0.01	0.002
IPI00789691	FLOT1	Flotillin 1	394597	297800	288167	12117	15478.2	14337.9	-1.3	0.005	-1.4	0.004	0.0008
IPI00953236	GSR	Glutathione reductase delta8 alternative splicing variant	2.14258e+06	1861580	1.77924e+06	81202.1	17830.9	33402.8	-1.2	0.07	-1.2	0.02	0.002
IPI00004358	PYGB	Glycogen phosphorylase, brain form	1.72015e+08	1.5182e+08	1.50612e+08	3.69284e+06	4.7256e+06	4.61711e+06	-1.1	0.03	-1.1	0.03	0.01
IPI00029079	GMPS	GMP synthase [glutamine-hydrolyzing]	1.48908e+07	12930953	1.32265e+07	241862	404126	424784	-1.2	0.02	-1.1	0.03	0.009
IPI00848226	GNB2L1	Guanine nucleotide-binding protein subunit beta-2-like 1	43998825	3.63397e+07	3.52256e+07	852098	1.05169e+06	1.9906e+06	-1.2	0.004	-1.2	0.01	0.003
IPI00304925	HSPA1A	Heat shock 70 kDa protein 1A	3.29061e+08	2.97414e+08	2.97857e+08	5.42393e+06	7.38165e+06	7.11679e+06	-1.1	0.04	-1.1	0.04	0.01
IPI00002966	HSPA4	Heat shock 70 kDa protein 4	124373025	102965650	1.07788e+08	3.21728e+06	4.89081e+06	3.01823e+06	-1.2	0.03	-1.2	0.03	0.008
IPI00007702	HSPA2	Heat shock-related 70 kDa protein 2	3.29867e+07	2.83609e+07	2.81466e+07	665129	414268	792974	-1.2	0.003	-1.2	0.007	0.0007
IPI00020956	HDGF	Hepatoma-derived growth factor	2.32121e+07	2.07776e+07	20910199	301702	260600	662399	-1.1	0.003	-1.1	0.04	0.006
IPI00304692	RBMX	Heterogeneous nuclear ribonucleoprotein G	6.84564e+06	5.37461e+06	5.22322e+06	255711	340964	240930	-1.3	0.03	-1.3	0.01	0.005
IPI00552938	RBMX	heterogeneous nuclear ribonucleoprotein G isoform 2	6.85564e+06	5.52808e+06	5.1952e+06	233175	352038	259025	-1.2	0.04	-1.3	0.009	0.006
IPI00013881	HNRNPH1	Heterogeneous nuclear ribonucleoprotein H	1.88977e+07	1.66351e+07	1.65579e+07	329807	399205	467227	-1.1	0.01	-1.1	0.01	0.004
IPI00856037	HNRNPR	heterogeneous nuclear ribonucleoprotein R isoform 3	4.68893e+06	3.92981e+06	3.78137e+06	132291	196879	25924.1	-1.2	0.04	-1.2	0.02	0.003
IPI00021808	HARS	Histidyl-tRNA synthetase, cytoplasmic	2331447	1.92494e+06	1.91333e+06	40194.7	96635.5	103265	-1.2	0.02	-1.2	0.02	0.01
IPI00398806	H2AFV	Histone H2A.V isoform 5	415617	404871	282485	13684.8	14724.5	11669.8	-1	0.6	-1.5	0.0009	0.0001
IPI00220403	HIST1H2BB	Histone H2B type 1-B	8680600	7.19899e+06	6.87298e+06	290703	101267	318300	-1.2	0.009	-1.3	0.01	0.002
IPI00639797	HSD17B10	Hydroxysteroid (17-beta) dehydrogenase 10	1.58422e+06	1.22195e+06	1.15281e+06	93529.4	56253.7	44900.7	-1.3	0.03	-1.4	0.02	0.003
IPI00002214	KPNA2	Importin subunit alpha-2	5.31564e+06	4000300	3.74486e+06	211599	111862	310273	-1.3	0.005	-1.4	0.01	0.002
IPI00001639	KPNB1	Importin subunit beta-1	5.79529e+07	5.06915e+07	5.03866e+07	1.00205e+06	1.57346e+06	1.58885e+06	-1.1	0.02	-1.2	0.02	0.007
IPI00007205	ITGAE	Integrin alpha-E precursor	2.62632e+06	1.99304e+06	2.24699e+06	133626	46380.9	71102.7	-1.3	0.01	-1.2	0.05	0.003
IPI00167949	MX1	Interferon-induced GTP-binding protein Mx1	5.74326e+07	4.6801e+07	5.01213e+07	1.13088e+06	1.85534e+06	1.40151e+06	-1.2	0.008	-1.1	0.01	0.002
IPI00290198	IL18	Interleukin-18	6171050	3.86259e+06	4.65746e+06	20725.5	421497	319152	-1.6	0.04	-1.3	0.04	0.001
IPI00056357	IL25	Interleukin-25	1.15532e+07	8351950	8978600	171605	428710	419706	-1.4	0.001	-1.3	0.003	0.0003
IPI00013890	SFN	Isoform 1 of 14-3-3 protein sigma	1.40895e+07	13019818	1.15012e+07	483325	413131	307448	-1.1	0.1	-1.2	0.01	0.005
IPI00332371	PFKL	Isoform 1 of 6-phosphofructokinase, liver type	4.97835e+07	3.8972e+07	3.88929e+07	988510	2.04466e+06	1.88796e+06	-1.3	0.007	-1.3	0.007	0.002
IPI00019901	ADD1	Isoform 1 of Alpha-adducin	3.7725e+06	2.67448e+06	2752466	223679	138537	207471	-1.4	0.02	-1.4	0.03	0.005
IPI00001699	PYCARD	Isoform 1 of Apoptosis-associated speck-like protein containing a CARD	4.06615e+06	3.38744e+06	3.36858e+06	131450	124378	110139	-1.2	0.02	-1.2	0.02	0.004
IPI00215948	CTNNA1	Isoform 1 of Catenin alpha-1	3.24155e+07	2.58541e+07	2.61415e+07	1.27607e+06	606404	855948	-1.3	0.01	-1.2	0.01	0.001
IPI00000846	CHD4	Isoform 1 of Chromodomain-helicase-DNA-binding protein 4	2.16779e+06	1477825	1.56929e+06	98030.7	132686	120667	-1.5	0.02	-1.4	0.02	0.005
IPI00024067	CLTC	Isoform 1 of Clathrin heavy chain 1	1.21373e+08	9.89247e+07	1.03366e+08	4.57115e+06	3.14644e+06	1848429	-1.2	0.02	-1.2	0.02	0.003
IPI00100160	CAND1	Isoform 1 of Cullin-associated NEDD8-dissociated protein 1	3.05019e+07	2.40735e+07	2.40303e+07	1.35857e+06	1.46809e+06	895059	-1.3	0.04	-1.3	0.02	0.008
IPI00419237	LAP3	Isoform 1 of Cytosol aminopeptidase	2.55712e+07	2.09509e+07	2.08112e+07	576390	1.11012e+06	923131	-1.2	0.02	-1.2	0.01	0.007
IPI00177728	CNDP2	Isoform 1 of Cytosolic non-specific dipeptidase	5.07418e+07	4.59537e+07	4.40771e+07	1.26659e+06	1.15e+06	1.07642e+06	-1.1	0.06	-1.2	0.02	0.008
IPI00022810	CTSC	Isoform 1 of Dipeptidyl peptidase 1	8.69166e+07	7.1468e+07	71724550	2.02548e+06	3.14635e+06	1.46446e+06	-1.2	0.01	-1.2	0.003	0.002
IPI00328328	EIF4A2	Isoform 1 of Eukaryotic initiation factor 4A-II	2.92736e+07	2.41615e+07	2.36588e+07	809128	1.40758e+06	1.00986e+06	-1.2	0.04	-1.2	0.01	0.01
IPI00396370	EIF3B	Isoform 1 of Eukaryotic translation initiation factor 3 subunit B	5.84052e+07	4.44117e+07	43086716	2.74994e+06	1.25608e+06	3.0253e+06	-1.3	0.01	-1.4	0.02	0.003
IPI00022143	ESYT1	Isoform 1 of Extended synaptotagmin-1	6.83111e+06	5.89159e+06	5.94757e+06	209043	238370	118924	-1.2	0.05	-1.1	0.03	0.01
IPI00019447	FANCI	Isoform 1 of Fanconi anemia group I protein	200484	135812	123121	16708.7	7575.1	12006.9	-1.5	0.03	-1.6	0.03	0.004
IPI00289334	FLNB	Isoform 1 of Filamin-B	2.31467e+07	1.93429e+07	1.94288e+07	1.06979e+06	276749	445733	-1.2	0.07	-1.2	0.05	0.005
IPI00031564	GGCT	Isoform 1 of Gamma-glutamylcyclotransferase	8.92144e+07	7.89266e+07	7.70435e+07	2.84147e+06	2.02461e+06	1.43801e+06	-1.1	0.05	-1.2	0.03	0.007
IPI00026314	GSN	Isoform 1 of Gelsolin	2.45083e+07	2.33509e+07	2.19073e+07	147817	271982	346610	-1	0.02	-1.1	0.001	0.0003
IPI00017895	GPD2	Isoform 1 of Glycerol-3-phosphate dehydrogenase, mitochondrial	1.18963e+07	9323650	8.13029e+06	953930	618752	538983	-1.3	0.1	-1.5	0.04	0.01
IPI00939546	GRB7	Isoform 1 of Growth factor receptor-bound protein 7	6.20607e+07	5.38673e+07	5.39048e+07	1.14592e+06	2.13889e+06	1.06962e+06	-1.2	0.03	-1.2	0.006	0.006
IPI00028888	HNRNPD	Isoform 1 of Heterogeneous nuclear ribonucleoprotein D0	1.02314e+07	8.96352e+06	9208577	177028	289138	253730	-1.1	0.03	-1.1	0.03	0.01
IPI00171903	HNRNPM	Isoform 1 of Heterogeneous nuclear ribonucleoprotein M	8.42257e+07	77954650	6.93013e+07	2.28938e+06	2.03035e+06	3.81856e+06	-1.1	0.2	-1.2	0.05	0.01
IPI00012074	HNRNPR	Isoform 1 of Heterogeneous nuclear ribonucleoprotein R	7.54326e+06	6.21736e+06	6.34859e+06	286930	221732	147470	-1.2	0.03	-1.2	0.03	0.005
IPI00793443	IPO5	Isoform 1 of Importin-5	2.00794e+06	1.38698e+06	1.63583e+06	66637.2	89115.1	29040.7	-1.4	0.004	-1.2	0.004	0.0003
IPI00179713	IGF2BP2	Isoform 1 of Insulin-like growth factor 2 mRNA-binding protein 2	2697496	2205172	2206028	134043	93188.9	61761.7	-1.2	0.05	-1.2	0.05	0.01
IPI00259102	EPDR1	Isoform 1 of Mammalian ependymin-related protein 1	8.97588e+06	8.084e+06	7.65566e+06	79813.5	314526	272192	-1.1	0.1	-1.2	0.04	0.01
IPI00021048	MYOF	Isoform 1 of Myoferlin	5.73409e+06	4.55271e+06	4.89523e+06	144971	306813	186221	-1.3	0.04	-1.2	0.04	0.01
IPI00337335	MYH14	Isoform 1 of Myosin-14	4.00707e+07	3.19691e+07	3.36745e+07	1.61132e+06	366871	466076	-1.3	0.04	-1.2	0.05	0.0006
IPI00019502	MYH9	Isoform 1 of Myosin-9	3.6916e+08	3.2849e+08	3.27404e+08	5.02325e+06	1.10561e+07	7.59217e+06	-1.1	0.03	-1.1	0.01	0.009
IPI00007093	N4BP2L2	Isoform 1 of NEDD4-binding protein 2-like 2	738412	545046	446988	22556.9	43777.9	31568.7	-1.4	0.02	-1.7	0.0009	0.0006
IPI00012048	NME1	Isoform 1 of Nucleoside diphosphate kinase A	5.35764e+06	4675325	4.55162e+06	172958	144693	141506	-1.1	0.05	-1.2	0.03	0.01
IPI00290416	OLA1	Isoform 1 of Obg-like ATPase 1	1.49337e+07	1.16461e+07	1.27756e+07	338768	439472	541844	-1.3	0.003	-1.2	0.03	0.002
IPI00032830	REXO2	Isoform 1 of Oligoribonuclease, mitochondrial (Fragment)	920551	508741	645709	56054.1	39553	60066.1	-1.8	0.003	-1.4	0.03	0.001
IPI00334907	PITPNB	Isoform 1 of Phosphatidylinositol transfer protein beta isoform	1.58244e+06	1.18777e+06	1.22143e+06	57627.6	54477.4	51869	-1.3	0.008	-1.3	0.008	0.001
IPI00876899	PRDM8	Isoform 1 of PR domain zinc finger protein 8	4800000	2.58139e+06	3.13759e+06	356768	180926	280471	-1.9	0.004	-1.5	0.02	0.0009
IPI00385761	UNC80	Isoform 1 of Protein unc-80 homolog	950954	604931	715427	56736.7	46382.9	44884.5	-1.6	0.01	-1.3	0.03	0.002
IPI00003925	PDHB	Isoform 1 of Pyruvate dehydrogenase E1 component subunit beta, mitochondrial	2.95432e+06	2309400	2.54725e+06	93749.2	109059	74765.4	-1.3	0.01	-1.2	0.03	0.003
IPI00013174	RBM14	Isoform 1 of RNA-binding protein 14	2.90207e+07	3.1754e+07	3.57354e+07	1.15538e+06	954184	853102	1.1	0.1	1.2	0.01	0.003
IPI00328658	ASH2L	Isoform 1 of Set1/Ash2 histone methyltransferase complex subunit ASH2	2.05217e+06	1.53053e+06	1.69499e+06	50892.9	153876	66784	-1.3	0.04	-1.2	0.02	0.01
IPI00221035	BTF3	Isoform 1 of Transcription factor BTF3	1.70428e+06	1.68455e+06	1.34249e+06	32990.5	83364.9	86705.4	-1	0.8	-1.3	0.02	0.01
IPI00018923	IKZF3	Isoform 1 of Zinc finger protein Aiolos	2.46208e+06	1.15986e+06	1496850	280707	177611	132120	-2.1	0.02	-1.6	0.04	0.004
IPI00790784	SERPINA1	Isoform 2 of Alpha-1-antitrypsin	1.37156e+07	1.17444e+07	1.1908e+07	393024	448534	385378	-1.2	0.05	-1.2	0.05	0.01
IPI00472981	CTNNBL1	Isoform 2 of Beta-catenin-like protein 1	3.14482e+06	2.20199e+06	2.24154e+06	149868	18642.6	137332	-1.4	0.02	-1.4	0.01	0.0004
IPI00473136	CTNNA1	Isoform 2 of Catenin alpha-1	3.01835e+07	2.41845e+07	2.46443e+07	1.19055e+06	554703	820242	-1.2	0.01	-1.2	0.02	0.002
IPI00179057	CUL4B	Isoform 2 of Cullin-4B	262818	210651	179015	15443.2	13086.5	9230.9	-1.2	0.08	-1.5	0.01	0.004
IPI00604431	CAND1	Isoform 2 of Cullin-associated NEDD8-dissociated protein 1	2.07829e+07	1.60714e+07	1.63739e+07	883124	1.05112e+06	826296	-1.3	0.03	-1.3	0.03	0.01
IPI00382470	HSP90AA1	Isoform 2 of Heat shock protein HSP 90-alpha	1.2531e+08	1.06416e+08	1.02354e+08	2.67907e+06	1.70594e+06	3.48016e+06	-1.2	0.003	-1.2	0.004	0.0005
IPI00334587	HNRNPAB	Isoform 2 of Heterogeneous nuclear ribonucleoprotein A/B	2.24085e+06	2.01168e+06	1.96815e+06	39273.3	45993.3	63325.7	-1.1	0.03	-1.1	0.03	0.009
IPI00552652	MAPRE2	isoform 2 of Microtubule-associated protein RP/EB family member 2	2227550	1.70001e+06	1741525	77901.9	156050	68249.5	-1.3	0.05	-1.3	0.01	0.01
IPI00299571	PDIA6	Isoform 2 of Protein disulfide-isomerase A6	5.43949e+07	4.60425e+07	4.73495e+07	1.32067e+06	690408	1.3781e+06	-1.2	0.004	-1.1	0.02	0.001
IPI00164354	MCM10	Isoform 2 of Protein MCM10 homolog	1.0209e+06	885154	820342	20716	20786	19445.4	-1.2	0.007	-1.2	0.001	0.0002
IPI00171057	SSH3	Isoform 2 of Protein phosphatase Slingshot homolog 3	1.49502e+06	1.3629e+06	1.15067e+06	63646.2	58775.9	62896.8	-1.1	0.2	-1.3	0.03	0.01
IPI00744135	RRBP1	Isoform 2 of Ribosome-binding protein 1	7.34407e+06	6.16939e+06	5.70039e+06	435998	88523.9	163211	-1.2	0.09	-1.3	0.04	0.006
IPI00383801	ROPN1	Isoform 2 of Ropporin-1A	5.29809e+06	3970000	3.84041e+06	272599	238761	115487	-1.3	0.02	-1.4	0.008	0.002
IPI00025815	TARDBP	Isoform 2 of TAR DNA-binding protein 43	2.50018e+06	2.0891e+06	2.13388e+06	37136.3	60245.3	55437.5	-1.2	0.003	-1.2	0.003	0.0006
IPI00216106	OLA1	Isoform 3 of Obg-like ATPase 1	2.60606e+06	1.70507e+06	1833685	173391	47926.5	139134	-1.5	0.03	-1.4	0.03	0.002
IPI00185217	RAB1A	Isoform 3 of Ras-related protein Rab-1A	3091065	2.32053e+06	2.35001e+06	44968	64231.1	171051	-1.3	0.0002	-1.3	0.04	0.001
IPI00215743	RRBP1	Isoform 3 of Ribosome-binding protein 1	11176849	9.81804e+06	9.07347e+06	327394	237633	134964	-1.1	0.03	-1.2	0.003	0.0006
IPI00106509	HNRNPAB	Isoform 4 of Heterogeneous nuclear ribonucleoprotein A/B	1.57908e+06	1322225	1.37576e+06	49562.6	18701.3	17341.3	-1.2	0.009	-1.1	0.02	0.0008
IPI00021405	LMNA	Isoform A of Prelamin-A/C	191999100	1.72512e+08	1.6903e+08	5.2114e+06	3.50895e+06	3.5364e+06	-1.1	0.04	-1.1	0.03	0.008
IPI00030781	STAT1	Isoform Alpha of Signal transducer and activator of transcription 1-alpha/beta	2.99936e+07	2.63422e+07	2.58585e+07	1.07406e+06	395359	479311	-1.1	0.04	-1.2	0.04	0.005
IPI00396378	HNRNPA2B1	Isoform B1 of Heterogeneous nuclear ribonucleoproteins A2/B1	60850675	5.64288e+07	5.60159e+07	1.27683e+06	844291	801267	-1.1	0.05	-1.1	0.05	0.01
IPI00217563	ITGB1	Isoform Beta-1A of Integrin beta-1	4.84769e+06	3687158	3.37482e+06	180459	250034	160471	-1.3	0.02	-1.4	0.003	0.001
IPI00217561	ITGB1	Isoform Beta-1C of Integrin beta-1	4.69574e+06	3.68067e+06	3.27404e+06	134035	236151	165412	-1.3	0.02	-1.4	0.002	0.001
IPI00004860	RARS	Isoform Complexed of Arginyl-tRNA synthetase, cytoplasmic	3.8145e+07	3.11607e+07	3.19146e+07	1.32026e+06	783974	799853	-1.2	0.01	-1.2	0.01	0.001
IPI00306436	STAT3	Isoform Del-701 of Signal transducer and activator of transcription 3	9.52362e+06	7.98948e+06	7.64177e+06	278283	467924	124734	-1.2	0.06	-1.2	0.002	0.006
IPI00013933	DSP	Isoform DPI of Desmoplakin	5.60036e+07	4.72385e+07	4.86203e+07	1.11276e+06	1.76088e+06	1.10612e+06	-1.2	0.01	-1.2	0.01	0.003
IPI00217182	DSP	Isoform DPII of Desmoplakin	34128300	2.7745e+07	2.80435e+07	1.17519e+06	658200	717350	-1.2	0.01	-1.2	0.01	0.0009
IPI00006482	ATP1A1	Isoform Long of Sodium/potassium-transporting ATPase subunit alpha-1	1.68701e+07	1.46603e+07	1.43895e+07	509628	249821	353768	-1.2	0.02	-1.2	0.02	0.003
IPI00005614	SPTBN1	Isoform Long of Spectrin beta chain, brain 1	2.64841e+08	2.35991e+08	2.34413e+08	1.94191e+06	5.69129e+06	7.94709e+06	-1.1	0.009	-1.1	0.05	0.007
IPI00010740	SFPQ	Isoform Long of Splicing factor, proline- and glutamine-rich	8.02155e+07	7.1836e+07	7.31114e+07	958092	2.09255e+06	1.81792e+06	-1.1	0.03	-1.1	0.03	0.01
IPI00024664	USP5	Isoform Long of Ubiquitin carboxyl-terminal hydrolase 5	2.91705e+07	2.29646e+07	2.43352e+07	1.0741e+06	1.18092e+06	332285	-1.3	0.02	-1.2	0.03	0.003
IPI00010860	PSMD9	Isoform p27-L of 26S proteasome non-ATPase regulatory subunit 9	2.30124e+06	1900400	1.59428e+06	126576	84409.2	57247.1	-1.2	0.05	-1.4	0.007	0.002
IPI00012503	PSAP	Isoform Sap-mu-0 of Proactivator polypeptide	4.18145e+07	3.94437e+07	3.81347e+07	665837	200094	155295	-1.1	0.03	-1.1	0.02	0.0004
IPI00289800	G6PD	Isoform Short of Glucose-6-phosphate 1-dehydrogenase	2.23414e+07	2.09584e+07	1.97611e+07	550653	416266	463497	-1.1	0.2	-1.1	0.03	0.01
IPI00479217	HNRNPU	Isoform Short of Heterogeneous nuclear ribonucleoprotein U	2.29787e+07	1.94245e+07	1.85929e+07	579129	161625	780778	-1.2	0.01	-1.2	0.01	0.0009
IPI00328230	SPTBN1	Isoform Short of Spectrin beta chain, brain 1	4.87426e+07	4.54939e+07	4.35123e+07	227494	1.28372e+06	1.11123e+06	-1.1	0.2	-1.1	0.05	0.01
IPI00554711	JUP	Junction plakoglobin	1.16354e+08	9.89631e+07	9.53802e+07	728281	2.33877e+06	3.49293e+06	-1.2	0.009	-1.2	0.02	0.0004
IPI00220327	KRT1	Keratin, type II cytoskeletal 1	79612501	72019498	70714730	1898205	321232	1.87711e+06	-1.1	0.05	-1.1	0.05	0.006
IPI00306959	KRT7	Keratin, type II cytoskeletal 7	4.13203e+08	374430575	3.6137e+08	6.16556e+06	6.40217e+06	1.12299e+07	-1.1	0.01	-1.1	0.01	0.004
IPI00216230	TMPO	Lamina-associated polypeptide 2, isoform alpha	3.56522e+07	2.94983e+07	30756493	739440	1118871	872675	-1.2	0.01	-1.2	0.01	0.003
IPI00513881	LYPLA2	Lysophospholipase II	4.50255e+06	3458225	3.54718e+06	194635	96859.7	102193	-1.3	0.009	-1.3	0.01	0.0008
IPI00293088	GAA	Lysosomal alpha-glucosidase	3.24596e+07	2.83371e+07	2.82518e+07	426873	888222	844804	-1.1	0.01	-1.1	0.01	0.005
IPI00884105	LAMP1	Lysosome-associated membrane glycoprotein 1	2.77069e+06	2137275	2.12456e+06	169116	86907.2	52428.1	-1.3	0.05	-1.3	0.05	0.004
IPI00000105	MVP	Major vault protein	6.2686e+07	5.56224e+07	5.41302e+07	1.22026e+06	896648	1.4485e+06	-1.1	0.01	-1.2	0.01	0.002
IPI00910019	MVP	Major vault protein	5.34052e+07	4.75304e+07	4.62262e+07	1.29613e+06	877182	1.46145e+06	-1.1	0.03	-1.2	0.03	0.006
IPI00291006	MDH2	Malate dehydrogenase, mitochondrial	5.65536e+07	51795775	4.94336e+07	1.14165e+06	1.14897e+06	1.60996e+06	-1.1	0.05	-1.1	0.03	0.01
IPI00966657	MATR3	Matrin-3	4240365	3.72829e+06	3.42702e+06	184320	83454	128354	-1.1	0.09	-1.2	0.03	0.008
IPI00607818	MYH14	Myosin-14 isoform 1	4.3638e+07	3.48766e+07	3.64587e+07	1.64524e+06	427072	674404	-1.3	0.02	-1.2	0.02	0.0005
IPI00003527	SLC9A3R1	Na(+)/H(+) exchange regulatory cofactor NHE-RF1	36117850	2.64694e+07	26795900	1011900	1.30705e+06	1996008	-1.4	0.003	-1.3	0.01	0.002
IPI00025796	NDUFS3	NADH dehydrogenase [ubiquinone] iron-sulfur protein 3, mitochondrial	10647700	8.87784e+06	8.22669e+06	369422	178542	676631	-1.2	0.01	-1.3	0.04	0.01
IPI00021812	AHNAK	Neuroblast differentiation-associated protein AHNAK	2.56126e+08	2.35785e+08	2.2384e+08	3.54448e+06	6006833	3.65698e+06	-1.1	0.05	-1.1	0.002	0.002
IPI00925804	AIP	Non-functional aryl hydrocarbon receptor interacting protein (Fragment)	8313825	6.53494e+06	6698700	140224	489100	283121	-1.3	0.06	-1.2	0.007	0.008
IPI00023860	NAP1L1	Nucleosome assembly protein 1-like 1	12429384	10533094	1.05053e+07	436694	397106	414440	-1.2	0.05	-1.2	0.05	0.01
IPI00005776	NOD1	Nucleotide-binding oligomerization domain-containing protein 1	61847125	49015500	47633625	3.29413e+06	1.79064e+06	1.77863e+06	-1.3	0.03	-1.3	0.03	0.004
IPI00787316	PPIA	Peptidylprolyl isomerase A (Cyclophilin A)	7.80156e+06	5.80744e+06	5.98217e+06	263228	311098	563858	-1.3	0.008	-1.3	0.05	0.01
IPI00298057	PPL	Periplakin	107560500	97011175	9.3026e+07	978381	1.91668e+06	3.02123e+06	-1.1	0.008	-1.2	0.03	0.003
IPI00019912	HSD17B4	Peroxisomal multifunctional enzyme type 2	40164562	3.51423e+07	3.5244e+07	514806	860726	1.10108e+06	-1.1	0.007	-1.1	0.01	0.004
IPI00032304	PLS1	Plastin-1	3.88033e+07	3.32474e+07	3.20216e+07	1.47536e+06	1.03732e+06	1.02403e+06	-1.2	0.04	-1.2	0.03	0.007
IPI00216694	PLS3	Plastin-3	1.5963e+07	1.20895e+07	12384354	766019	329321	796118	-1.3	0.01	-1.3	0.04	0.004
IPI00947227	PLS3	plastin-3 isoform 2	1.46407e+07	1.13283e+07	1.11413e+07	680714	240331	828806	-1.3	0.01	-1.3	0.03	0.006
IPI00470509	PCBP2	poly(rC)-binding protein 2 isoform c	3.74691e+06	3.10282e+06	3.17311e+06	153629	97471.3	60979.9	-1.2	0.04	-1.2	0.04	0.005
IPI00921824	GALNT2	Polypeptide N-acetylgalactosaminyltransferase 2	5209748	3.61116e+06	3.63028e+06	318027	133561	261394	-1.4	0.01	-1.4	0.02	0.002
IPI00027445	HARS2	Probable histidyl-tRNA synthetase, mitochondrial	695816	552692	535501	40745.8	30216.1	22785.5	-1.3	0.06	-1.3	0.04	0.01
IPI00946483	PFN2	Profilin	4.9445e+06	4062714	4.01735e+06	131975	49079.5	170459	-1.2	0.002	-1.2	0.01	0.0009
IPI00107555	PFN2	Profilin	6.07785e+06	4849114	5.19556e+06	190831	80189.1	236024	-1.3	0.003	-1.2	0.05	0.003
IPI00015029	PTGES3	Prostaglandin E synthase 3	5.02924e+06	4.26267e+06	4.19217e+06	162956	171528	164498	-1.2	0.04	-1.2	0.03	0.01
IPI00789638	PSMA4	Proteasome subunit beta type	7.30698e+06	6759854	6.41494e+06	145273	131876	76903.4	-1.1	0.06	-1.1	0.005	0.002
IPI00028004	PSMB3	Proteasome subunit beta type-3	1.34185e+07	9.89049e+06	1.20721e+07	416048	229056	118353	-1.4	0.0006	-1.1	0.04	3e-05
IPI00853455	CTSD	Cathepsin D	8.92954e+07	7.4856e+07	7.43386e+07	1.11622e+06	2977350	2.73017e+06	-1.2	0.008	-1.2	0.007	0.003
IPI00916410	OLA1	Obg-like ATPase 1	13599228	1.04037e+07	1.15118e+07	337650	453680	571603	-1.3	0.004	-1.2	0.04	0.003
IPI00947454	PLS3	Plastin-3	6.94804e+06	5.73693e+06	4.79162e+06	330052	43818.2	298941	-1.2	0.07	-1.5	0.009	0.0008
IPI00010796	P4HB	Protein disulfide-isomerase	2.63506e+08	2.35931e+08	2.36498e+08	4.30157e+06	3376590	7.65136e+06	-1.1	0.007	-1.1	0.04	0.009
IPI00009904	PDIA4	Protein disulfide-isomerase A4	1.32204e+08	120073592	1.18984e+08	1.72858e+06	2.06432e+06	3.18159e+06	-1.1	0.01	-1.1	0.02	0.006
IPI00298547	PARK7	Protein DJ-1	75920200	6.09782e+07	5.96117e+07	2.26242e+06	4.01923e+06	3.03319e+06	-1.2	0.04	-1.3	0.02	0.01
IPI00030355	PPP1R11	Protein phosphatase 1 regulatory subunit 11	2.13931e+06	1.47599e+06	1.40454e+06	57066.7	105482	91789.5	-1.4	0.003	-1.5	0.001	0.0004
IPI00016179	S100A13	Protein S100-A13	12771075	8676175	1.02278e+07	139292	420908	518370	-1.5	0.0003	-1.2	0.03	0.0001
IPI00889196	UQCRFSL1	Putative cytochrome b-c1 complex subunit Rieske-like protein 1	4.24972e+06	3.28967e+06	3.46519e+06	95807	173000	225195	-1.3	0.008	-1.2	0.04	0.008
IPI00012442	G3BP1	Ras GTPase-activating protein-binding protein 1	49637100	4.26206e+07	4.14434e+07	1.0555e+06	1.20915e+06	2.23696e+06	-1.2	0.01	-1.2	0.03	0.01
IPI00016342	RAB7A	Ras-related protein Rab-7a	1.20962e+07	1.11727e+07	1.01657e+07	436654	240954	146203	-1.1	0.1	-1.2	0.02	0.005
IPI00550069	RNH1	Ribonuclease inhibitor	1.0176e+08	8.09169e+07	8.05421e+07	1432491	4.76195e+06	5.49114e+06	-1.3	0.05	-1.3	0.05	0.01
IPI00877635	RPL3	Ribosomal protein L3	4591125	4.11712e+06	3.65048e+06	116326	167742	136425	-1.1	0.1	-1.3	0.006	0.004
IPI00061178	RBMXL1	RNA binding motif protein, X-linked-like 1	9021906	7.56645e+06	7.07187e+06	304723	369869	249012	-1.2	0.05	-1.3	0.008	0.004
IPI00643486	RBMXL1	RNA binding motif protein, X-linked-like 1	7.56988e+06	6.07858e+06	5.83609e+06	264860	382741	275489	-1.2	0.04	-1.3	0.01	0.007
IPI00010157	MAT2A	S-adenosylmethionine synthase isoform type-2	6.66334e+06	6575925	6.07681e+06	118219	90405.4	129190	-1	0.6	-1.1	0.05	0.01
IPI00909276	SPR	Sepiapterin reductase	1.85102e+06	1.30521e+06	1.3423e+06	115810	79673	18460.6	-1.4	0.02	-1.4	0.04	0.002
IPI00017469	SPR	Sepiapterin reductase	3.70509e+06	2785769	3.01366e+06	104450	163183	155501	-1.3	0.009	-1.2	0.02	0.004
IPI00784614	SEPT9	septin-9 isoform a	7.24951e+06	6.39517e+06	6.55402e+06	197112	83860.7	114461	-1.1	0.02	-1.1	0.04	0.004
IPI00455033	SEPT9	septin-9 isoform e	5.51686e+06	4.85852e+06	4.92345e+06	123922	93601.4	118430	-1.1	0.02	-1.1	0.03	0.005
IPI00328293	SRRM1	Serine/arginine repetitive matrix protein 1	4.36506e+06	2.79269e+06	3.06211e+06	283323	264272	234357	-1.6	0.02	-1.4	0.02	0.005
IPI00908543	PPP2R1A	Serine/threonine-protein phosphatase 2A 65 kDa regulatory subunit A alpha isoform	1.04861e+07	8729754	8.55958e+06	194518	408348	305272	-1.2	0.02	-1.2	0.005	0.003
IPI00554737	PPP2R1A	Serine/threonine-protein phosphatase 2A 65 kDa regulatory subunit A alpha isoform	1.2774e+07	1.09398e+07	1.04481e+07	312466	489243	371024	-1.2	0.04	-1.2	0.009	0.006
IPI00413451	SERPINB6	Serpin B6	1.9378e+07	1.55706e+07	1.55444e+07	597795	899636	415102	-1.2	0.02	-1.2	0.006	0.004
IPI00025318	SH3BGRL	SH3 domain-binding glutamic acid-rich-like protein	3.97303e+07	25205325	2.45825e+07	934146	1.51993e+06	1.75563e+06	-1.6	0.0006	-1.6	0.0006	6e-05
IPI00915841	STAT1	Signal transducer and activator of transcription 1 variant a	578750	611338	487150	15372.7	24147.9	20031.9	1.1	0.3	-1.2	0.02	0.005
IPI00382958	MTAP	S-methyl-5'-thioadenosine phosphorylase	5.62566e+06	4.95222e+06	4.52809e+06	83428.4	157820	160362	-1.1	0.02	-1.2	0.003	0.001
IPI00915917	MTAP	S-methyl-5'-thioadenosine phosphorylase	1.90599e+06	1.50288e+06	1531465	62466.6	41406.8	105566	-1.3	0.005	-1.2	0.04	0.007
IPI00903024	MTAP	S-methyl-5'-thioadenosine phosphorylase	9.27457e+06	8.5199e+06	7.51556e+06	109933	269654	381699	-1.1	0.08	-1.2	0.05	0.005
IPI00003021	ATP1A2	Sodium/potassium-transporting ATPase subunit alpha-2	2327625	2.0849e+06	1.77918e+06	75980.7	141789	82124.3	-1.1	0.2	-1.3	0.008	0.01
IPI00302840	ATP1A3	Sodium/potassium-transporting ATPase subunit alpha-3	4.49988e+06	4018899	3.66143e+06	124542	92874.6	151806	-1.1	0.04	-1.2	0.02	0.004
IPI00552359	SLC44A4	Solute carrier family 44, member 4	1.92099e+06	1.597e+06	1594100	38401.3	51449.2	105249	-1.2	0.007	-1.2	0.05	0.01
IPI00026089	SF3B1	Splicing factor 3B subunit 1	13183425	8726400	8.86591e+06	1.07867e+06	423111	307839	-1.5	0.03	-1.5	0.05	0.002
IPI00140420	SND1	Staphylococcal nuclease domain-containing protein 1	6.43877e+07	6.01983e+07	5.56811e+07	1.70041e+06	2060337	953544	-1.1	0.2	-1.2	0.01	0.01
IPI00479934	SCP2	sterol carrier protein 2 isoform 2 precursor	1.72406e+07	15415450	1.57527e+07	200496	307639	456211	-1.1	0.008	-1.1	0.05	0.009
IPI00908463	STIP1	Stress-induced-phosphoprotein 1	2.0382e+07	1.83935e+07	1.7273e+07	390159	226575	690466	-1.1	0.01	-1.2	0.02	0.004
IPI00479946	STIP1	Stress-induced-phosphoprotein 1	3.01966e+07	2.81821e+07	26258875	634886	295789	882493	-1.1	0.06	-1.1	0.03	0.007
IPI00150057	SMARCC2	SWI/SNF complex subunit SMARCC2	681005	621440	443452	54532.7	30516.8	16027.7	-1.1	0.4	-1.5	0.04	0.004
IPI00298994	TLN1	Talin-1	6.86847e+07	6.09142e+07	6.07892e+07	1.9236e+06	1.96494e+06	678838	-1.1	0.06	-1.1	0.02	0.01
IPI00921414	CCT4	T-complex protein 1 subunit delta	32540300	3.03465e+07	2.91056e+07	196592	617004	604466	-1.1	0.06	-1.1	0.02	0.003
IPI00027626	CCT6A	T-complex protein 1 subunit zeta	103577315	86751500	8.52035e+07	3.16747e+06	1.70278e+06	2.81906e+06	-1.2	0.01	-1.2	0.01	0.001
IPI00216298	TXN	Thioredoxin	2.01501e+07	15687525	1.5415e+07	668541	593842	783375	-1.3	0.007	-1.3	0.007	0.001
IPI00292858	TYMP	Thymidine phosphorylase	3.03915e+06	2.13381e+06	2.37437e+06	129646	165338	37110.7	-1.4	0.02	-1.3	0.02	0.002
IPI00290032	TRPM7	Transient receptor potential cation channel subfamily M member 7	6.95584e+06	5002800	5239525	259861	326944	285753	-1.4	0.01	-1.3	0.01	0.002
IPI00384863	TPT1	Translationally-controlled tumor protein	3.9169e+06	3052450	2.8049e+06	174162	67699.6	157092	-1.3	0.01	-1.4	0.01	0.0008
IPI00908553	TPT1	Translationally-controlled tumor protein	7.61721e+06	6.14747e+06	6.02893e+06	365315	99871.8	220003	-1.2	0.05	-1.3	0.03	0.003
IPI00911085	TMED10	Transmembrane emp24 domain-containing protein 10	6378000	7.69488e+06	5.69968e+06	200104	336864	184225	1.2	0.03	-1.1	0.05	0.001
IPI00028055	TMED10	Transmembrane emp24 domain-containing protein 10	10955625	8.07149e+06	8.48144e+06	432742	488881	290169	-1.4	0.009	-1.3	0.009	0.002
IPI00031522	HADHA	Trifunctional enzyme subunit alpha, mitochondrial	44268923	3.95198e+07	3.87328e+07	1.31004e+06	351729	592300	-1.1	0.06	-1.1	0.03	0.003
IPI00854592	TPM3	Tropomyosin 3	1.34198e+06	1.18069e+06	1125024	38872.8	51783.2	24094.6	-1.1	0.09	-1.2	0.01	0.01
IPI00643765	TPT1	Tumor protein, translationally-controlled 1	348548	272680	239632	19599.3	13684.4	6160.3	-1.3	0.04	-1.5	0.02	0.001
IPI00009943	TPT1	Tumor protein, translationally-controlled 1	7.96576e+06	6.42015e+06	6.26856e+06	381172	91397.7	223027	-1.2	0.05	-1.3	0.03	0.002
IPI00007074	YARS	Tyrosyl-tRNA synthetase, cytoplasmic	26799975	2.24628e+07	2.11668e+07	768282	877107	1.32915e+06	-1.2	0.03	-1.3	0.03	0.009
IPI00740142	SNRNP200	U5 small nuclear ribonucleoprotein 200 kDa helicase	7.07045e+06	5.83046e+06	6.10305e+06	200826	290850	180591	-1.2	0.03	-1.2	0.03	0.01
IPI00030229	GALE	UDP-galactose-4-epimerase	1077090	881988	610790	120803	77625.5	30069	-1.2	0.2	-1.8	0.05	0.01
IPI00964927	UGDH	UDP-glucose 6-dehydrogenase	1.31481e+07	1.17634e+07	1.18812e+07	162706	323285	202822	-1.1	0.02	-1.1	0.008	0.005
IPI00878697	SUN2	Unc-84 homolog B	2.47214e+06	1.73934e+06	1.53054e+06	145658	117225	188937	-1.4	0.02	-1.6	0.02	0.005
IPI00916517	HNRNPA2B1	Heterogeneous nuclear ribonucleoproteins A2/B1	5.64294e+07	5.1806e+07	5.18396e+07	1.06895e+06	797507	741060	-1.1	0.04	-1.1	0.04	0.007
IPI00963980	HNRNPD	Heterogeneous nuclear ribonucleoprotein D0, isoform 2	3.46865e+06	2.98856e+06	2.97863e+06	94910.2	98166.6	55403.1	-1.2	0.03	-1.2	0.01	0.004
IPI00968092	HNRNPD	Heterogeneous nuclear ribonucleoprotein D0	2.38838e+06	1.97574e+06	1.94906e+06	78385.2	94135.5	51364.4	-1.2	0.03	-1.2	0.01	0.005
IPI00216269	MYOF	Isoform 1 of Myoferlin	5.01979e+06	3.96766e+06	4.29982e+06	113479	277134	159671	-1.3	0.03	-1.2	0.03	0.01
IPI00412498	NAPRT1	Nicotinate phosphoribosyltransferase	2.10111e+06	1776825	1504900	89162.1	82312.8	61303	-1.2	0.07	-1.4	0.004	0.002
IPI00945735	RAB7A	Ras-related protein Rab-7a	9.87052e+06	9.30738e+06	8.52993e+06	303131	161560	240417	-1.1	0.2	-1.2	0.04	0.01
IPI00647859	RNPEP	Aminopeptidase B	1.03085e+07	8.4212e+06	7.9479e+06	515859	531810	236557	-1.2	0.09	-1.3	0.02	0.01
IPI00013912	C1orf198	Uncharacterized protein C1orf198	3.07749e+06	1834500	2.02149e+06	134827	73023.7	92456.4	-1.7	0.0006	-1.5	0.001	3e-05
IPI00893179	XRCC6	X-ray repair complementing defective repair in Chinese hamster cells 6	2.12055e+07	1.89456e+07	1.84801e+07	450696	533486	170805	-1.1	0.04	-1.1	0.004	0.003
IPI00893062	XRCC6	X-ray repair complementing defective repair in Chinese hamster cells 6	1.57943e+07	1.39362e+07	1.38694e+07	369229	317864	165678	-1.1	0.02	-1.1	0.009	0.002
IPI00220834	XRCC5	X-ray repair cross-complementing protein 5	140732009	1.26347e+08	1.21692e+08	2.91332e+06	1.67673e+06	2.41739e+06	-1.1	0.01	-1.2	0.007	0.0008
IPI00644712	XRCC6	X-ray repair cross-complementing protein 6	2.53184e+07	2.27348e+07	2.20186e+07	513288	442112	186812	-1.1	0.02	-1.1	0.003	0.0007
